# Supplementary material for: Age‐associated dysregulation of protein metabolism in the mammalian oocyte
Source: Aging Cell. 2017 Oct 10;16(6):1381–93. doi: 10.1111/acel.12676 (PMC5676066; doi:10.1111/acel.12676)
Supplement: Supplementary file 3 — File S1 EdgeR data for significant differentially expressed genes (MS_sig.edgeR. genes.xlsx). [file ACEL-16-1381-s003.xlsx]

## Sheet: README
This Excel file contains EdgeR data for significant-DE genes, using unstranded gene counts.
Explanation of columns on tab "DE.genes":
GeneID	Ensembl Gene ID
Symbol	Ensembl Gene Symbol
*.logFC	EdgeR Contrast Log2FC
*.PValue	EdgeR Contrast Raw P-Value
*.FDR	EdgeR Contrast BH-Adjusted P-Value
*.DE	Direction of Contrast Log2FC
*.RpkmAvg	Sample RPKM Means
*.RpkmSd	Sample RPKM StDevs
*.CpmAvg	Sample CPM Means
*.CpmSd	Sample CPM StDevs
Chr	Ensembl Gene Chrom
Start	Ensembl Gene Start
End	Ensembl Gene End
Strand	Ensembl Gene Strand
Tot_Len	End-Start+1
Exonic_Len	Exonic Bp in Gene
N_Trans	N Known Transcripts
N_Exons	N Known Unique Exons
Biotype	Ensembl Gene Biotype
SimpleBiotype	Simplified Biotype
Status	Ensembl Gene Status
Description	Ensembl Gene Description
Explanation of columns on tab "func.genome" and "func.opposite":
"func.genome" is comparing each set in column 1 to the rest of the genome; "func.opposite" is comparing the two sets to each other.
Enriched_In	Which gene set has the enrichment
DB	Term database of origin
Level	Term level of GO database
Term_Acc	Term accession
Term_Name	Term name
List_Term_Pct	Percent of foreground genes with term
Bkg_Term_Pct	Percent of background genes with term
Pct_LFC	Basically log2( List_Term_Pct / Bkg_Term_Pct ), but using adjusted counts to prevent divide-by-0.
DB_Term_Pct	Percent of all genes in DB with term, which are also in the foreground set
Raw_P	Raw Fisher's Exact Test P-value
Adj_P	BH-Adjusted Fisher's Exact Test P-value
List_With	Number of genes in foreground set which have term
List_Without	Number of genes in foreground set which DO NOT have term
Bkg_With	Number of genes in background set which have term
Bkg_Without	Number of genes in background set which DO NOT have term
DB_With	Number of genes in DB with term
Input_Xrefs	Input gene IDs
Mapped_Symbols	Mapped gene symbols
Mapped_Names	Mapped gene names (only available for GO terms)
Explanation of columns on tab "SPIA":
Name	KEGG Pathway Name
ID	KEGG Pathway ID
pSize	N genes in pathway
NDE	N DE genes in pathway
pNDE	Hypergeometric p-value for N DE genes in pathway
tA	Total perturbation in pathway
pPERT	p-value for tA
pG	Combined p-value for pNDE and pPERT
pGFdr	BH-adjusted pG
pGFWER	Bonferroni-adjusted pG
Significant	Is pGFdr significant at given FDR cutoff?
Status	Do DE genes indicate pathway is Activated or Inhibited?
KEGGLINK	Link to annotated pathway map at KEGG website

## Sheet: DE.genes
GeneID	Name	YO.logFC	YO.PValue	YO.FDR	YO.DE	Y.RpkmAvg	O.RpkmAvg	Y.RpkmSd	O.RpkmSd	Y.CpmAvg	O.CpmAvg	Y.CpmSd	O.CpmSd	Chr	Start	End	Strand	Tot_Len	Exonic_Len	N_Trans	N_Exons	Biotype	SimpleBiotype	Status	Imprinting	Description
ENSMUSG00000073490	AI607873	6.52207	0.000508067	0.0128023	1	3.15		10.02		11		34.86		chr1	173723430	173741809	-	18380	3481	2	11	protein_coding	protein_coding	KNOWN		expressed sequence AI607873 [Source:MGI Symbol;Acc:MGI:2138302]
ENSMUSG00000041550	Serpina5	6.36564	1.46329e-07	4.44859e-05	1	50.78	0.55	57.5	1.21	109.8	1.2	124.32	2.64	chr12	104101113	104106137	+	5025	2162	1	5	protein_coding	protein_coding	KNOWN		serine (or cysteine) peptidase inhibitor, clade A, member 5 [Source:MGI Symbol;Acc:MGI:107817]
ENSMUSG00000100313	Gm28323	5.91658	5.10162e-06	0.00056332	1	2.84		4.04		7.1		10.08		chr1	51877110	51879608	-	2499	2499	1	1	sense_intronic	lncRNA	NOVEL		predicted gene 28323 [Source:MGI Symbol;Acc:MGI:5579029]
ENSMUSG00000097107	Gm6846	5.74001	0.00122804	0.022707	1	3.52		7.43		6.4		13.51		chr10	21830499	21844851	-	14353	1818	1	5	lincRNA	lncRNA	KNOWN		predicted gene 6846 [Source:MGI Symbol;Acc:MGI:3779636]
ENSMUSG00000056738	A730036I17Rik	5.52201	0.000108687	0.0047556	1	1.49		2.92		5.4		10.58		chr2	129218969	129235604	+	16636	3614	3	9	lincRNA	lncRNA	NOVEL		RIKEN cDNA A730036I17 gene [Source:MGI Symbol;Acc:MGI:3041182]
ENSMUSG00000004360	9330159F19Rik	5.40802	0.00237786	0.0348587	1	0.87		2.08		5		11.79		chr10	29211643	29230779	+	19137	5644	1	6	protein_coding	protein_coding	KNOWN		RIKEN cDNA 9330159F19 gene [Source:MGI Symbol;Acc:MGI:3036239]
ENSMUSG00000097330	Gm26672	5.21412	0.000170951	0.00646493	1	0.61		0.94		4.3		6.46		chr18	37746559	37768242	-	21684	6918	4	9	processed_transcript	lncRNA	NOVEL		predicted gene, 26672 [Source:MGI Symbol;Acc:MGI:5477166]
ENSMUSG00000079019	Insl3	4.87794	2.93739e-06	0.000384142	1	10.52	0.18	8.7	0.57	6.6	0.1	5.43	0.35	chr8	71689214	71690575	+	1362	623	1	2	protein_coding	protein_coding	KNOWN		insulin-like 3 [Source:MGI Symbol;Acc:MGI:108427]
ENSMUSG00000083209	Gm11969	4.86166	0.00145543	0.0250126	1	9.39		14.69		3.3		5.23		chr11	6182679	6183034	-	356	356	1	1	processed_pseudogene	pseudogene	KNOWN		predicted gene 11969 [Source:MGI Symbol;Acc:MGI:3650290]
ENSMUSG00000070601	Vmn2r84	4.54613	0.00177935	0.0285881	1	1.46	0.02	2.17	0.06	4.5	0.1	6.6	0.19	chr10	130385316	130394241	-	8926	3034	1	6	protein_coding	protein_coding	KNOWN		vomeronasal 2, receptor 84 [Source:MGI Symbol;Acc:MGI:3643367]
ENSMUSG00000027894	Slc6a17	4.52744	0.000193587	0.00700413	1	0.51	0.01	0.54	0.03	5.2	0.1	5.47	0.38	chr3	107467543	107518018	-	50476	10283	10	31	protein_coding	protein_coding	KNOWN		solute carrier family 6 (neurotransmitter transporter), member 17 [Source:MGI Symbol;Acc:MGI:2442535]
ENSMUSG00000103620	Gm37359	4.46556	0.00336486	0.0435906	1	4.77		6.45		2.5		3.4		chr3	65829116	65872281	-	43166	526	1	4	antisense	lncRNA	NOVEL		predicted gene, 37359 [Source:MGI Symbol;Acc:MGI:5610587]
ENSMUSG00000021779	Thrb	4.46513	0.000563465	0.0136686	1	1.79	0.06	2.61	0.19	11.7	0.4	17.18	1.26	chr14	17660960	18038088	+	377129	6555	3	14	protein_coding	protein_coding	KNOWN		thyroid hormone receptor beta [Source:MGI Symbol;Acc:MGI:98743]
ENSMUSG00000095201	Vmn1r91	4.40173	1.5982e-06	0.000242937	1	6.94	0.17	7.41	0.38	6.4	0.2	6.85	0.35	chr7	20101158	20102081	+	924	924	1	1	protein_coding	protein_coding	KNOWN		vomeronasal 1 receptor 91 [Source:MGI Symbol;Acc:MGI:3649070]
ENSMUSG00000028661	Epha8	4.37812	0.0035897	0.0455948	1	0.51		0.76		2.4		3.58		chr4	136929419	136956816	-	27398	4713	1	17	protein_coding	protein_coding	KNOWN		Eph receptor A8 [Source:MGI Symbol;Acc:MGI:109378]
ENSMUSG00000085418	Grip1os1	4.3486	0.00360592	0.0457492	1	1.05		1.47		2.3		3.17		chr10	119825204	119852390	-	27187	2157	2	9	antisense	lncRNA	KNOWN		glutamate receptor interacting protein 1, opposite strand 1 [Source:MGI Symbol;Acc:MGI:1922226]
ENSMUSG00000087072	Recql5os1	4.32603	0.00390523	0.0477377	1	5.77		9.58		2.3		3.79		chr11	115925027	115926143	+	1117	396	1	2	antisense	lncRNA	NOVEL		RecQ-like 5, opposite strand 1 [Source:MGI Symbol;Acc:MGI:3650983]
ENSMUSG00000104903	RP23-225M12.2	4.02592	0.0029554	0.039967	1	1.01	0.02	1.58	0.06	3.2	0.1	4.98	0.19	chr3	144493986	144497172	-	3187	3187	1	1	sense_intronic	lncRNA	NOVEL
ENSMUSG00000097109	Gm26580	4.02428	0.00064971	0.0148961	1	3.3	0.15	4.81	0.34	7	0.3	10.06	0.69	chr1	21959842	21962530	+	2689	2095	1	3	lincRNA	lncRNA	KNOWN		predicted gene, 26580 [Source:MGI Symbol;Acc:MGI:5477074]
ENSMUSG00000054203	Ifi205	4.01334	0.00054035	0.0132868	1	4.88	0.26	5.77	0.62	20.3	1.1	23.99	2.63	chr1	174011998	174031810	-	19813	4177	2	10	protein_coding	protein_coding	KNOWN		interferon activated gene 205 [Source:MGI Symbol;Acc:MGI:101847]
ENSMUSG00000089631	Gm16326	3.54386	0.000120851	0.00509731	1	10.58	0.55	11.65	1.17	4.4	0.2	4.82	0.49	chr7	122131092	122131505	+	414	414	1	1	processed_pseudogene	pseudogene	KNOWN		predicted gene 16326 [Source:MGI Symbol;Acc:MGI:3840124]
ENSMUSG00000106443	RP23-333I5.7	3.51765	0.000702334	0.0155691	1	1.84	0.14	2.36	0.26	7.8	0.6	9.95	1.1	chr3	104135785	104140001	-	4217	4217	1	1	sense_intronic	lncRNA	NOVEL
ENSMUSG00000028600	Podn	3.22119	0.0030687	0.0410252	1	1.22	0.11	1.42	0.23	5.2	0.5	5.98	0.97	chr4	108014791	108096445	-	81655	4270	8	32	protein_coding	protein_coding	KNOWN		podocan [Source:MGI Symbol;Acc:MGI:2674939]
ENSMUSG00000100620	Gm28277	3.16555	0.00332148	0.0432804	1	6.08	0.54	8.41	1	5.4	0.5	7.44	0.87	chr1	135409622	135414186	-	4565	885	1	2	sense_intronic	lncRNA	NOVEL		predicted gene 28277 [Source:MGI Symbol;Acc:MGI:5578983]
ENSMUSG00000093858	Gm19967	3.1495	0.000233065	0.00787275	1	8.65	0.91	10.48	1.09	18.5	2	22.42	2.3	chr11	70864660	70872754	+	8095	2138	1	2	sense_intronic	lncRNA	NOVEL		predicted gene, 19967 [Source:MGI Symbol;Acc:MGI:5012152]
ENSMUSG00000010064	Slc38a3	3.12263	2.23481e-07	6.01317e-05	1	79.15	9.05	66.45	9.13	417.6	47.8	350.62	48.15	chr9	107650634	107669530	-	18897	5277	14	48	protein_coding	protein_coding	KNOWN		solute carrier family 38, member 3 [Source:MGI Symbol;Acc:MGI:1923507]
ENSMUSG00000070533	Wfdc8	3.10858	0.00383938	0.0472996	1	1.07	0.09	0.93	0.28	3.9	0.3	3.3	1.08	chr2	164596458	164613626	-	17169	3580	3	12	protein_coding	protein_coding	KNOWN		WAP four-disulfide core domain 8 [Source:MGI Symbol;Acc:MGI:2685552]
ENSMUSG00000049112	Oxtr	3.06348	0.000588532	0.0140507	1	4.76	0.53	5.81	0.67	21.8	2.5	26.62	3.05	chr6	112473684	112489808	-	16125	4568	1	2	protein_coding	protein_coding	KNOWN		oxytocin receptor [Source:MGI Symbol;Acc:MGI:109147]
ENSMUSG00000003555	Cyp17a1	3.03371	0.000353691	0.0101714	1	154.03	18.78	346.9	15.18	333.7	40.7	751.38	32.87	chr19	46667165	46672974	-	5810	2166	3	12	protein_coding	protein_coding	KNOWN		cytochrome P450, family 17, subfamily a, polypeptide 1 [Source:MGI Symbol;Acc:MGI:88586]
ENSMUSG00000064156	Prol1	2.95243	0.000782707	0.0167642	1	22.5	2.8	22.05	7.13	26.2	3.3	25.63	8.3	chr5	88317312	88328814	+	11503	1163	1	3	protein_coding	protein_coding	KNOWN		proline rich, lacrimal 1 [Source:MGI Symbol;Acc:MGI:107496]
ENSMUSG00000100775	Gm29107	2.90896	0.000205257	0.00724716	1	30.49	3.71	26.52	4.13	10.6	1.3	9.2	1.43	chr1	23293729	23294075	+	347	347	1	1	lincRNA	lncRNA	NOVEL		predicted gene 29107 [Source:MGI Symbol;Acc:MGI:5579813]
ENSMUSG00000060924	Csmd1	2.89405	0.000186055	0.0068175	1	2.82	0.38	2.73	0.4	53.8	7.1	52.03	7.55	chr8	15892537	17535586	-	1643050	19032	7	82	protein_coding	protein_coding	KNOWN		CUB and Sushi multiple domains 1 [Source:MGI Symbol;Acc:MGI:2137383]
ENSMUSG00000079626	Rhox7b	2.87819	0.00246175	0.0355943	1	2.12	0.19	1.93	0.4	2.3	0.2	2.11	0.44	chrX	37886439	37897232	-	10794	1091	1	8	protein_coding	protein_coding	KNOWN		reproductive homeobox 7B [Source:MGI Symbol;Acc:MGI:3705218]
ENSMUSG00000038168	P3h2	2.84425	0.00354905	0.0452257	1	4.57	0.6	5.11	0.88	17	2.2	18.98	3.25	chr16	25959288	26105784	-	146497	3721	4	21	protein_coding	protein_coding	KNOWN		prolyl 3-hydroxylase 2 [Source:MGI Symbol;Acc:MGI:2146663]
ENSMUSG00000032262	Elovl4	2.71185	1.56022e-05	0.00124229	1	10.23	1.55	10.79	1.43	31	4.7	32.68	4.33	chr9	83778692	83806277	-	27586	3026	2	9	protein_coding	protein_coding	KNOWN		elongation of very long chain fatty acids (FEN1/Elo2, SUR4/Elo3, yeast)-like 4 [Source:MGI Symbol;Acc:MGI:1933331]
ENSMUSG00000046182	Gsg1l	2.70702	0.00269742	0.0378107	1	2.78	0.4	3.71	0.38	10.9	1.6	14.59	1.46	chr7	125878419	126082411	-	203993	3924	1	7	protein_coding	protein_coding	KNOWN		GSG1-like [Source:MGI Symbol;Acc:MGI:2685483]
ENSMUSG00000049154	Fam183b	2.70342	0.000220892	0.00759306	1	256.96	39.22	348.27	51.45	145.7	22.2	197.47	29.17	chr11	58792797	58801960	-	9164	567	2	5	protein_coding	protein_coding	KNOWN		family with sequence similarity 183, member B [Source:MGI Symbol;Acc:MGI:1922679]
ENSMUSG00000026536	Mnda	2.70032	0.000699145	0.0155267	1	35.18	5.35	46.03	4.57	62.8	9.5	82.15	8.15	chr1	173896345	173913046	-	16702	1785	1	7	protein_coding	protein_coding	KNOWN		myeloid cell nuclear differentiation antigen [Source:MGI Symbol;Acc:MGI:3041120]
ENSMUSG00000022894	Adamts5	2.69324	0.00259765	0.0368312	1	4.64	0.69	4.68	0.81	37.6	5.7	37.74	6.7	chr16	85858170	85901125	-	42956	8091	1	8	protein_coding	protein_coding	KNOWN		a disintegrin-like and metallopeptidase (reprolysin type) with thrombospondin type 1 motif, 5 (aggrecanase-2) [Source:MGI Symbol;Acc:MGI:1346321]
ENSMUSG00000084911	Gm16185	2.6844	0.00281796	0.0387805	1	5.91	0.89	7.32	1.37	18.9	2.9	23.49	4.35	chr9	97085326	97088610	+	3285	3207	1	2	antisense	lncRNA	NOVEL		predicted gene 16185 [Source:MGI Symbol;Acc:MGI:3802169]
ENSMUSG00000050822	Slc29a4	2.68292	0.000411109	0.0112219	1	2.69	0.36	2.69	0.44	7.7	1.1	7.68	1.25	chr5	142692512	142722490	+	29979	2862	2	13	protein_coding	protein_coding	KNOWN		solute carrier family 29 (nucleoside transporters), member 4 [Source:MGI Symbol;Acc:MGI:2385330]
ENSMUSG00000024512	Dynap	2.64436	0.00222895	0.0336195	1	704.82	112.62	601.96	311.88	864.8	138.2	738.61	382.67	chr18	70240429	70244584	-	4156	1227	1	3	protein_coding	protein_coding	KNOWN		dynactin associated protein [Source:MGI Symbol;Acc:MGI:1922827]
ENSMUSG00000037254	Itih2	2.62382	0.00120563	0.0224167	1	9.35	1.47	9.47	1.58	31.1	4.9	31.39	5.24	chr2	10094593	10131396	-	36804	3315	3	26	protein_coding	protein_coding	KNOWN		inter-alpha trypsin inhibitor, heavy chain 2 [Source:MGI Symbol;Acc:MGI:96619]
ENSMUSG00000085251	Gm12326	2.61732	0.00265623	0.0373452	1	26.16	4.13	20.44	9.92	19.3	3.1	15.09	7.34	chr11	71739397	71740466	-	1070	739	2	4	lincRNA	lncRNA	NOVEL		predicted gene 12326 [Source:MGI Symbol;Acc:MGI:3651350]
ENSMUSG00000042129	Rassf4	2.57893	0.000830616	0.0174228	1	4.82	0.79	6.95	0.77	30.6	5	44.04	4.89	chr6	116633008	116673836	-	40829	6344	1	11	protein_coding	protein_coding	KNOWN		Ras association (RalGDS/AF-6) domain family member 4 [Source:MGI Symbol;Acc:MGI:2386853]
ENSMUSG00000072844	G530011O06Rik	2.46375	0.000187507	0.00684765	1	5.46	0.96	3.89	1.37	12.9	2.3	9.22	3.24	chrX	169975043	169978917	-	3875	2380	1	2	processed_transcript	lncRNA	NOVEL		RIKEN cDNA G530011O06 gene [Source:MGI Symbol;Acc:MGI:3603513]
ENSMUSG00000025776	Crispld1	2.43629	0.00143942	0.0248174	1	13.35	2.44	20.39	3.1	60.2	11	92.03	14.06	chr1	17727045	17766344	+	39300	4515	3	20	protein_coding	protein_coding	KNOWN		cysteine-rich secretory protein LCCL domain containing 1 [Source:MGI Symbol;Acc:MGI:1934666]
ENSMUSG00000046169	Adamts6	2.43499	0.000729815	0.0159815	1	4.71	0.86	3.73	1.21	22.7	4.1	17.95	5.81	chr13	104287873	104494763	+	206891	4822	1	25	protein_coding	protein_coding	KNOWN		a disintegrin-like and metallopeptidase (reprolysin type) with thrombospondin type 1 motif, 6 [Source:MGI Symbol;Acc:MGI:1347348]
ENSMUSG00000041624	Gucy1a2	2.42287	0.00225303	0.0337868	1	3.35	0.59	3.93	0.82	17.7	3.2	20.71	4.4	chr9	3532354	3897342	+	364989	5273	1	8	protein_coding	protein_coding	KNOWN		guanylate cyclase 1, soluble, alpha 2 [Source:MGI Symbol;Acc:MGI:2660877]
ENSMUSG00000030131	Mug2	2.40963	0.00146073	0.0250508	1	6.82	1.26	6.15	1.91	31	5.8	27.97	8.63	chr6	122006798	122085967	+	79170	4544	1	35	protein_coding	protein_coding	KNOWN		murinoglobulin 2 [Source:MGI Symbol;Acc:MGI:99836]
ENSMUSG00000068748	Ptprz1	2.40235	2.50591e-05	0.00170525	1	14.3	2.7	13.98	1.8	115.4	21.7	112.85	14.44	chr6	22875502	23052916	+	177415	8068	1	30	protein_coding	protein_coding	KNOWN		protein tyrosine phosphatase, receptor type Z, polypeptide 1 [Source:MGI Symbol;Acc:MGI:97816]
ENSMUSG00000097953	Gm26952	2.40231	0.00182294	0.0290322	1	20.24	3.59	13.8	5.48	8.3	1.5	5.65	2.25	chrX	103381957	103383169	-	1213	409	1	2	antisense	lncRNA	NOVEL		predicted gene, 26952 [Source:MGI Symbol;Acc:MGI:5504067]
ENSMUSG00000104830	RP23-370G17.1	2.39039	0.00375989	0.0467249	1	2.62	0.44	2.4	0.55	5.9	1	5.38	1.24	chr5	123366472	123368919	+	2448	2243	2	3	processed_transcript	lncRNA	NOVEL
ENSMUSG00000099561	Gm28410	2.36528	0.00295181	0.0399415	1	22.86	4.34	19.36	5.34	33.2	6.3	28.08	7.73	chr1	78325628	78340106	-	14479	1450	1	4	antisense	lncRNA	NOVEL		predicted gene 28410 [Source:MGI Symbol;Acc:MGI:5579116]
ENSMUSG00000000223	Drp2	2.33126	1.15002e-08	7.69165e-06	1	29.78	5.92	17.65	3.98	254.7	50.6	150.93	33.96	chrX	134404551	134456573	+	52023	8553	6	36	protein_coding	protein_coding	KNOWN		dystrophin related protein 2 [Source:MGI Symbol;Acc:MGI:107432]
ENSMUSG00000101304	Plet1os	2.33102	0.000650847	0.0148961	1	14.75	2.9	14.59	2.84	18.4	3.6	18.14	3.52	chr9	50488795	50507823	-	19029	1245	2	5	antisense	lncRNA	KNOWN		placenta expressed transcript 1, opposite strand [Source:MGI Symbol;Acc:MGI:1916881]
ENSMUSG00000064080	Fbln2	2.32561	0.000471432	0.0121807	1	8.03	1.58	5.36	2.02	47.2	9.3	31.49	11.9	chr6	91212455	91272540	+	60086	5876	8	33	protein_coding	protein_coding	KNOWN		fibulin 2 [Source:MGI Symbol;Acc:MGI:95488]
ENSMUSG00000045763	Basp1	2.31163	5.99144e-05	0.00314182	1	34.46	6.89	33.22	6.15	63.7	12.7	61.34	11.38	chr15	25363285	25413764	-	50480	1847	1	2	protein_coding	protein_coding	KNOWN		brain abundant, membrane attached signal protein 1 [Source:MGI Symbol;Acc:MGI:1917600]
ENSMUSG00000024107	Lhcgr	2.30206	0.000479217	0.0122735	1	58.46	11.82	72.35	11.87	149.3	30.1	184.68	30.28	chr17	88741549	88791976	-	50428	2553	1	11	protein_coding	protein_coding	KNOWN		luteinizing hormone/choriogonadotropin receptor [Source:MGI Symbol;Acc:MGI:96783]
ENSMUSG00000063626	Unc5d	2.26953	0.00289593	0.0393554	1	2.95	0.59	2.54	1.03	26.2	5.3	22.69	9.05	chr8	28646717	29219338	-	572622	8922	1	18	protein_coding	protein_coding	KNOWN		unc-5 homolog D (C. elegans) [Source:MGI Symbol;Acc:MGI:2389364]
ENSMUSG00000020811	Wscd1	2.21343	0.000835088	0.0174478	1	7.19	1.53	4.56	2.41	30.9	6.6	19.59	10.28	chr11	71749920	71789647	+	39728	4287	6	16	protein_coding	protein_coding	KNOWN		WSC domain containing 1 [Source:MGI Symbol;Acc:MGI:2448493]
ENSMUSG00000075478	Slitrk1	2.20167	0.00127446	0.0231809	1	6.44	1.38	6.02	1.48	27.4	5.8	25.59	6.24	chr14	108909991	108914239	-	4249	4249	1	1	protein_coding	protein_coding	KNOWN		SLIT and NTRK-like family, member 1 [Source:MGI Symbol;Acc:MGI:2679446]
ENSMUSG00000021294	Kif26a	2.16403	8.1869e-06	0.000768739	1	10.41	2.31	8.01	1.98	72	16	55.34	13.58	chr12	112146208	112181747	+	35540	6918	2	18	protein_coding	protein_coding	KNOWN		kinesin family member 26A [Source:MGI Symbol;Acc:MGI:2447072]
ENSMUSG00000097971	Gm26917	2.16075	9.60427e-07	0.00016059	1	107.24	23.96	97.23	8.26	357	79.8	323.62	27.53	chr17	39843013	39846341	+	3329	3329	2	3	lincRNA	lncRNA	NOVEL		predicted gene, 26917 [Source:MGI Symbol;Acc:MGI:5504032]
ENSMUSG00000029096	Htra3	2.06213	4.13037e-06	0.000481034	1	85.66	20.5	81.79	14.29	330.7	79.2	315.72	55.09	chr5	35652041	35679782	-	27742	3860	4	15	protein_coding	protein_coding	KNOWN		HtrA serine peptidase 3 [Source:MGI Symbol;Acc:MGI:1925808]
ENSMUSG00000028033	Kcnq5	2.05344	0.000294746	0.00900744	1	18.21	4.38	15.32	4.23	139.9	33.6	117.79	32.6	chr1	21398403	21961942	-	563540	7689	7	24	protein_coding	protein_coding	KNOWN		potassium voltage-gated channel, subfamily Q, member 5 [Source:MGI Symbol;Acc:MGI:1924937]
ENSMUSG00000085194	Gm16012	2.04271	0.00205738	0.031739	1	17.17	4.04	12	2.83	6.8	1.6	4.73	1.11	chr7	81059113	81066307	+	7195	394	1	2	processed_transcript	lncRNA	PUTATIVE		predicted gene 16012 [Source:MGI Symbol;Acc:MGI:3801726]
ENSMUSG00000074665	Bpifb4	2.01348	0.00293103	0.0397293	1	17.54	4.3	13.91	5.21	54.9	13.5	43.53	16.23	chr2	153938212	153964101	+	25890	3127	5	23	protein_coding	protein_coding	KNOWN		BPI fold containing family B, member 4 [Source:MGI Symbol;Acc:MGI:2685852]
ENSMUSG00000024420	Zfp521	1.98622	9.8672e-05	0.00447638	1	18.16	4.56	10.59	4.22	111.8	28.1	65.22	25.97	chr18	13687013	13972733	-	285721	6152	1	8	protein_coding	protein_coding	KNOWN		zinc finger protein 521 [Source:MGI Symbol;Acc:MGI:95459]
ENSMUSG00000032323	Cyp11a1	1.94967	0.00324098	0.0426056	1	88.14	22.79	160.71	24.07	423.4	109.5	772.07	115.64	chr9	58006411	58027023	+	20613	4804	4	16	protein_coding	protein_coding	KNOWN		cytochrome P450, family 11, subfamily a, polypeptide 1 [Source:MGI Symbol;Acc:MGI:88582]
ENSMUSG00000055629	B4galnt4	1.89595	0.0028635	0.0390855	1	2.21	0.58	1.35	0.41	6.8	1.8	4.22	1.29	chr7	141061274	141072119	+	10846	3105	1	20	protein_coding	protein_coding	KNOWN		beta-1,4-N-acetyl-galactosaminyl transferase 4 [Source:MGI Symbol;Acc:MGI:2652891]
ENSMUSG00000090877	Hspa1b	1.88092	3.6816e-05	0.00226272	1	307.48	83.45	282.69	58.27	861.8	233.9	792.37	163.31	chr17	34956436	34959238	-	2803	2803	1	1	protein_coding	protein_coding	KNOWN		heat shock protein 1B [Source:MGI Symbol;Acc:MGI:99517]
ENSMUSG00000066361	Serpina3c	1.87326	0.000595413	0.0141646	1	40.15	10.92	26.22	13.87	88.9	24.2	58.05	30.68	chr12	104146382	104153870	-	7489	2213	1	5	protein_coding	protein_coding	KNOWN		serine (or cysteine) peptidase inhibitor, clade A, member 3C [Source:MGI Symbol;Acc:MGI:102848]
ENSMUSG00000032908	Sgpp2	1.86688	0.00113974	0.0216208	1	38.79	10.6	34.07	10.76	155.2	42.4	136.29	43.01	chr1	78310345	78420289	+	109945	4002	1	5	protein_coding	protein_coding	KNOWN		sphingosine-1-phosphate phosphotase 2 [Source:MGI Symbol;Acc:MGI:3589109]
ENSMUSG00000082520	Gm13349	1.8569	0.00276452	0.0383984	1	37.01	9.97	28.91	10.05	15.2	4.1	11.88	4.13	chr2	18338579	18338989	-	411	411	1	1	processed_pseudogene	pseudogene	KNOWN		predicted gene 13349 [Source:MGI Symbol;Acc:MGI:3649966]
ENSMUSG00000032494	Tdgf1	1.83368	0.000838655	0.0174478	1	12.87	3.58	6.68	3.83	33.8	9.4	17.51	10.04	chr9	110939603	110946158	-	6556	2622	4	13	protein_coding	protein_coding	KNOWN		teratocarcinoma-derived growth factor 1 [Source:MGI Symbol;Acc:MGI:98658]
ENSMUSG00000029563	Foxp2	1.83169	0.000949749	0.0190511	1	94.88	26.64	43.69	30.95	1276.8	358.6	588.09	416.63	chr6	14901349	15441977	+	540629	13457	19	51	protein_coding	protein_coding	KNOWN		forkhead box P2 [Source:MGI Symbol;Acc:MGI:2148705]
ENSMUSG00000064036	Mro	1.81452	4.86721e-06	0.000550418	1	56.75	16.12	47.68	7.41	251.4	71.4	211.3	32.77	chr18	73859385	73881333	+	21949	4431	6	19	protein_coding	protein_coding	KNOWN		maestro [Source:MGI Symbol;Acc:MGI:2152817]
ENSMUSG00000051022	Hs3st1	1.81396	0.000173075	0.00650323	1	118.23	33.6	104.75	24.62	263.6	74.9	233.61	54.92	chr5	39613935	39755475	-	141541	2230	4	9	protein_coding	protein_coding	KNOWN		heparan sulfate (glucosamine) 3-O-sulfotransferase 1 [Source:MGI Symbol;Acc:MGI:1201606]
ENSMUSG00000021904	Sema3g	1.813	1.61037e-05	0.00126077	1	52.14	14.83	29.38	12.17	236.6	67.3	133.34	55.22	chr14	31217860	31230350	+	12491	4538	1	16	protein_coding	protein_coding	KNOWN		sema domain, immunoglobulin domain (Ig), short basic domain, secreted, (semaphorin) 3G [Source:MGI Symbol;Acc:MGI:3041242]
ENSMUSG00000035041	Creb3l3	1.68068	0.00329424	0.0431004	1	19.34	6.01	14.76	5.27	58.4	18.1	44.56	15.97	chr10	81084324	81098874	-	14551	3016	4	19	protein_coding	protein_coding	KNOWN		cAMP responsive element binding protein 3-like 3 [Source:MGI Symbol;Acc:MGI:2384786]
ENSMUSG00000026579	F5	1.67815	0.00270994	0.0378883	1	3.88	1.2	2.15	1.37	28.8	8.9	15.94	10.09	chr1	164151838	164220277	+	68440	7430	1	25	protein_coding	protein_coding	KNOWN		coagulation factor V [Source:MGI Symbol;Acc:MGI:88382]
ENSMUSG00000091971	Hspa1a	1.67188	0.000372987	0.0105577	1	51.37	16.1	51.01	12.18	152.5	47.8	151.36	36.18	chr17	34969190	34972156	-	2967	2967	1	1	protein_coding	protein_coding	KNOWN		heat shock protein 1A [Source:MGI Symbol;Acc:MGI:96244]
ENSMUSG00000022025	Lect1	1.66795	6.91514e-06	0.000702944	1	3517.87	1107.06	1792.67	960.24	6483.4	2040.3	3303.88	1769.72	chr14	79637690	79662170	-	24481	1843	5	16	protein_coding	protein_coding	KNOWN		leukocyte cell derived chemotaxin 1 [Source:MGI Symbol;Acc:MGI:1341171]
ENSMUSG00000024039	Cbs	1.65172	0.000954463	0.0191293	1	32.89	10.44	24.14	8.47	109.9	34.9	80.73	28.3	chr17	31612623	31637199	-	24577	3343	9	32	protein_coding	protein_coding	KNOWN		cystathionine beta-synthase [Source:MGI Symbol;Acc:MGI:88285]
ENSMUSG00000101823	Gm29438	1.64754	0.00281455	0.0387563	1	15.89	5.05	9.85	6.16	41.6	13.2	25.71	16.09	chr6	72104201	72106813	+	2613	2613	1	1	sense_intronic	lncRNA	NOVEL		predicted gene 29438 [Source:MGI Symbol;Acc:MGI:5580144]
ENSMUSG00000092625	Gm20404	1.63608	0.00192245	0.0302031	1	34.94	11.14	19.81	8.34	21.7	6.9	12.29	5.17	chr6	116107651	116127493	+	19843	620	1	4	processed_transcript	lncRNA	NOVEL		predicted gene 20404 [Source:MGI Symbol;Acc:MGI:5141869]
ENSMUSG00000092323	BB365896	1.62195	0.000106385	0.00467234	1	123.84	40.23	90.09	36.67	371.5	120.7	270.28	110	chr6	58965655	59002083	+	36429	3000	1	4	antisense	lncRNA	NOVEL		expressed sequence BB365896 [Source:MGI Symbol;Acc:MGI:3034340]
ENSMUSG00000031137	Fgf13	1.55381	8.20986e-06	0.000768739	1	52.16	17.73	27.13	10.33	209.6	71.3	109.09	41.51	chrX	59062145	59568071	-	505927	4019	9	21	protein_coding	protein_coding	KNOWN		fibroblast growth factor 13 [Source:MGI Symbol;Acc:MGI:109178]
ENSMUSG00000034957	Cebpa	1.54805	0.00127085	0.0231692	1	12.63	4.29	8.35	2.55	33.2	11.3	22.02	6.71	chr7	35119293	35121926	+	2634	2634	1	1	protein_coding	protein_coding	KNOWN		CCAAT/enhancer binding protein (C/EBP), alpha [Source:MGI Symbol;Acc:MGI:99480]
ENSMUSG00000097451	Rian	1.54237	0.000657542	0.0149906	1	3.1	1.06	1.85	0.79	54.2	18.5	32.55	13.76	chr12	109603940	109661716	+	57777	17475	19	57	processed_transcript	lncRNA	KNOWN	M	RNA imprinted and accumulated in nucleus [Source:MGI Symbol;Acc:MGI:1922995]
ENSMUSG00000064137	Rhox8	1.52785	0.000238109	0.0079741	1	291.54	101.08	207.66	77.61	351	121.7	250.01	93.43	chrX	37874778	37878944	-	4167	1204	1	4	protein_coding	protein_coding	KNOWN		reproductive homeobox 8 [Source:MGI Symbol;Acc:MGI:3579898]
ENSMUSG00000021765	Fst	1.52339	2.77952e-08	1.43236e-05	1	1246.15	433.5	403.57	241.74	2912.2	1013.1	943.13	564.95	chr13	114452262	114458730	-	6469	2337	1	6	protein_coding	protein_coding	KNOWN		follistatin [Source:MGI Symbol;Acc:MGI:95586]
ENSMUSG00000035226	Rims4	1.45502	0.000929854	0.0187323	1	16.24	5.93	7.02	5.76	80.6	29.4	34.86	28.49	chr2	163859751	163918683	-	58933	4962	1	6	protein_coding	protein_coding	KNOWN		regulating synaptic membrane exocytosis 4 [Source:MGI Symbol;Acc:MGI:2674366]
ENSMUSG00000032374	Plod2	1.38513	6.83205e-06	0.000701454	1	134.47	51.5	80.56	21.17	725.1	277.7	434.35	114.2	chr9	92542223	92608428	+	66206	5392	5	27	protein_coding	protein_coding	KNOWN		procollagen lysine, 2-oxoglutarate 5-dioxygenase 2 [Source:MGI Symbol;Acc:MGI:1347007]
ENSMUSG00000038763	Alpk3	1.38301	0.000434427	0.0115958	1	19.4	7.43	9.56	5.48	125	47.9	61.66	35.23	chr7	81057600	81105612	+	48013	6445	2	15	protein_coding	protein_coding	KNOWN		alpha-kinase 3 [Source:MGI Symbol;Acc:MGI:2151224]
ENSMUSG00000044667	Lppr4	1.38262	0.00101046	0.0199274	1	22.96	8.81	15.66	7.35	163.9	62.8	111.84	52.49	chr3	117319139	117360876	-	41738	7144	3	11	protein_coding	protein_coding	KNOWN		lipid phosphate phosphatase-related protein type 4 [Source:MGI Symbol;Acc:MGI:106530]
ENSMUSG00000038181	Chpf2	1.37845	0.000409838	0.0112209	1	11.28	4.33	5.52	2.39	63.1	24.3	30.76	13.27	chr5	24586741	24594556	+	7816	5588	6	15	protein_coding	protein_coding	KNOWN		chondroitin polymerizing factor 2 [Source:MGI Symbol;Acc:MGI:1917522]
ENSMUSG00000021596	Mctp1	1.37717	1.51618e-07	4.49269e-05	1	175.37	67.52	59.3	33.36	1436.8	553.1	485.71	273.34	chr13	76384535	77031810	+	647276	8193	8	35	protein_coding	protein_coding	KNOWN		multiple C2 domains, transmembrane 1 [Source:MGI Symbol;Acc:MGI:1926021]
ENSMUSG00000021363	Mak	1.376	0.000229349	0.00778091	1	18.74	7.21	6.92	4.49	66.8	25.7	24.64	16.02	chr13	41025120	41079706	-	54587	3565	3	17	protein_coding	protein_coding	KNOWN		male germ cell-associated kinase [Source:MGI Symbol;Acc:MGI:96913]
ENSMUSG00000029189	Sel1l3	1.37141	9.10752e-06	0.00080763	1	126.6	48.92	49.78	28.31	1246.9	481.8	490.32	278.79	chr5	53107083	53213927	-	106845	9850	5	32	protein_coding	protein_coding	KNOWN		sel-1 suppressor of lin-12-like 3 (C. elegans) [Source:MGI Symbol;Acc:MGI:1916941]
ENSMUSG00000042401	Crtac1	1.36801	0.000432519	0.011558	1	85.05	32.93	36.35	24.65	222.5	86.1	95.09	64.46	chr19	42283037	42431783	-	148747	2616	1	15	protein_coding	protein_coding	KNOWN		cartilage acidic protein 1 [Source:MGI Symbol;Acc:MGI:1920082]
ENSMUSG00000005580	Adcy9	1.29758	2.23802e-06	0.000309999	1	36.94	15.01	10.98	5.45	192	78	57.07	28.36	chr16	4287529	4420498	-	132970	5197	3	16	protein_coding	protein_coding	KNOWN		adenylate cyclase 9 [Source:MGI Symbol;Acc:MGI:108450]
ENSMUSG00000038526	Car14	1.28338	0.00175565	0.028285	1	293.26	120.45	237.46	77.62	745.8	306.4	603.84	197.41	chr3	95897768	95904691	-	6924	2543	4	17	protein_coding	protein_coding	KNOWN		carbonic anhydrase 14 [Source:MGI Symbol;Acc:MGI:1344341]
ENSMUSG00000028626	Col9a2	1.28224	4.22502e-05	0.00250389	1	176.66	72.66	69.07	43.29	546.7	224.9	213.75	133.95	chr4	121039385	121055322	+	15938	3095	3	37	protein_coding	protein_coding	KNOWN		collagen, type IX, alpha 2 [Source:MGI Symbol;Acc:MGI:88466]
ENSMUSG00000039611	Tmem246	1.27651	0.0006143	0.0144385	1	26.94	11.08	11.85	6.65	89.6	36.9	39.39	22.06	chr4	49584506	49597876	-	13371	3325	3	6	protein_coding	protein_coding	KNOWN		transmembrane protein 246 [Source:MGI Symbol;Acc:MGI:1914313]
ENSMUSG00000049044	Rapgef4	1.27355	2.12645e-07	5.78814e-05	1	74.84	30.94	30.83	9.6	499.7	206.7	205.81	64.1	chr2	71981240	72257474	+	276235	6677	11	50	protein_coding	protein_coding	KNOWN		Rap guanine nucleotide exchange factor (GEF) 4 [Source:MGI Symbol;Acc:MGI:1917723]
ENSMUSG00000024074	Crim1	1.26794	6.8838e-05	0.0034506	1	97.76	40.61	57.04	13.2	586	243.4	341.97	79.17	chr17	78200248	78376592	+	176345	5995	1	17	protein_coding	protein_coding	KNOWN		cysteine rich transmembrane BMP regulator 1 (chordin like) [Source:MGI Symbol;Acc:MGI:1354756]
ENSMUSG00000028194	Ddah1	1.24921	3.02205e-06	0.00039111	1	100.57	42.34	27.9	24.27	400.6	168.7	111.11	96.61	chr3	145758675	145894277	+	135603	3983	3	10	protein_coding	protein_coding	KNOWN		dimethylarginine dimethylaminohydrolase 1 [Source:MGI Symbol;Acc:MGI:1916469]
ENSMUSG00000031284	Pak3	1.24652	3.87147e-06	0.000460618	1	247.17	104.16	82.15	55.4	2360.9	994.9	784.74	529.2	chrX	143518591	143797796	+	279206	9552	10	37	protein_coding	protein_coding	KNOWN		p21 protein (Cdc42/Rac)-activated kinase 3 [Source:MGI Symbol;Acc:MGI:1339656]
ENSMUSG00000027016	Zfp385b	1.24114	3.25417e-07	7.54226e-05	1	102.82	43.49	41.09	13.79	845.5	357.5	337.85	113.34	chr2	77410634	77819639	-	409006	8223	11	28	protein_coding	protein_coding	KNOWN		zinc finger protein 385B [Source:MGI Symbol;Acc:MGI:2444734]
ENSMUSG00000037035	Inhbb	1.22751	0.00282526	0.0388125	1	317.41	135.56	162.42	128.49	1350.6	576.8	691.07	546.74	chr1	119415465	119422248	-	6784	4255	1	2	protein_coding	protein_coding	KNOWN		inhibin beta-B [Source:MGI Symbol;Acc:MGI:96571]
ENSMUSG00000021047	Nova1	1.22644	0.000168949	0.00641846	1	19.83	8.49	9.27	3.52	138.8	59.4	64.91	24.63	chr12	46694517	46818775	-	124259	7000	1	5	protein_coding	protein_coding	KNOWN		neuro-oncological ventral antigen 1 [Source:MGI Symbol;Acc:MGI:104297]
ENSMUSG00000041220	Elovl6	1.22214	3.46341e-06	0.000426711	1	106.01	45.44	27.78	26.2	681.9	292.4	178.6	168.43	chr3	129532355	129638495	+	106141	6431	5	14	protein_coding	protein_coding	KNOWN		ELOVL family member 6, elongation of long chain fatty acids (yeast) [Source:MGI Symbol;Acc:MGI:2156528]
ENSMUSG00000042750	Bex2	1.19993	4.28353e-05	0.00251311	1	860.71	374.72	453.64	212.43	777.2	338.4	409.63	191.82	chrX	136066564	136068236	-	1673	903	1	3	protein_coding	protein_coding	KNOWN		brain expressed X-linked 2 [Source:MGI Symbol;Acc:MGI:1338017]
ENSMUSG00000058297	Spock2	1.19222	0.00326437	0.0427619	1	13.48	5.91	7.26	3.41	74.6	32.7	40.22	18.8	chr10	60106219	60135198	+	28980	5533	3	15	protein_coding	protein_coding	KNOWN		sparc/osteonectin, cwcv and kazal-like domains proteoglycan 2 [Source:MGI Symbol;Acc:MGI:1891351]
ENSMUSG00000034209	Rasl10a	1.19185	0.00140674	0.0245383	1	192.87	84.38	105.84	74.68	272.5	119.2	149.56	105.51	chr11	5058128	5060385	+	2258	1413	2	5	protein_coding	protein_coding	KNOWN		RAS-like, family 10, member A [Source:MGI Symbol;Acc:MGI:1922918]
ENSMUSG00000071757	Zhx2	1.16938	0.000617453	0.0144829	1	13.98	6.2	6.3	2.04	61.9	27.5	27.92	9.07	chr15	57694665	57839832	+	145168	4434	2	6	protein_coding	protein_coding	KNOWN		zinc fingers and homeoboxes 2 [Source:MGI Symbol;Acc:MGI:2683087]
ENSMUSG00000041536	Serpina3a	1.16534	0.000323148	0.0095997	1	816.16	363.91	551.16	191.48	1521.3	678.3	1027.35	356.93	chr12	104112724	104121896	+	9173	1864	3	9	protein_coding	protein_coding	KNOWN		serine (or cysteine) peptidase inhibitor, clade A, member 3A [Source:MGI Symbol;Acc:MGI:1921319]
ENSMUSG00000044037	Als2cl	1.16482	0.00222164	0.0335918	1	16.11	7.18	10.28	2.86	94.9	42.2	60.5	16.87	chr9	110879870	110900530	+	20661	5883	8	43	protein_coding	protein_coding	KNOWN		ALS2 C-terminal like [Source:MGI Symbol;Acc:MGI:2447532]
ENSMUSG00000027956	Tmem144	1.15497	0.00235525	0.0346537	1	27	12.1	10.27	10.12	94.2	42.2	35.83	35.27	chr3	79812564	79852773	-	40210	3487	5	21	protein_coding	protein_coding	KNOWN		transmembrane protein 144 [Source:MGI Symbol;Acc:MGI:1917902]
ENSMUSG00000038578	Susd1	1.14205	0.000775765	0.0166911	1	26.44	11.96	12.79	5.6	126	57	60.97	26.72	chr4	59314683	59438633	-	123951	4766	5	24	protein_coding	protein_coding	KNOWN		sushi domain containing 1 [Source:MGI Symbol;Acc:MGI:3651543]
ENSMUSG00000073805	Fam196a	1.11955	0.00227446	0.034021	1	32.76	15.08	15.87	8.58	151.3	69.7	73.27	39.68	chr7	134881926	134938430	-	56505	4619	1	4	protein_coding	protein_coding	KNOWN		family with sequence similarity 196, member A [Source:MGI Symbol;Acc:MGI:3605068]
ENSMUSG00000025507	Pidd1	1.1159	0.000459254	0.0119872	1	24.06	11.12	8.86	4.25	108.9	50.3	40.09	19.21	chr7	141438113	141444025	-	5913	4528	12	42	protein_coding	protein_coding	KNOWN		p53 induced death domain protein 1 [Source:MGI Symbol;Acc:MGI:1889507]
ENSMUSG00000027871	Hsd3b1	1.11385	0.000638498	0.0147986	1	11920.2	5507.8	5224.83	4996.6	22112	10216.9	9692.04	9268.66	chr3	98852194	98859794	-	7601	1855	2	6	protein_coding	protein_coding	KNOWN		hydroxy-delta-5-steroid dehydrogenase, 3 beta- and steroid delta-isomerase 1 [Source:MGI Symbol;Acc:MGI:96233]
ENSMUSG00000005268	Prlr	1.10966	0.00156164	0.0261678	1	18.11	8.39	11.04	4.39	277.9	128.7	169.39	67.21	chr15	10177238	10349180	+	171943	15339	12	33	protein_coding	protein_coding	KNOWN		prolactin receptor [Source:MGI Symbol;Acc:MGI:97763]
ENSMUSG00000025453	Nnt	1.10095	6.1926e-05	0.00319301	1	241.02	112.39	82.93	53.29	1696.1	790.9	583.61	375.11	chr13	119335448	119408997	-	73550	7037	5	20	protein_coding	protein_coding	KNOWN		nicotinamide nucleotide transhydrogenase [Source:MGI Symbol;Acc:MGI:109279]
ENSMUSG00000025019	Lcor	1.08886	5.60536e-06	0.000607481	1	31.84	14.95	10.11	3.06	242.6	113.9	77.08	23.32	chr19	41482645	41562246	+	79602	7620	2	10	protein_coding	protein_coding	KNOWN		ligand dependent nuclear receptor corepressor [Source:MGI Symbol;Acc:MGI:2443930]
ENSMUSG00000024486	Hbegf	1.07935	0.00337452	0.0436487	1	71.05	33.58	27.07	23.45	168.6	79.7	64.21	55.69	chr18	36504929	36515805	-	10877	2373	1	6	protein_coding	protein_coding	KNOWN		heparin-binding EGF-like growth factor [Source:MGI Symbol;Acc:MGI:96070]
ENSMUSG00000024298	Zfp871	1.06	0.000125633	0.00520987	1	94.84	45.48	43.13	22.44	509.8	244.6	231.83	120.61	chr17	32771236	32788287	-	17052	5376	3	8	protein_coding	protein_coding	KNOWN		zinc finger protein 871 [Source:MGI Symbol;Acc:MGI:1921793]
ENSMUSG00000050953	Gja1	1.05358	3.19609e-06	0.000406616	1	3583.26	1726.33	1318.31	492.31	11126	5360.2	4093.35	1528.64	chr10	56377300	56390419	+	13120	3105	1	2	protein_coding	protein_coding	KNOWN		gap junction protein, alpha 1 [Source:MGI Symbol;Acc:MGI:95713]
ENSMUSG00000092060	Bend4	1.05232	0.000194175	0.00701457	1	29.81	14.38	12.36	6.22	236.6	114	98.04	49.33	chr5	67392147	67427799	-	35653	7935	1	5	protein_coding	protein_coding	KNOWN		BEN domain containing 4 [Source:MGI Symbol;Acc:MGI:3648414]
ENSMUSG00000035189	Ano4	1.04915	0.000169448	0.00641846	1	351.21	169.73	130.93	97	2551.6	1233.1	951.17	704.79	chr10	88948994	89344762	-	395769	7265	12	51	protein_coding	protein_coding	KNOWN		anoctamin 4 [Source:MGI Symbol;Acc:MGI:2443344]
ENSMUSG00000041132	N4bp2l1	1.04253	2.82188e-05	0.00187663	1	397.44	192.96	176.85	52.92	757.5	367.8	337.09	100.88	chr5	150571643	150594525	-	22883	1906	1	5	protein_coding	protein_coding	KNOWN		NEDD4 binding protein 2-like 1 [Source:MGI Symbol;Acc:MGI:2140872]
ENSMUSG00000006369	Fbln1	1.03513	4.59975e-09	4.14137e-06	1	262.25	127.98	57.39	32.07	1145.5	559.1	250.66	140.03	chr15	85205949	85286535	+	80587	4368	3	21	protein_coding	protein_coding	KNOWN		fibulin 1 [Source:MGI Symbol;Acc:MGI:95487]
ENSMUSG00000073643	Wdfy1	1.0308	2.16238e-08	1.26255e-05	1	165.74	81.11	32.81	22.39	1075.3	526.4	212.82	145.23	chr1	79702262	79776143	-	73882	6488	14	31	protein_coding	protein_coding	KNOWN		WD repeat and FYVE domain containing 1 [Source:MGI Symbol;Acc:MGI:1916618]
ENSMUSG00000017969	Ptgis	1.03067	7.05307e-06	0.000702944	1	379.97	185.99	173.17	33.09	975.4	477.4	444.51	84.9	chr2	167191805	167240604	-	48800	2567	3	14	protein_coding	protein_coding	KNOWN		prostaglandin I2 (prostacyclin) synthase [Source:MGI Symbol;Acc:MGI:1097156]
ENSMUSG00000026749	Nek6	1.02793	0.000172503	0.00649216	1	126.29	61.95	53.51	39.91	524	257	221.96	165.61	chr2	38511643	38588041	+	76399	4149	5	20	protein_coding	protein_coding	KNOWN		NIMA (never in mitosis gene a)-related expressed kinase 6 [Source:MGI Symbol;Acc:MGI:1891638]
ENSMUSG00000036545	Adamts2	1.02638	2.64551e-05	0.00178469	1	168.44	82.71	72.1	31.2	1572.5	772.2	673.17	291.26	chr11	50602084	50807573	+	205490	9336	4	28	protein_coding	protein_coding	KNOWN		a disintegrin-like and metallopeptidase (reprolysin type) with thrombospondin type 1 motif, 2 [Source:MGI Symbol;Acc:MGI:1347356]
ENSMUSG00000031709	Tbc1d9	1.021	0.00393381	0.0478875	1	14.66	7.23	7.93	2.7	86.3	42.6	46.69	15.89	chr8	83165352	83272934	+	107583	5887	3	25	protein_coding	protein_coding	KNOWN		TBC1 domain family, member 9 [Source:MGI Symbol;Acc:MGI:1918560]
ENSMUSG00000045672	Col27a1	1.01253	4.54201e-05	0.00258068	1	29.2	14.5	8.01	5.53	380.3	188.6	104.46	72.26	chr4	63214004	63334991	+	120988	13022	7	78	protein_coding	protein_coding	KNOWN		collagen, type XXVII, alpha 1 [Source:MGI Symbol;Acc:MGI:2672118]
ENSMUSG00000047153	Khnyn	1.01226	0.00285215	0.038976	1	30.64	15.18	8.04	8.72	118.8	58.8	31.17	33.77	chr14	55884969	55896781	+	11813	3876	1	8	protein_coding	protein_coding	KNOWN		KH and NYN domain containing [Source:MGI Symbol;Acc:MGI:2451333]
ENSMUSG00000066438	Plekhd1	1.00111	0.000784574	0.0167727	1	87.15	43.58	38.1	25	343.2	171.6	150.08	98.46	chr12	80692591	80724214	+	31624	3939	4	19	protein_coding	protein_coding	KNOWN		pleckstrin homology domain containing, family D (with coiled-coil domains) member 1 [Source:MGI Symbol;Acc:MGI:3036228]
ENSMUSG00000024899	Papss2	0.996699	0.000858345	0.0177122	1	161.78	81.09	85.21	44.44	588	294.8	309.75	161.55	chr19	32620005	32667187	+	47183	3635	1	13	protein_coding	protein_coding	KNOWN		3'-phosphoadenosine 5'-phosphosulfate synthase 2 [Source:MGI Symbol;Acc:MGI:1330223]
ENSMUSG00000030036	Mogs	0.99326	1.36927e-05	0.00113263	1	289.67	145.54	89.11	58.18	837.7	420.9	257.71	168.25	chr6	83115496	83118898	+	3403	2892	2	6	protein_coding	protein_coding	KNOWN		mannosyl-oligosaccharide glucosidase [Source:MGI Symbol;Acc:MGI:1929872]
ENSMUSG00000069601	Ank3	0.99202	4.26264e-05	0.00251311	1	12.89	6.48	5.06	1.61	427.8	215.1	167.98	53.8	chr10	69533772	70027438	+	493667	33152	44	124	protein_coding	protein_coding	KNOWN		ankyrin 3, epithelial [Source:MGI Symbol;Acc:MGI:88026]
ENSMUSG00000003500	Impdh1	0.986975	0.000161108	0.00624401	1	68	34.32	23.78	12.33	224	113.1	78.36	40.63	chr6	29200434	29216364	-	15931	3294	10	34	protein_coding	protein_coding	KNOWN		inosine 5'-phosphate dehydrogenase 1 [Source:MGI Symbol;Acc:MGI:96567]
ENSMUSG00000002227	Mov10	0.985111	2.03779e-06	0.000292654	1	92.84	46.91	25.29	11.66	520.5	263	141.78	65.38	chr3	104794836	104818563	-	23728	5607	9	35	protein_coding	protein_coding	KNOWN		Moloney leukemia virus 10 [Source:MGI Symbol;Acc:MGI:97054]
ENSMUSG00000038068	Rnf144b	0.983494	0.00165661	0.0273289	1	48.76	24.64	17.96	12.38	228.8	115.7	84.28	58.19	chr13	47122720	47247991	+	125272	4694	2	9	protein_coding	protein_coding	KNOWN		ring finger protein 144B [Source:MGI Symbol;Acc:MGI:2384986]
ENSMUSG00000046449	C77370	0.981091	7.54593e-06	0.000726508	1	124.56	63.12	35.99	25.4	1436.6	728	414.91	292.88	chrX	104077434	104201185	-	123752	11532	3	9	protein_coding	protein_coding	KNOWN		expressed sequence C77370 [Source:MGI Symbol;Acc:MGI:2148050]
ENSMUSG00000022856	Tmem41a	0.981004	0.00116874	0.0220283	1	335.96	170.2	172.74	92.82	456.6	231.3	234.73	126.17	chr16	21934327	21947552	-	13226	1359	1	5	protein_coding	protein_coding	KNOWN		transmembrane protein 41a [Source:MGI Symbol;Acc:MGI:1913914]
ENSMUSG00000031209	Heph	0.964729	0.000241975	0.00804602	1	324.36	166.19	141.33	66.66	2485.3	1273.4	1082.88	510.73	chrX	96455359	96574485	+	119127	7662	5	30	protein_coding	protein_coding	KNOWN		hephaestin [Source:MGI Symbol;Acc:MGI:1332240]
ENSMUSG00000028005	Gucy1b3	0.96237	0.000581991	0.0139794	1	63.19	32.47	20.58	16.35	248.1	127.5	80.81	64.21	chr3	82032006	82074689	-	42684	3927	4	21	protein_coding	protein_coding	KNOWN		guanylate cyclase 1, soluble, beta 3 [Source:MGI Symbol;Acc:MGI:1860604]
ENSMUSG00000033590	Myo5c	0.955083	0.000582252	0.0139794	1	72.09	37.16	27.96	18.44	485.3	250.3	188.34	124.12	chr9	75232014	75305451	+	73438	6733	1	41	protein_coding	protein_coding	KNOWN		myosin VC [Source:MGI Symbol;Acc:MGI:2442485]
ENSMUSG00000001864	Aif1l	0.919486	1.44011e-05	0.0011711	1	312.14	165.08	78.26	65.53	1258.5	665.6	315.57	264.17	chr2	31950139	31973442	+	23304	4032	10	24	protein_coding	protein_coding	KNOWN		allograft inflammatory factor 1-like [Source:MGI Symbol;Acc:MGI:1919598]
ENSMUSG00000025094	Slc18a2	0.91725	0.000109275	0.00476355	1	4999.17	2647.15	1183.18	1265.41	19011.9	10067.1	4499.64	4812.31	chr19	59260878	59296012	+	35135	3803	1	16	protein_coding	protein_coding	KNOWN		solute carrier family 18 (vesicular monoamine), member 2 [Source:MGI Symbol;Acc:MGI:106677]
ENSMUSG00000022893	Adamts1	0.91609	0.0012121	0.0224655	1	46	24.38	19.27	10.2	243.9	129.3	102.15	54.14	chr16	85793827	85803113	-	9287	5302	3	13	protein_coding	protein_coding	KNOWN		a disintegrin-like and metallopeptidase (reprolysin type) with thrombospondin type 1 motif, 1 [Source:MGI Symbol;Acc:MGI:109249]
ENSMUSG00000039316	Rftn1	0.908037	0.00174327	0.0281951	1	36.91	19.66	13.32	8.44	166.2	88.6	59.99	38.03	chr17	49992257	50190674	-	198418	4504	3	14	protein_coding	protein_coding	KNOWN		raftlin lipid raft linker 1 [Source:MGI Symbol;Acc:MGI:1923688]
ENSMUSG00000038644	Pold1	0.899233	0.000126354	0.00520987	1	69.66	37.38	19.25	13.39	338.6	181.7	93.49	65.16	chr7	44532746	44548849	-	16104	4860	12	50	protein_coding	protein_coding	KNOWN		polymerase (DNA directed), delta 1, catalytic subunit [Source:MGI Symbol;Acc:MGI:97741]
ENSMUSG00000005533	Igf1r	0.894281	0.00051798	0.0129472	1	40.85	22	13.24	5.97	183.4	98.8	59.37	26.82	chr7	67952859	68226780	+	273922	4489	1	21	protein_coding	protein_coding	KNOWN		insulin-like growth factor I receptor [Source:MGI Symbol;Acc:MGI:96433]
ENSMUSG00000040918	Slc19a2	0.893995	8.62242e-05	0.00406889	1	149.99	80.73	38.92	30.4	575.6	309.8	149.35	116.71	chr1	164249046	164265385	+	16340	3838	4	13	protein_coding	protein_coding	KNOWN		solute carrier family 19 (thiamine transporter), member 2 [Source:MGI Symbol;Acc:MGI:1928761]
ENSMUSG00000034610	Zcchc11	0.892573	3.34324e-06	0.000419728	1	650.41	350.34	144.6	113.68	5648.1	3042.5	1255.59	987.31	chr4	108459426	108559421	+	99996	8684	11	49	protein_coding	protein_coding	KNOWN		zinc finger, CCHC domain containing 11 [Source:MGI Symbol;Acc:MGI:2445126]
ENSMUSG00000040703	Cyp2s1	0.888034	0.000431636	0.0115486	1	119.98	64.84	53.36	23.74	592.4	320.1	263.5	117.2	chr7	25802475	25816913	-	14439	4938	4	15	protein_coding	protein_coding	KNOWN		cytochrome P450, family 2, subfamily s, polypeptide 1 [Source:MGI Symbol;Acc:MGI:1921384]
ENSMUSG00000039208	Metrnl	0.883627	0.00113417	0.0215327	1	1081.64	586.27	540.89	312.21	1715.5	929.8	857.85	495.15	chr11	121701544	121716306	+	14763	1586	3	8	protein_coding	protein_coding	KNOWN		meteorin, glial cell differentiation regulator-like [Source:MGI Symbol;Acc:MGI:2384806]
ENSMUSG00000061013	Mkx	0.882074	0.000140219	0.00560135	1	238.53	129.44	77.9	52.21	936.2	508	305.79	205.01	chr18	6910459	7004780	-	94322	3925	5	16	protein_coding	protein_coding	KNOWN		mohawk homeobox [Source:MGI Symbol;Acc:MGI:2687286]
ENSMUSG00000038319	Kcnh2	0.881463	0.00178598	0.0286356	1	65.04	35.35	25.77	12.95	315.1	171.2	124.84	62.68	chr5	24319589	24351604	-	32016	4845	5	23	protein_coding	protein_coding	KNOWN		potassium voltage-gated channel, subfamily H (eag-related), member 2 [Source:MGI Symbol;Acc:MGI:1341722]
ENSMUSG00000029291	Rufy3	0.880839	1.07788e-05	0.000934524	1	42.85	23.27	10.75	5.36	437.6	237.8	109.9	54.81	chr5	88565040	88651392	+	86353	10214	8	33	protein_coding	protein_coding	KNOWN		RUN and FYVE domain containing 3 [Source:MGI Symbol;Acc:MGI:106484]
ENSMUSG00000050796	B3galt6	0.879005	8.68848e-06	0.000789014	1	123.93	67.32	31.35	13.69	394.6	214.3	99.85	43.6	chr4	155989466	155992649	-	3184	3184	1	1	protein_coding	protein_coding	KNOWN		UDP-Gal:betaGal beta 1,3-galactosyltransferase, polypeptide 6 [Source:MGI Symbol;Acc:MGI:2152819]
ENSMUSG00000031825	Crispld2	0.868872	0.000679003	0.0152395	1	273.73	149.91	98.07	71.06	1307.6	716.1	468.46	339.45	chr8	119992438	120052793	+	60356	4777	5	23	protein_coding	protein_coding	KNOWN		cysteine-rich secretory protein LCCL domain containing 2 [Source:MGI Symbol;Acc:MGI:1926142]
ENSMUSG00000040263	Klhdc4	0.867756	0.00109428	0.0209451	1	45.93	25.19	10.33	10.18	170.3	93.4	38.25	37.72	chr8	121796313	121829569	-	33257	3708	10	28	protein_coding	protein_coding	KNOWN		kelch domain containing 4 [Source:MGI Symbol;Acc:MGI:2384569]
ENSMUSG00000031613	Hpgd	0.866683	0.0030131	0.0404436	1	659	361.38	337.83	225.92	1132.8	621.2	580.72	388.37	chr8	56294552	56321046	+	26495	1719	1	7	protein_coding	protein_coding	KNOWN		hydroxyprostaglandin dehydrogenase 15 (NAD) [Source:MGI Symbol;Acc:MGI:108085]
ENSMUSG00000001034	Mapk7	0.865463	0.00175024	0.0282173	1	39.24	21.56	13.53	9.26	172.4	94.7	59.48	40.73	chr11	61488812	61494406	-	5595	4394	14	32	protein_coding	protein_coding	KNOWN		mitogen-activated protein kinase 7 [Source:MGI Symbol;Acc:MGI:1346347]
ENSMUSG00000018398	Sept8	0.861767	0.000715483	0.0158007	1	44.24	24.34	17.31	7.18	269.3	148.2	105.44	43.68	chr11	53519257	53549565	+	30309	6087	7	23	protein_coding	protein_coding	KNOWN		septin 8 [Source:MGI Symbol;Acc:MGI:894310]
ENSMUSG00000027339	Rassf2	0.860876	0.00405585	0.0488895	1	25.99	14.31	10.54	7.13	311.5	171.6	126.35	85.48	chr2	131989415	132030258	-	40844	11993	5	20	protein_coding	protein_coding	KNOWN		Ras association (RalGDS/AF-6) domain family member 2 [Source:MGI Symbol;Acc:MGI:2442060]
ENSMUSG00000023243	Kcnk5	0.857886	0.00149526	0.0254495	1	87.04	48.09	27.78	22.3	292.8	161.8	93.46	75	chr14	20140058	20181782	-	41725	3364	1	5	protein_coding	protein_coding	KNOWN		potassium channel, subfamily K, member 5 [Source:MGI Symbol;Acc:MGI:1336175]
ENSMUSG00000025255	Zfhx4	0.856576	0.00013661	0.00554228	1	48.16	26.59	15.6	8.91	757.9	418.4	245.32	140.46	chr3	5218526	5415857	+	197332	15737	5	21	protein_coding	protein_coding	KNOWN		zinc finger homeodomain 4 [Source:MGI Symbol;Acc:MGI:2137668]
ENSMUSG00000043384	Gprasp1	0.855005	0.000184809	0.00681163	1	689.25	381.07	211.37	153.52	5596	3093.9	1716.07	1246.5	chrX	135742733	135803474	+	60742	8119	6	19	protein_coding	protein_coding	KNOWN		G protein-coupled receptor associated sorting protein 1 [Source:MGI Symbol;Acc:MGI:1917418]
ENSMUSG00000034390	Cmip	0.854099	5.84834e-05	0.00309737	1	62.41	34.57	15.14	7.18	295.3	163.6	71.65	34	chr8	117257019	117461503	+	204485	4732	2	22	protein_coding	protein_coding	KNOWN		c-Maf inducing protein [Source:MGI Symbol;Acc:MGI:1921690]
ENSMUSG00000050592	Fam78a	0.854049	0.00144526	0.0248765	1	57.54	31.85	24.99	11.88	343.7	190.3	149.24	70.94	chr2	32050055	32084857	-	34803	5973	4	12	protein_coding	protein_coding	KNOWN		family with sequence similarity 78, member A [Source:MGI Symbol;Acc:MGI:2443569]
ENSMUSG00000026824	Kcnj3	0.832791	0.00106496	0.0205408	1	98.69	55.42	37.51	19.14	514.7	289	195.56	99.89	chr2	55435970	55598145	+	162176	5215	3	8	protein_coding	protein_coding	KNOWN		potassium inwardly-rectifying channel, subfamily J, member 3 [Source:MGI Symbol;Acc:MGI:104742]
ENSMUSG00000026211	Obsl1	0.831983	0.000116784	0.00497959	1	102.92	57.85	26.53	23.28	871.6	489.8	224.58	196.98	chr1	75479310	75506452	-	27143	8467	13	43	protein_coding	protein_coding	KNOWN		obscurin-like 1 [Source:MGI Symbol;Acc:MGI:2138628]
ENSMUSG00000042515	Mum1l1	0.831619	0.00280382	0.0387269	1	68.76	38.67	24.64	21.72	334.1	187.9	119.67	105.57	chrX	139210042	139238335	+	28294	4859	8	16	protein_coding	protein_coding	KNOWN		melanoma associated antigen (mutated) 1-like 1 [Source:MGI Symbol;Acc:MGI:2445062]
ENSMUSG00000034194	R3hcc1	0.831334	0.000514457	0.0129188	1	73.31	41.21	22.88	9.01	202.9	114	63.39	24.89	chr14	69697305	69707584	-	10280	2768	6	18	protein_coding	protein_coding	KNOWN		R3H domain and coiled-coil containing 1 [Source:MGI Symbol;Acc:MGI:1919093]
ENSMUSG00000002550	Uck1	0.830931	0.000723012	0.015892	1	320.78	180.37	149.71	60.17	882.5	496.2	411.85	165.52	chr2	32255002	32260159	-	5158	2751	5	16	protein_coding	protein_coding	KNOWN		uridine-cytidine kinase 1 [Source:MGI Symbol;Acc:MGI:98904]
ENSMUSG00000004846	Plod3	0.817019	0.00098491	0.0195388	1	57.26	32.58	13.73	12.69	258.8	147.2	62.08	57.27	chr5	136987019	136996648	+	9630	4519	6	32	protein_coding	protein_coding	KNOWN		procollagen-lysine, 2-oxoglutarate 5-dioxygenase 3 [Source:MGI Symbol;Acc:MGI:1347008]
ENSMUSG00000059401	Mamld1	0.8165	0.00399906	0.0483793	1	65.54	37.22	29.45	13.77	314.3	178.5	141.25	66.03	chrX	71050256	71156056	+	105801	4796	2	8	protein_coding	protein_coding	KNOWN		mastermind-like domain containing 1 [Source:MGI Symbol;Acc:MGI:3045303]
ENSMUSG00000031099	Smarca1	0.816162	0.000407141	0.011176	1	625.73	355.36	234.28	130.39	3828.3	2174.3	1433.27	797.73	chrX	47809368	47892974	-	83607	6118	7	39	protein_coding	protein_coding	KNOWN		SWI/SNF related, matrix associated, actin dependent regulator of chromatin, subfamily a, member 1 [Source:MGI Symbol;Acc:MGI:1935127]
ENSMUSG00000050064	Zfp697	0.813805	0.00193202	0.0303128	1	22.7	12.9	6.35	4.72	187.8	106.8	52.58	39.05	chr3	98382461	98753812	+	371352	8276	4	12	protein_coding	protein_coding	KNOWN		zinc finger protein 697 [Source:MGI Symbol;Acc:MGI:2139736]
ENSMUSG00000030621	Me3	0.809216	0.00126786	0.0231467	1	51.24	29.24	20.69	10.24	749.1	427.6	302.68	149.84	chr7	89632392	89854359	+	221968	14624	7	30	protein_coding	protein_coding	KNOWN		malic enzyme 3, NADP(+)-dependent, mitochondrial [Source:MGI Symbol;Acc:MGI:1916679]
ENSMUSG00000020899	Pfas	0.808738	0.00179748	0.0287894	1	73.38	41.89	25.32	18.66	582.1	332.3	200.88	147.91	chr11	68985697	69008460	-	22764	7933	7	41	protein_coding	protein_coding	KNOWN		phosphoribosylformylglycinamidine synthase (FGAR amidotransferase) [Source:MGI Symbol;Acc:MGI:2684864]
ENSMUSG00000026864	Hspa5	0.808701	3.82655e-05	0.00233879	1	3455.61	1972.8	1023.41	557.99	14613.8	8343	4328.05	2359.7	chr2	34771970	34777547	+	5578	4229	6	20	protein_coding	protein_coding	KNOWN		heat shock protein 5 [Source:MGI Symbol;Acc:MGI:95835]
ENSMUSG00000007029	Vars	0.803827	0.00258417	0.036686	1	36.21	20.76	11.11	8.67	203.1	116.4	62.34	48.57	chr17	35000987	35016322	+	15336	5608	13	56	protein_coding	protein_coding	KNOWN		valyl-tRNA synthetase [Source:MGI Symbol;Acc:MGI:90675]
ENSMUSG00000026620	Mark1	0.796228	0.00109342	0.0209451	1	188.45	108.57	69.16	50.56	820.9	472.9	301.29	220.26	chr1	184896789	184999570	-	102782	4356	2	21	protein_coding	protein_coding	KNOWN		MAP/microtubule affinity-regulating kinase 1 [Source:MGI Symbol;Acc:MGI:2664902]
ENSMUSG00000033545	Znrf1	0.791571	1.86442e-05	0.00139439	1	120.44	69.63	27.03	22.42	845.2	488.7	189.69	157.29	chr8	111536097	111626030	+	89934	7018	15	33	protein_coding	protein_coding	KNOWN		zinc and ring finger 1 [Source:MGI Symbol;Acc:MGI:2177308]
ENSMUSG00000026103	Gls	0.791256	0.00099749	0.0197382	1	940.36	543.37	289.42	260.15	14158.8	8181.4	4357.61	3917.25	chr1	52163448	52233232	-	69785	15057	17	50	protein_coding	protein_coding	KNOWN		glutaminase [Source:MGI Symbol;Acc:MGI:95752]
ENSMUSG00000068115	Ninl	0.790709	0.000270729	0.0085642	1	51.18	29.57	10.47	8.34	304.6	176	62.25	49.72	chr2	150934519	151039382	-	104864	5952	9	39	protein_coding	protein_coding	KNOWN		ninein-like [Source:MGI Symbol;Acc:MGI:1925427]
ENSMUSG00000002221	Paxip1	0.789563	0.000519364	0.0129476	1	133.76	77.39	53.33	25.82	1373.9	795	547.85	265.21	chr5	27740080	27791691	-	51612	10271	7	33	protein_coding	protein_coding	KNOWN		PAX interacting (with transcription-activation domain) protein 1 [Source:MGI Symbol;Acc:MGI:1890430]
ENSMUSG00000032968	Inha	0.787085	0.00304788	0.0407934	1	29538.3	17117.8	11620.6	11052.5	43568.9	25248.8	17140.4	16302.5	chr1	75507077	75510366	+	3290	1475	1	2	protein_coding	protein_coding	KNOWN		inhibin alpha [Source:MGI Symbol;Acc:MGI:96569]
ENSMUSG00000022865	Cxadr	0.779602	0.000138441	0.00557722	1	198.54	115.65	60.41	33.95	1252.6	729.6	381.12	214.24	chr16	78301496	78359785	+	58290	6309	2	10	protein_coding	protein_coding	KNOWN		coxsackie virus and adenovirus receptor [Source:MGI Symbol;Acc:MGI:1201679]
ENSMUSG00000033502	Cdc14a	0.778387	0.00175851	0.0283116	1	75.21	43.86	26.48	21.32	917.9	535.2	323.17	260.02	chr3	116272553	116424032	-	151480	12205	7	25	protein_coding	protein_coding	KNOWN		CDC14 cell division cycle 14A [Source:MGI Symbol;Acc:MGI:2442676]
ENSMUSG00000006362	Cbfa2t3	0.778051	0.00344741	0.0442436	1	111.21	64.84	49.39	23.78	531	309.7	235.88	113.49	chr8	122628739	122699109	-	70371	4775	7	24	protein_coding	protein_coding	KNOWN		core-binding factor, runt domain, alpha subunit 2, translocated to, 3 (human) [Source:MGI Symbol;Acc:MGI:1338013]
ENSMUSG00000046532	Ar	0.77769	8.28834e-05	0.00396773	1	259.95	151.65	63.62	52.65	2364.6	1379.3	578.7	478.94	chrX	98149721	98323215	+	173495	9096	1	8	protein_coding	protein_coding	KNOWN		androgen receptor [Source:MGI Symbol;Acc:MGI:88064]
ENSMUSG00000028399	Ptprd	0.776156	0.000207152	0.00728111	1	143.6	83.85	44.31	22.99	3259.9	1903.5	1005.92	522.07	chr4	75941238	78211961	-	2270724	22702	21	81	protein_coding	protein_coding	KNOWN		protein tyrosine phosphatase, receptor type, D [Source:MGI Symbol;Acc:MGI:97812]
ENSMUSG00000046841	Ckap4	0.775923	0.000661265	0.0149906	1	130.16	76.04	27.56	35.14	384.4	224.6	81.4	103.81	chr10	84526305	84534036	-	7732	2954	2	5	protein_coding	protein_coding	KNOWN		cytoskeleton-associated protein 4 [Source:MGI Symbol;Acc:MGI:2444926]
ENSMUSG00000087365	C430049B03Rik	0.775695	0.00318476	0.0421675	1	323.11	188.8	59.56	122.27	520.2	304	95.89	196.85	chrX	53055046	53057190	-	2145	1610	4	10	processed_transcript	lncRNA	NOVEL		RIKEN cDNA C430049B03 gene [Source:MGI Symbol;Acc:MGI:1924903]
ENSMUSG00000002343	Armc6	0.774929	0.00193015	0.0303037	1	48.49	28.36	14.86	6.86	158.1	92.5	48.47	22.41	chr8	70220172	70234466	-	14295	3262	6	18	protein_coding	protein_coding	KNOWN		armadillo repeat containing 6 [Source:MGI Symbol;Acc:MGI:1924063]
ENSMUSG00000040434	Gyltl1b	0.774194	0.00076439	0.0164766	1	77.57	45.37	21.62	15.04	452.9	264.8	126.19	87.76	chr2	92365046	92374869	-	9824	5837	17	47	protein_coding	protein_coding	KNOWN		glycosyltransferase-like 1B [Source:MGI Symbol;Acc:MGI:2443769]
ENSMUSG00000031365	Zfp275	0.773679	0.000605832	0.0143107	1	121.79	71.25	34.99	25.45	821.5	480.6	236.1	171.74	chrX	73342621	73359080	+	16460	6745	3	8	protein_coding	protein_coding	KNOWN		zinc finger protein 275 [Source:MGI Symbol;Acc:MGI:1350985]
ENSMUSG00000020914	Top2a	0.773335	3.29651e-05	0.00210267	1	319.72	187.06	94.58	41.48	2881.6	1685.9	852.41	373.83	chr11	98992943	99024189	-	31247	9013	7	49	protein_coding	protein_coding	KNOWN		topoisomerase (DNA) II alpha [Source:MGI Symbol;Acc:MGI:98790]
ENSMUSG00000048078	Tenm4	0.773191	8.61815e-05	0.00406889	1	355.49	208	91.35	66.8	7476	4374.5	1920.78	1404.74	chr7	96171244	96911093	+	739850	21030	12	54	protein_coding	protein_coding	KNOWN		teneurin transmembrane protein 4 [Source:MGI Symbol;Acc:MGI:2447063]
ENSMUSG00000000561	Wdr77	0.772419	0.000214082	0.00742437	1	251.62	147.33	59.75	58.9	1218	713.2	289.32	285.17	chr3	105959369	105970037	+	10669	4841	5	20	protein_coding	protein_coding	KNOWN		WD repeat domain 77 [Source:MGI Symbol;Acc:MGI:1917715]
ENSMUSG00000027087	Itgav	0.770776	5.94756e-05	0.00312869	1	491.15	287.88	101	98.13	5277	3093	1085.19	1054.1	chr2	83724397	83806916	+	82520	10744	9	45	protein_coding	protein_coding	KNOWN		integrin alpha V [Source:MGI Symbol;Acc:MGI:96608]
ENSMUSG00000026926	Pmpca	0.770075	0.000168042	0.0064162	1	132.63	77.83	39.7	20.26	567.9	333.3	170.01	86.8	chr2	26389339	26397122	+	7784	4282	6	21	protein_coding	protein_coding	KNOWN		peptidase (mitochondrial processing) alpha [Source:MGI Symbol;Acc:MGI:1918568]
ENSMUSG00000050069	Grem2	0.769372	0.00056127	0.0136436	1	534.31	313.48	161.72	103.7	2001	1174	605.63	388.29	chr1	174833785	174921819	-	88035	3745	1	2	protein_coding	protein_coding	KNOWN		gremlin 2 homolog, cysteine knot superfamily (Xenopus laevis) [Source:MGI Symbol;Acc:MGI:1344367]
ENSMUSG00000029823	Luc7l2	0.768999	0.00190992	0.0300263	1	202.4	118.77	74.65	45.53	2445.8	1435.4	901.97	550.31	chr6	38551334	38609470	+	58137	12084	13	37	protein_coding	protein_coding	KNOWN		LUC7-like 2 (S. cerevisiae) [Source:MGI Symbol;Acc:MGI:2183260]
ENSMUSG00000024026	Glo1	0.768601	4.43385e-05	0.00255306	1	1007.93	591.62	285.03	182.27	1950.3	1144.8	551.54	352.72	chr17	30592866	30612659	-	19794	1935	2	8	protein_coding	protein_coding	KNOWN		glyoxalase 1 [Source:MGI Symbol;Acc:MGI:95742]
ENSMUSG00000073207	Ccdc160	0.76339	0.00133577	0.0237788	1	198.23	116.86	51.17	48.53	304.5	179.5	78.6	74.52	chrX	52791200	52799468	+	8269	1536	1	2	protein_coding	protein_coding	KNOWN		coiled-coil domain containing 160 [Source:MGI Symbol;Acc:MGI:3588225]
ENSMUSG00000041153	Osgin2	0.761839	0.000280941	0.00871067	1	106.96	63.07	34.1	17.27	595.9	351.4	189.98	96.25	chr4	15997121	16013888	-	16768	5571	5	15	protein_coding	protein_coding	KNOWN		oxidative stress induced growth inhibitor family member 2 [Source:MGI Symbol;Acc:MGI:2384798]
ENSMUSG00000024085	Man2a1	0.757758	0.000533654	0.0131859	1	76.39	45.19	22.04	17.42	551.7	326.4	159.16	125.74	chr17	64600736	64755110	+	154375	7223	3	27	protein_coding	protein_coding	KNOWN		mannosidase 2, alpha 1 [Source:MGI Symbol;Acc:MGI:104669]
ENSMUSG00000021662	Arhgef28	0.755927	1.81889e-05	0.00136557	1	117.99	69.89	27.65	13.68	738.5	437.5	173.01	85.6	chr13	97898595	98206165	-	307571	6259	1	36	protein_coding	protein_coding	KNOWN		Rho guanine nucleotide exchange factor (GEF) 28 [Source:MGI Symbol;Acc:MGI:1346016]
ENSMUSG00000042097	Zfp239	0.755275	0.00362551	0.0458755	1	61.02	36.13	19.2	15.53	266.3	157.7	83.77	67.66	chr6	117862100	117873291	+	11192	4364	7	14	protein_coding	protein_coding	KNOWN		zinc finger protein 239 [Source:MGI Symbol;Acc:MGI:1306812]
ENSMUSG00000027284	Cdan1	0.754649	0.00102164	0.0200634	1	34.85	20.67	10.87	5.67	398	235.8	124.01	64.85	chr2	120716154	120850128	-	133975	11421	9	66	protein_coding	protein_coding	KNOWN		congenital dyserythropoietic anemia, type I (human) [Source:MGI Symbol;Acc:MGI:1916218]
ENSMUSG00000061024	Rrs1	0.752358	0.00357445	0.0454456	1	324.75	192.83	120.74	88.65	665.1	394.9	247.27	181.52	chr1	9545408	9547455	+	2048	2048	1	1	protein_coding	protein_coding	KNOWN		RRS1 ribosome biogenesis regulator homolog (S. cerevisiae) [Source:MGI Symbol;Acc:MGI:1929721]
ENSMUSG00000028382	Ptbp3	0.750768	7.39005e-05	0.00364687	1	1036.18	615.81	263.37	159.7	7750.6	4606.1	1970.17	1194.57	chr4	59471868	59549364	-	77497	7480	13	41	protein_coding	protein_coding	KNOWN		polypyrimidine tract binding protein 3 [Source:MGI Symbol;Acc:MGI:1923334]
ENSMUSG00000021364	Elovl2	0.748793	0.00247414	0.0357293	1	134.71	80.15	54.37	35.15	518.9	308.7	209.41	135.44	chr13	41182495	41220405	-	37911	3852	2	10	protein_coding	protein_coding	KNOWN		elongation of very long chain fatty acids (FEN1/Elo2, SUR4/Elo3, yeast)-like 2 [Source:MGI Symbol;Acc:MGI:1858960]
ENSMUSG00000028469	Npr2	0.748236	0.00281108	0.0387561	1	112.79	67.14	36.67	32.41	526.4	313.4	171.2	151.21	chr4	43631935	43651244	+	19310	4667	10	39	protein_coding	protein_coding	KNOWN		natriuretic peptide receptor 2 [Source:MGI Symbol;Acc:MGI:97372]
ENSMUSG00000000861	Bcl11a	0.746348	0.000145924	0.00578973	1	92.5	55.15	23.27	17.05	1218.7	726.6	306.5	224.56	chr11	24078056	24174123	+	96068	13175	6	16	protein_coding	protein_coding	KNOWN		B cell CLL/lymphoma 11A (zinc finger protein) [Source:MGI Symbol;Acc:MGI:106190]
ENSMUSG00000041779	Tram2	0.745025	0.000750921	0.0162913	1	81.42	48.62	19.66	19.55	542.4	323.9	130.88	130.26	chr1	20996299	21079229	-	82931	6661	2	14	protein_coding	protein_coding	KNOWN		translocating chain-associating membrane protein 2 [Source:MGI Symbol;Acc:MGI:1924817]
ENSMUSG00000002997	Prkar2b	0.742338	0.000479878	0.012277	1	2010.76	1201.97	718.98	422.84	7343.3	4389.6	2625.7	1544.23	chr12	31958476	32061296	-	102821	3652	3	16	protein_coding	protein_coding	KNOWN		protein kinase, cAMP dependent regulatory, type II beta [Source:MGI Symbol;Acc:MGI:97760]
ENSMUSG00000054115	Skp2	0.742111	0.000213113	0.00740174	1	113.71	68	24.59	25.58	895.6	535.5	193.76	201.26	chr15	9111985	9155425	-	43441	7875	5	19	protein_coding	protein_coding	KNOWN		S-phase kinase-associated protein 2 (p45) [Source:MGI Symbol;Acc:MGI:1351663]
ENSMUSG00000032902	Slc16a1	0.740395	7.05676e-06	0.000702944	1	394.14	235.92	70.95	55	1744.4	1044.1	314	243.42	chr3	104638668	104658462	+	19795	4426	1	5	protein_coding	protein_coding	KNOWN		solute carrier family 16 (monocarboxylic acid transporters), member 1 [Source:MGI Symbol;Acc:MGI:106013]
ENSMUSG00000024170	Telo2	0.740067	0.00370624	0.0464202	1	19.61	11.76	5.57	3.29	157	94.1	44.6	26.27	chr17	25099570	25115967	-	16398	8006	11	42	protein_coding	protein_coding	KNOWN		TEL2, telomere maintenance 2, homolog (S. cerevisiae) [Source:MGI Symbol;Acc:MGI:1918968]
ENSMUSG00000037709	Fam13a	0.740011	7.57649e-05	0.00370478	1	483.09	289.3	111.58	90.81	3057	1830.6	706.13	574.66	chr6	58932090	59024549	-	92460	6328	4	24	protein_coding	protein_coding	KNOWN		family with sequence similarity 13, member A [Source:MGI Symbol;Acc:MGI:1889842]
ENSMUSG00000038252	Ncapd2	0.737169	0.0030084	0.0404436	1	40.64	24.4	12.48	8.62	254.7	152.9	78.17	53.94	chr6	125168007	125191701	-	23695	6267	13	54	protein_coding	protein_coding	KNOWN		non-SMC condensin I complex, subunit D2 [Source:MGI Symbol;Acc:MGI:1915548]
ENSMUSG00000044934	Zfp367	0.734838	0.00032458	0.00963003	1	190.27	114.29	37.02	44.71	1037.7	623.2	201.83	243.87	chr13	64133022	64153202	-	20181	5454	4	10	protein_coding	protein_coding	KNOWN		zinc finger protein 367 [Source:MGI Symbol;Acc:MGI:2442266]
ENSMUSG00000039533	Mmd2	0.729891	0.00136191	0.0240974	1	223.27	134.65	90.34	43.65	1159.5	699.3	469.07	226.6	chr5	142562358	142608800	-	46443	5193	3	9	protein_coding	protein_coding	KNOWN		monocyte to macrophage differentiation-associated 2 [Source:MGI Symbol;Acc:MGI:1922354]
ENSMUSG00000020048	Hsp90b1	0.728948	5.46404e-06	0.00059492	1	2456.39	1482.05	562.98	183.49	9904.2	5975.6	2269.89	739.79	chr10	86690209	86705509	-	15301	4032	5	26	protein_coding	protein_coding	KNOWN		heat shock protein 90, beta (Grp94), member 1 [Source:MGI Symbol;Acc:MGI:98817]
ENSMUSG00000046982	Tshz1	0.728721	0.00206876	0.0318393	1	776.18	468.39	299.48	149.71	4390.1	2649.2	1693.79	846.76	chr18	84011627	84086404	-	74778	5656	2	4	protein_coding	protein_coding	KNOWN		teashirt zinc finger family member 1 [Source:MGI Symbol;Acc:MGI:1346031]
ENSMUSG00000039656	Rxrb	0.727865	0.000622625	0.0145169	1	78.48	47.4	18.72	12.79	290.2	175.2	69.23	47.35	chr17	34031812	34038393	+	6582	3698	10	28	protein_coding	protein_coding	KNOWN		retinoid X receptor beta [Source:MGI Symbol;Acc:MGI:98215]
ENSMUSG00000033585	Ndn	0.727797	0.00118281	0.0221863	1	675.22	407.8	198.52	184.51	1115.5	673.7	327.93	304.8	chr7	62348277	62349928	+	1652	1652	1	1	protein_coding	protein_coding	KNOWN	P	necdin [Source:MGI Symbol;Acc:MGI:97290]
ENSMUSG00000073792	Alg6	0.7262	0.000409775	0.0112209	1	49.31	29.8	9.82	10.26	421.4	254.6	83.83	87.78	chr4	99715664	99763460	+	47797	8544	7	24	protein_coding	protein_coding	KNOWN		asparagine-linked glycosylation 6 (alpha-1,3,-glucosyltransferase) [Source:MGI Symbol;Acc:MGI:2444031]
ENSMUSG00000031274	Col4a5	0.725238	0.00337494	0.0436487	1	242.13	146.45	80.67	50.63	1626.5	983.8	541.96	340.19	chrX	141475385	141689234	+	213850	6718	4	59	protein_coding	protein_coding	KNOWN		collagen, type IV, alpha 5 [Source:MGI Symbol;Acc:MGI:88456]
ENSMUSG00000022550	Adck5	0.723769	0.0002217	0.00759619	1	135.69	82.25	27.36	22.89	468.4	283.9	94.41	78.96	chr15	76576358	76595816	+	19459	3452	14	43	protein_coding	protein_coding	KNOWN		aarF domain containing kinase 5 [Source:MGI Symbol;Acc:MGI:2679274]
ENSMUSG00000027540	Ptpn1	0.722699	0.000492697	0.0125365	1	173.59	105.22	62.88	22.46	960.4	582.2	347.85	124.3	chr2	167932057	167979385	+	47329	5533	7	21	protein_coding	protein_coding	KNOWN		protein tyrosine phosphatase, non-receptor type 1 [Source:MGI Symbol;Acc:MGI:97805]
ENSMUSG00000031700	Gpt2	0.722471	0.00124708	0.0228965	1	134.19	81.35	54.63	24.2	757.2	459.1	308.36	136.63	chr8	85492576	85527560	+	34985	5643	5	20	protein_coding	protein_coding	KNOWN		glutamic pyruvate transaminase (alanine aminotransferase) 2 [Source:MGI Symbol;Acc:MGI:1915391]
ENSMUSG00000026930	Gpsm1	0.721923	0.000186051	0.0068175	1	119.28	72.33	20.84	23.91	642.1	389.3	112.19	128.77	chr2	26315515	26348237	+	32723	5383	13	34	protein_coding	protein_coding	KNOWN		G-protein signalling modulator 1 (AGS3-like, C. elegans) [Source:MGI Symbol;Acc:MGI:1915089]
ENSMUSG00000051451	Crebzf	0.719371	0.00260486	0.0368442	1	357.66	217.24	111.68	87.75	1784.4	1083.8	557.18	437.72	chr7	90442729	90447717	+	4989	4989	6	10	protein_coding	protein_coding	KNOWN		CREB/ATF bZIP transcription factor [Source:MGI Symbol;Acc:MGI:2675296]
ENSMUSG00000024644	Cndp2	0.717662	2.02084e-05	0.00148569	1	519.74	316.18	105.95	71.51	1101.3	670	224.54	151.54	chr18	84667470	84685633	-	18164	2119	2	13	protein_coding	protein_coding	KNOWN		CNDP dipeptidase 2 (metallopeptidase M20 family) [Source:MGI Symbol;Acc:MGI:1913304]
ENSMUSG00000022037	Clu	0.717113	0.000244767	0.00808145	1	1052.97	640.55	262.22	236.04	3620.1	2202.2	901.56	811.52	chr14	65968483	65981548	+	13066	3438	9	26	protein_coding	protein_coding	KNOWN		clusterin [Source:MGI Symbol;Acc:MGI:88423]
ENSMUSG00000044167	Foxo1	0.716826	0.00246155	0.0355943	1	352.08	214.2	156.28	60.26	3050.7	1856.1	1354.17	522.24	chr3	52268336	52353221	+	84886	8665	1	3	protein_coding	protein_coding	KNOWN		forkhead box O1 [Source:MGI Symbol;Acc:MGI:1890077]
ENSMUSG00000044496	2510039O18Rik	0.715879	6.32435e-05	0.00323953	1	139.88	85.22	21.46	14.96	382	232.8	58.64	40.8	chr4	147940895	147947314	+	6420	2731	1	3	protein_coding	protein_coding	KNOWN		RIKEN cDNA 2510039O18 gene [Source:MGI Symbol;Acc:MGI:1924284]
ENSMUSG00000032038	St3gal4	0.715573	0.00202361	0.031326	1	1299.06	791.14	469.66	328.62	2635.8	1605.2	952.93	666.74	chr9	35046579	35116810	-	70232	2029	1	11	protein_coding	protein_coding	KNOWN		ST3 beta-galactoside alpha-2,3-sialyltransferase 4 [Source:MGI Symbol;Acc:MGI:1316743]
ENSMUSG00000049090	Zadh2	0.715337	0.00197418	0.0307718	1	544.66	331.76	194.58	115.09	1808.8	1101.8	646.17	382.23	chr18	84088158	84097514	+	9357	3321	1	2	protein_coding	protein_coding	KNOWN		zinc binding alcohol dehydrogenase, domain containing 2 [Source:MGI Symbol;Acc:MGI:2444835]
ENSMUSG00000024640	Psat1	0.714627	0.000379297	0.0106634	1	148.52	90.58	34.27	32.23	631.8	385.3	145.78	137.13	chr19	15904678	15947337	-	42660	4254	7	22	protein_coding	protein_coding	KNOWN		phosphoserine aminotransferase 1 [Source:MGI Symbol;Acc:MGI:2183441]
ENSMUSG00000001415	Smg5	0.713805	0.0022742	0.034021	1	43.71	26.67	13.41	8.73	304	185.5	93.29	60.66	chr3	88336260	88362338	+	26079	6956	9	39	protein_coding	protein_coding	KNOWN		Smg-5 homolog, nonsense mediated mRNA decay factor (C. elegans) [Source:MGI Symbol;Acc:MGI:2447364]
ENSMUSG00000034751	Mast4	0.706212	0.000112607	0.0048635	1	49.26	30.22	10.22	8.79	1586.6	972.7	329.38	282.86	chr13	102732486	103334497	-	602012	32204	18	60	protein_coding	protein_coding	KNOWN		microtubule associated serine/threonine kinase family member 4 [Source:MGI Symbol;Acc:MGI:1918885]
ENSMUSG00000053062	Jam2	0.703865	0.000932448	0.0187523	1	291.26	178.83	79.81	76.65	1710.3	1050.1	468.67	450.07	chr16	84774123	84825928	+	51806	5872	3	15	protein_coding	protein_coding	KNOWN		junction adhesion molecule 2 [Source:MGI Symbol;Acc:MGI:1933820]
ENSMUSG00000028413	B4galt1	0.702792	0.00283159	0.0388539	1	212.46	130.59	67.05	52.97	899.5	552.9	283.84	224.34	chr4	40804602	40854005	-	49404	4234	2	7	protein_coding	protein_coding	KNOWN		UDP-Gal:betaGlcNAc beta 1,4- galactosyltransferase, polypeptide 1 [Source:MGI Symbol;Acc:MGI:95705]
ENSMUSG00000048040	Arxes2	0.700987	0.000294603	0.00900744	1	5884.01	3619.63	1584.29	1236.4	9014.3	5545.3	2427.15	1894.17	chrX	135993824	135995355	+	1532	1532	1	1	protein_coding	protein_coding	KNOWN		adipocyte-related X-chromosome expressed sequence 2 [Source:MGI Symbol;Acc:MGI:1924226]
ENSMUSG00000039234	Sec24d	0.700681	0.00129055	0.0234371	1	98.17	60.43	29.55	20.65	621	382.2	186.85	130.6	chr3	123267455	123365641	+	98187	6325	8	36	protein_coding	protein_coding	KNOWN		Sec24 related gene family, member D (S. cerevisiae) [Source:MGI Symbol;Acc:MGI:1916858]
ENSMUSG00000074607	Tox2	0.700249	0.000417556	0.0113131	1	359.99	221.6	103.73	67.48	1224.3	753.6	352.81	229.41	chr2	163203125	163324170	+	121046	3401	5	16	protein_coding	protein_coding	KNOWN		TOX high mobility group box family member 2 [Source:MGI Symbol;Acc:MGI:3611233]
ENSMUSG00000001435	Col18a1	0.699062	0.00245053	0.0355943	1	465.13	286.54	150.25	119.23	3265.6	2011.8	1054.8	837.07	chr10	77052178	77166548	-	114371	7021	5	50	protein_coding	protein_coding	KNOWN		collagen, type XVIII, alpha 1 [Source:MGI Symbol;Acc:MGI:88451]
ENSMUSG00000035011	Zbtb7a	0.697722	0.00140261	0.0245027	1	43.6	26.9	11.23	6.68	296.9	183.1	76.53	45.39	chr10	81135220	81152995	+	17776	6808	6	14	protein_coding	protein_coding	KNOWN		zinc finger and BTB domain containing 7a [Source:MGI Symbol;Acc:MGI:1335091]
ENSMUSG00000075704	Txnrd2	0.69629	0.000287997	0.00882423	1	111.08	68.55	21.46	16.72	373.1	230.3	72.09	56.09	chr16	18426417	18479073	+	52657	3359	13	37	protein_coding	protein_coding	KNOWN		thioredoxin reductase 2 [Source:MGI Symbol;Acc:MGI:1347023]
ENSMUSG00000039254	Pomt1	0.695757	0.00106457	0.0205408	1	71.55	44.22	17.58	15.02	460.9	284.9	113.27	96.75	chr2	32236590	32255005	+	18416	6442	11	42	protein_coding	protein_coding	KNOWN		protein-O-mannosyltransferase 1 [Source:MGI Symbol;Acc:MGI:2138994]
ENSMUSG00000036327	Qsox2	0.694255	0.00131321	0.023551	1	85.36	52.76	21.33	18.88	396.4	245	99.08	87.73	chr2	26208637	26237525	-	28889	4644	2	15	protein_coding	protein_coding	KNOWN		quiescin Q6 sulfhydryl oxidase 2 [Source:MGI Symbol;Acc:MGI:2387194]
ENSMUSG00000005374	Tbl2	0.691467	0.00102857	0.0201825	1	39.5	24.51	7.55	5.44	235.8	146.2	44.98	32.55	chr5	135149657	135163873	+	14217	5968	4	13	protein_coding	protein_coding	KNOWN		transducin (beta)-like 2 [Source:MGI Symbol;Acc:MGI:1351652]
ENSMUSG00000069094	Pde7a	0.691207	5.32337e-05	0.00290477	1	78.51	48.63	11.88	11.61	608.2	376.8	92	89.84	chr3	19223108	19311322	-	88215	7748	10	32	protein_coding	protein_coding	KNOWN		phosphodiesterase 7A [Source:MGI Symbol;Acc:MGI:1202402]
ENSMUSG00000073838	Tufm	0.689101	0.00234824	0.0346158	1	151.6	94.19	41.15	27.45	269.2	167.3	73.06	48.75	chr7	126487355	126490730	+	3376	1776	2	11	protein_coding	protein_coding	KNOWN		Tu translation elongation factor, mitochondrial [Source:MGI Symbol;Acc:MGI:1923686]
ENSMUSG00000056394	Lig1	0.686854	0.000228785	0.00777305	1	181.91	113.05	48.21	27.4	776.4	482.5	205.73	116.93	chr7	13277283	13311433	+	34151	4268	12	48	protein_coding	protein_coding	KNOWN		ligase I, DNA, ATP-dependent [Source:MGI Symbol;Acc:MGI:101789]
ENSMUSG00000021589	Rhobtb3	0.684034	0.00010283	0.00458504	1	247.84	154.31	39.45	45.39	1408.8	877.1	224.26	258.05	chr13	75869537	75943925	-	74389	5684	3	16	protein_coding	protein_coding	KNOWN		Rho-related BTB domain containing 3 [Source:MGI Symbol;Acc:MGI:1920546]
ENSMUSG00000019254	Ppp1r12c	0.683315	0.000641992	0.0148056	1	72.1	44.91	13.83	11.77	359.2	223.8	68.94	58.62	chr7	4481520	4501680	-	20161	4981	12	47	protein_coding	protein_coding	KNOWN		protein phosphatase 1, regulatory (inhibitor) subunit 12C [Source:MGI Symbol;Acc:MGI:1924258]
ENSMUSG00000025821	Zfp282	0.682328	0.00201053	0.0311685	1	37.35	23.29	6.72	8.07	286.2	178.5	51.52	61.92	chr6	47877204	47908485	+	31282	7663	2	10	protein_coding	protein_coding	KNOWN		zinc finger protein 282 [Source:MGI Symbol;Acc:MGI:2141413]
ENSMUSG00000017418	Arl5b	0.68132	0.00069336	0.0154625	1	72.95	45.49	18.77	13.55	760.5	474.3	195.67	141.51	chr2	15049395	15082456	+	33062	10428	7	19	protein_coding	protein_coding	KNOWN		ADP-ribosylation factor-like 5B [Source:MGI Symbol;Acc:MGI:1923119]
ENSMUSG00000003452	Bicd1	0.680088	0.00248044	0.0357761	1	105.51	65.86	30.61	27.14	1450.5	905.4	420.64	373.17	chr6	149408984	149563329	+	154346	13747	8	23	protein_coding	protein_coding	KNOWN		bicaudal D homolog 1 (Drosophila) [Source:MGI Symbol;Acc:MGI:1101760]
ENSMUSG00000023000	Dhh	0.678992	0.00168871	0.0277022	1	309.98	193.71	81.14	73.43	732.5	457.8	191.72	173.52	chr15	98893031	98898540	-	5510	2363	1	3	protein_coding	protein_coding	KNOWN		desert hedgehog [Source:MGI Symbol;Acc:MGI:94891]
ENSMUSG00000040274	Cdk6	0.676156	0.00024154	0.00804602	1	129.32	80.95	26.93	26.77	1809.2	1132.5	376.77	374.47	chr5	3341485	3531008	+	189524	13989	6	17	protein_coding	protein_coding	KNOWN		cyclin-dependent kinase 6 [Source:MGI Symbol;Acc:MGI:1277162]
ENSMUSG00000041308	Sntb2	0.674597	0.00206071	0.0317572	1	106.39	66.71	27.44	25.33	470.6	295.1	121.33	111.99	chr8	106935750	107014192	+	78443	4423	1	7	protein_coding	protein_coding	KNOWN		syntrophin, basic 2 [Source:MGI Symbol;Acc:MGI:101771]
ENSMUSG00000025980	Hspd1	0.673805	0.00036771	0.010421	1	783.01	490.92	195.29	150.81	2068.7	1297	515.95	398.44	chr1	55077835	55088243	-	10409	2642	3	14	protein_coding	protein_coding	KNOWN		heat shock protein 1 (chaperonin) [Source:MGI Symbol;Acc:MGI:96242]
ENSMUSG00000047003	Zfp41	0.672407	0.000257651	0.00833059	1	159.32	99.98	39.49	21.06	648.1	406.8	160.63	85.64	chr15	75616679	75625300	+	8622	4068	4	9	protein_coding	protein_coding	KNOWN		zinc finger protein 41 [Source:MGI Symbol;Acc:MGI:99186]
ENSMUSG00000037253	Mex3c	0.67195	0.00367236	0.046174	1	3156.39	1981.15	706.57	958.93	11798.6	7405.5	2641.12	3584.5	chr18	73573044	73592575	+	19532	3738	1	2	protein_coding	protein_coding	KNOWN		mex3 homolog C (C. elegans) [Source:MGI Symbol;Acc:MGI:2652843]
ENSMUSG00000029471	Camkk2	0.670889	0.00261933	0.0369596	1	96.13	60.4	30.34	21.44	1049.7	659.6	331.24	234.3	chr5	122731170	122779409	-	48240	10921	11	41	protein_coding	protein_coding	KNOWN		calcium/calmodulin-dependent protein kinase kinase 2, beta [Source:MGI Symbol;Acc:MGI:2444812]
ENSMUSG00000028214	Gem	0.668115	0.00109619	0.0209646	1	954.7	600.83	356.81	157.01	2008.7	1264.2	750.71	330.39	chr4	11704457	11714752	+	10296	2104	2	6	protein_coding	protein_coding	KNOWN		GTP binding protein (gene overexpressed in skeletal muscle) [Source:MGI Symbol;Acc:MGI:99844]
ENSMUSG00000040569	Slc26a7	0.666426	0.00322703	0.0425107	1	484.39	305.19	185.82	106.39	2630.7	1657.4	1009.1	577.81	chr4	14502430	14621805	-	119376	5431	4	25	protein_coding	protein_coding	KNOWN		solute carrier family 26, member 7 [Source:MGI Symbol;Acc:MGI:2384791]
ENSMUSG00000032020	Ubash3b	0.665335	0.000258414	0.00833774	1	193.29	121.91	47.82	33.08	1416.1	893.1	350.23	242.29	chr9	41011098	41161697	-	150600	7326	6	26	protein_coding	protein_coding	KNOWN		ubiquitin associated and SH3 domain containing, B [Source:MGI Symbol;Acc:MGI:1920078]
ENSMUSG00000028601	Echdc2	0.66342	7.18511e-05	0.00357864	1	473.03	298.7	96.02	71.92	1081.8	683.1	219.56	164.49	chr4	108165437	108179308	+	13872	2287	13	35	protein_coding	protein_coding	KNOWN		enoyl Coenzyme A hydratase domain containing 2 [Source:MGI Symbol;Acc:MGI:1289238]
ENSMUSG00000021477	Ctsl	0.660522	0.000838576	0.0174478	1	6412.19	4056.69	2071.19	1382.1	12638.4	7995.8	4082.33	2724.13	chr13	64363214	64370306	-	7093	1971	1	8	protein_coding	protein_coding	KNOWN		cathepsin L [Source:MGI Symbol;Acc:MGI:88564]
ENSMUSG00000027597	Ahcy	0.660198	0.00165581	0.0273289	1	159.3	100.84	40.06	28.31	446.8	282.9	112.38	79.34	chr2	155059310	155074497	-	15188	2805	3	14	protein_coding	protein_coding	KNOWN		S-adenosylhomocysteine hydrolase [Source:MGI Symbol;Acc:MGI:87968]
ENSMUSG00000037486	Asxl2	0.655557	0.00151784	0.0256728	1	56.02	35.56	15.17	12.17	816.5	518.4	221.12	177.35	chr12	3426857	3506852	+	79996	14574	7	26	protein_coding	protein_coding	KNOWN		additional sex combs like 2 (Drosophila) [Source:MGI Symbol;Acc:MGI:1922552]
ENSMUSG00000029414	Kntc1	0.655497	0.00119639	0.022298	1	104.56	66.35	30.48	17.41	834.6	529.8	243.34	138.99	chr5	123749716	123821593	+	71878	7983	7	76	protein_coding	protein_coding	KNOWN		kinetochore associated 1 [Source:MGI Symbol;Acc:MGI:2673709]
ENSMUSG00000047921	Trappc9	0.652334	0.000671185	0.0151534	1	86.51	55.08	20.78	14.15	550.5	350.5	132.24	89.98	chr15	72589621	73061204	-	471584	6363	4	26	protein_coding	protein_coding	KNOWN	M	trafficking protein particle complex 9 [Source:MGI Symbol;Acc:MGI:1923760]
ENSMUSG00000023147	Wrb	0.651157	0.000915607	0.0185732	1	126.92	80.85	25.75	27.69	540.8	344.5	109.69	117.97	chr16	96145407	96157852	+	12446	4261	4	9	protein_coding	protein_coding	KNOWN		tryptophan rich basic protein [Source:MGI Symbol;Acc:MGI:2136882]
ENSMUSG00000044337	Ackr3	0.646608	0.00105423	0.0204631	1	489.14	312.49	163.28	89.5	1637.6	1046.2	546.67	299.68	chr1	90203980	90216751	+	12772	3348	2	5	protein_coding	protein_coding	KNOWN		atypical chemokine receptor 3 [Source:MGI Symbol;Acc:MGI:109562]
ENSMUSG00000021846	Peli2	0.646251	0.00365301	0.0460683	1	112.69	72.03	37.8	21.48	659.1	421.4	221.13	125.63	chr14	48120869	48260883	+	140015	5849	1	6	protein_coding	protein_coding	KNOWN		pellino 2 [Source:MGI Symbol;Acc:MGI:1891445]
ENSMUSG00000030357	Fkbp4	0.646093	0.0011516	0.0217752	1	1028.09	657.04	333.51	182.63	2873.5	1836.4	932.19	510.44	chr6	128429735	128438677	-	8943	2795	4	16	protein_coding	protein_coding	KNOWN		FK506 binding protein 4 [Source:MGI Symbol;Acc:MGI:95543]
ENSMUSG00000028636	Ppcs	0.645903	0.00266637	0.0374428	1	153.44	97.98	28.94	27.57	246.3	157.2	46.44	44.25	chr4	119418530	119422420	-	3891	1605	3	5	protein_coding	protein_coding	KNOWN		phosphopantothenoylcysteine synthetase [Source:MGI Symbol;Acc:MGI:1915237]
ENSMUSG00000040618	Pck2	0.645151	0.00167953	0.0275902	1	184.32	117.93	44.23	44.47	626.7	401	150.4	151.21	chr14	55540266	55550017	+	9752	3400	1	10	protein_coding	protein_coding	KNOWN		phosphoenolpyruvate carboxykinase 2 (mitochondrial) [Source:MGI Symbol;Acc:MGI:1860456]
ENSMUSG00000037331	Larp1	0.64416	0.000445275	0.0117115	1	72.81	46.62	11.1	12.68	497.2	318.4	75.71	86.6	chr11	58009064	58062034	+	52971	6829	3	24	protein_coding	protein_coding	KNOWN		La ribonucleoprotein domain family, member 1 [Source:MGI Symbol;Acc:MGI:1890165]
ENSMUSG00000023169	Slc38a1	0.644137	0.00138768	0.0243692	1	152.05	97.3	31.94	36.67	1275.8	816.5	267.87	307.68	chr15	96571418	96642913	-	71496	8391	3	18	protein_coding	protein_coding	KNOWN		solute carrier family 38, member 1 [Source:MGI Symbol;Acc:MGI:2145895]
ENSMUSG00000020741	Cluh	0.641868	0.0020247	0.031326	1	75.82	48.63	14.51	18.91	493.1	316.3	94.35	123.09	chr11	74649495	74670847	+	21353	6502	6	37	protein_coding	protein_coding	KNOWN		clustered mitochondria (cluA/CLU1) homolog [Source:MGI Symbol;Acc:MGI:1921398]
ENSMUSG00000066148	Prpf4	0.641367	0.000263738	0.00841124	1	126.36	81.06	24.95	20.02	716.5	459.7	141.39	113.65	chr4	62408797	62426990	+	18194	5671	2	16	protein_coding	protein_coding	KNOWN		PRP4 pre-mRNA processing factor 4 homolog (yeast) [Source:MGI Symbol;Acc:MGI:1917302]
ENSMUSG00000028034	Fubp1	0.640503	0.00106319	0.0205408	1	344.89	221.24	91.42	71.19	5345.8	3429.4	1416.88	1103.62	chr3	152210422	152236826	+	26405	15500	20	61	protein_coding	protein_coding	KNOWN		far upstream element (FUSE) binding protein 1 [Source:MGI Symbol;Acc:MGI:1196294]
ENSMUSG00000025056	Nr0b1	0.640066	0.00229239	0.0342018	1	413.76	265.52	134.37	82.82	748.1	480.1	242.93	149.7	chrX	86191764	86195947	+	4184	1808	1	2	protein_coding	protein_coding	KNOWN		nuclear receptor subfamily 0, group B, member 1 [Source:MGI Symbol;Acc:MGI:1352460]
ENSMUSG00000094483	Purb	0.63947	0.00126333	0.0230861	1	215.33	138.24	51.63	43.02	1791.3	1150	429.36	358.01	chr11	6467599	6475917	-	8319	8319	1	1	protein_coding	protein_coding	KNOWN		purine rich element binding protein B [Source:MGI Symbol;Acc:MGI:1338779]
ENSMUSG00000072966	Gprasp2	0.637337	0.00140201	0.0245027	1	266.27	171.19	59.23	58.28	1208.9	777.2	268.9	264.57	chrX	135839034	135844730	+	5697	4540	11	24	protein_coding	protein_coding	KNOWN		G protein-coupled receptor associated sorting protein 2 [Source:MGI Symbol;Acc:MGI:2442071]
ENSMUSG00000024483	Ankhd1	0.637289	0.000121992	0.00512644	1	73.14	47.04	11.39	10.47	720.2	463	111.99	103.13	chr18	36559987	36665917	+	105931	9845	15	66	protein_coding	protein_coding	KNOWN		ankyrin repeat and KH domain containing 1 [Source:MGI Symbol;Acc:MGI:1921733]
ENSMUSG00000024457	Trim26	0.635804	0.00232421	0.0344425	1	187.72	120.84	68.97	33.26	1289.3	830	473.73	228.42	chr17	36837134	36859398	+	22265	6868	10	28	protein_coding	protein_coding	KNOWN		tripartite motif-containing 26 [Source:MGI Symbol;Acc:MGI:1337056]
ENSMUSG00000039263	Npepl1	0.634771	0.000112146	0.00485255	1	270.47	174.37	44.94	34.94	810.9	522.7	134.71	104.73	chr2	174110349	174123070	+	12722	2998	4	20	protein_coding	protein_coding	KNOWN		aminopeptidase-like 1 [Source:MGI Symbol;Acc:MGI:2448523]
ENSMUSG00000006205	Htra1	0.630189	0.000463703	0.0120123	1	1089.38	703.85	341.57	143.65	3136.3	2026.4	983.38	413.52	chr7	130936111	130985660	+	49550	2879	5	16	protein_coding	protein_coding	KNOWN		HtrA serine peptidase 1 [Source:MGI Symbol;Acc:MGI:1929076]
ENSMUSG00000020362	Cnot6	0.628432	0.0013951	0.0244446	1	1112.47	719.63	288.36	197.92	7353.4	4756.8	1906.04	1308.33	chr11	49671503	49712723	-	41221	6610	5	22	protein_coding	protein_coding	KNOWN		CCR4-NOT transcription complex, subunit 6 [Source:MGI Symbol;Acc:MGI:2144529]
ENSMUSG00000039231	Suv39h1	0.626772	0.00227688	0.0340355	1	100.84	65.35	24.5	20.61	531.4	344.4	129.2	108.7	chrX	8061171	8074760	-	13590	5270	5	15	protein_coding	protein_coding	KNOWN		suppressor of variegation 3-9 homolog 1 (Drosophila) [Source:MGI Symbol;Acc:MGI:1099440]
ENSMUSG00000032481	Smarcc1	0.624105	0.000266265	0.00846873	1	197.53	128.21	36	32.77	1547.1	1004.1	282.06	256.7	chr9	110117708	110240178	+	122471	7832	9	39	protein_coding	protein_coding	KNOWN		SWI/SNF related, matrix associated, actin dependent regulator of chromatin, subfamily c, member 1 [Source:MGI Symbol;Acc:MGI:1203524]
ENSMUSG00000029817	Tra2a	0.621976	0.003947	0.0479477	1	1368.56	889.31	432.25	309.54	2501.7	1625.6	790.12	565.86	chr6	49243921	49264052	-	20132	1828	1	8	protein_coding	protein_coding	KNOWN		transformer 2 alpha homolog (Drosophila) [Source:MGI Symbol;Acc:MGI:1933972]
ENSMUSG00000014905	Dnajb9	0.621088	0.000394311	0.0109365	1	878.11	570.81	187.93	147.07	1637.7	1064.5	350.49	274.27	chr12	44205897	44210068	-	4172	1865	1	3	protein_coding	protein_coding	KNOWN		DnaJ (Hsp40) homolog, subfamily B, member 9 [Source:MGI Symbol;Acc:MGI:1351618]
ENSMUSG00000018583	G3bp1	0.620715	7.7613e-05	0.00376158	1	324.91	211.34	62.25	39.51	2295.2	1493	439.76	278.99	chr11	55469685	55504838	+	35154	7064	2	14	protein_coding	protein_coding	KNOWN		GTPase activating protein (SH3 domain) binding protein 1 [Source:MGI Symbol;Acc:MGI:1351465]
ENSMUSG00000089824	Rbm12	0.61979	0.00293056	0.0397293	1	160.16	104.2	43.98	33.53	1071.3	697	294.22	224.35	chr2	156091958	156111978	-	20021	6689	5	10	protein_coding	protein_coding	KNOWN		RNA binding motif protein 12 [Source:MGI Symbol;Acc:MGI:1922960]
ENSMUSG00000031959	Wdr59	0.61832	0.00149594	0.0254495	1	404.54	263.54	96.63	79.92	2112.5	1376.2	504.66	417.36	chr8	111448784	111522107	-	73324	5222	2	29	protein_coding	protein_coding	KNOWN		WD repeat domain 59 [Source:MGI Symbol;Acc:MGI:2442115]
ENSMUSG00000032281	Acsbg1	0.618211	0.00130781	0.023551	1	726.39	473.27	239.94	114.83	2617.9	1705.7	864.71	413.83	chr9	54604877	54661870	-	56994	3604	5	24	protein_coding	protein_coding	KNOWN		acyl-CoA synthetase bubblegum family member 1 [Source:MGI Symbol;Acc:MGI:2385656]
ENSMUSG00000031508	Ankrd10	0.614252	0.00279368	0.0386963	1	466.46	304.75	133.49	100.7	1842.5	1203.7	527.26	397.74	chr8	11611583	11635754	-	24172	3950	2	7	protein_coding	protein_coding	KNOWN		ankyrin repeat domain 10 [Source:MGI Symbol;Acc:MGI:1921840]
ENSMUSG00000023150	Ivns1abp	0.612584	0.000610912	0.0144016	1	3018.79	1974.37	545.01	721.54	16407.1	10730.8	2962.06	3921.6	chr1	151344477	151364422	+	19946	5435	5	24	protein_coding	protein_coding	KNOWN		influenza virus NS1A binding protein [Source:MGI Symbol;Acc:MGI:2152389]
ENSMUSG00000067336	Bmpr2	0.609866	0.00359796	0.045675	1	335.77	220.02	97.5	66.63	6038.1	3956.6	1753.53	1198.06	chr1	59763400	59879014	+	115615	17983	3	16	protein_coding	protein_coding	KNOWN		bone morphogenetic protein receptor, type II (serine/threonine kinase) [Source:MGI Symbol;Acc:MGI:1095407]
ENSMUSG00000019189	Rnf145	0.609832	0.000836245	0.0174478	1	60.13	39.37	13.9	6.73	468.2	306.4	108.26	52.39	chr11	44518964	44565520	+	46557	7786	6	21	protein_coding	protein_coding	KNOWN		ring finger protein 145 [Source:MGI Symbol;Acc:MGI:1921565]
ENSMUSG00000054611	Kdm2a	0.60945	0.00308912	0.0412512	1	43.47	28.52	10.59	8.17	621.5	407.5	151.4	116.87	chr19	4314419	4398285	-	83867	14294	12	45	protein_coding	protein_coding	KNOWN		lysine (K)-specific demethylase 2A [Source:MGI Symbol;Acc:MGI:1354736]
ENSMUSG00000030541	Idh2	0.609392	0.000280006	0.00871067	1	1084.4	710.89	185.81	200.02	2806.4	1839.8	480.86	517.64	chr7	80094846	80115392	-	20547	2588	6	23	protein_coding	protein_coding	KNOWN		isocitrate dehydrogenase 2 (NADP+), mitochondrial [Source:MGI Symbol;Acc:MGI:96414]
ENSMUSG00000025958	Creb1	0.608284	0.00263491	0.0371346	1	113.17	74.22	27.01	24.75	1555.1	1020.2	371.25	340	chr1	64532645	64604548	+	71904	13742	11	29	protein_coding	protein_coding	KNOWN		cAMP responsive element binding protein 1 [Source:MGI Symbol;Acc:MGI:88494]
ENSMUSG00000006800	Sulf2	0.606705	0.00338139	0.0436596	1	903.29	593.23	249.57	212.58	5255.4	3451.4	1452	1236.83	chr2	166073089	166155663	-	82575	5818	7	35	protein_coding	protein_coding	KNOWN		sulfatase 2 [Source:MGI Symbol;Acc:MGI:1919293]
ENSMUSG00000043998	Mgat2	0.602438	0.000353154	0.0101685	1	546.33	359.89	110.99	88	1428.1	940.8	290.11	230.04	chr12	69184157	69186770	+	2614	2614	1	1	protein_coding	protein_coding	KNOWN		mannoside acetylglucosaminyltransferase 2 [Source:MGI Symbol;Acc:MGI:2384966]
ENSMUSG00000015112	Slc25a13	0.602259	0.000440762	0.0116717	1	213.3	140.4	37.19	32.2	665.9	438.3	116.09	100.51	chr6	6041218	6217173	-	175956	3122	5	21	protein_coding	protein_coding	KNOWN		solute carrier family 25 (mitochondrial carrier, adenine nucleotide translocator), member 13 [Source:MGI Symbol;Acc:MGI:1354721]
ENSMUSG00000022360	Atad2	0.591121	0.00186954	0.0295504	1	416.81	276.66	111.55	76.58	2368.8	1572.3	633.94	435.22	chr15	58094047	58135082	-	41036	5683	1	28	protein_coding	protein_coding	KNOWN		ATPase family, AAA domain containing 2 [Source:MGI Symbol;Acc:MGI:1917722]
ENSMUSG00000074785	Plxnc1	0.591099	0.0011281	0.0214347	1	562.66	373.54	112.53	119.69	4409	2927.1	881.81	937.89	chr10	94790866	94944578	-	153713	7836	4	38	protein_coding	protein_coding	KNOWN		plexin C1 [Source:MGI Symbol;Acc:MGI:1890127]
ENSMUSG00000002957	Ap2a2	0.590441	0.00287864	0.0392464	1	129.09	85.81	35.32	23.66	598.9	398.1	163.89	109.78	chr7	141562180	141633011	+	70832	4639	1	22	protein_coding	protein_coding	KNOWN		adaptor-related protein complex 2, alpha 2 subunit [Source:MGI Symbol;Acc:MGI:101920]
ENSMUSG00000042138	Msantd2	0.586563	0.00330163	0.0431293	1	259.68	173.03	57.51	54.81	594.4	396.1	131.62	125.45	chr9	37489321	37524148	+	34828	2289	1	4	protein_coding	protein_coding	KNOWN		Myb/SANT-like DNA-binding domain containing 2 [Source:MGI Symbol;Acc:MGI:2384579]
ENSMUSG00000029036	Atad3a	0.58564	0.00260788	0.0368647	1	164.36	109.57	27.67	39.82	618.8	412.5	104.16	149.94	chr4	155740641	155761093	-	20453	3765	9	36	protein_coding	protein_coding	KNOWN		ATPase family, AAA domain containing 3A [Source:MGI Symbol;Acc:MGI:1919214]
ENSMUSG00000042323	Pbrm1	0.58493	0.00130254	0.023551	1	575.39	383.61	145.04	98.66	5090	3393.5	1283.11	872.73	chr14	31019138	31121592	+	102455	8846	17	66	protein_coding	protein_coding	KNOWN		polybromo 1 [Source:MGI Symbol;Acc:MGI:1923998]
ENSMUSG00000034248	Slc25a37	0.583808	0.00197442	0.0307718	1	92.94	62.06	16.32	19.15	559.7	373.6	98.27	115.28	chr14	69241848	69285112	-	43265	6021	4	12	protein_coding	protein_coding	KNOWN		solute carrier family 25, member 37 [Source:MGI Symbol;Acc:MGI:1914962]
ENSMUSG00000026918	Brd3	0.58095	0.000329815	0.00967939	1	254.98	170.51	38.85	44.69	1870.5	1250.9	284.92	327.8	chr2	27445579	27507662	-	62084	7336	10	31	protein_coding	protein_coding	KNOWN		bromodomain containing 3 [Source:MGI Symbol;Acc:MGI:1914632]
ENSMUSG00000058706	0610030E20Rik	0.579757	0.00238374	0.0348999	1	107.9	72.23	24.58	15.85	499.8	334.5	113.82	73.36	chr6	72347317	72353158	+	5842	4632	1	4	protein_coding	protein_coding	KNOWN		RIKEN cDNA 0610030E20 gene [Source:MGI Symbol;Acc:MGI:1915614]
ENSMUSG00000052656	Rnf103	0.579001	0.00172276	0.028043	1	174.03	116.55	33.14	36.09	756.7	506.8	144.12	156.95	chr6	71493894	71525020	+	31127	4348	4	12	protein_coding	protein_coding	KNOWN		ring finger protein 103 [Source:MGI Symbol;Acc:MGI:109483]
ENSMUSG00000033499	Larp4b	0.57801	0.000880317	0.0180768	1	206.09	138.05	44.62	35.93	1744.3	1168.6	377.56	304.11	chr13	9093881	9174451	+	80571	8464	7	31	protein_coding	protein_coding	KNOWN		La ribonucleoprotein domain family, member 4B [Source:MGI Symbol;Acc:MGI:106330]
ENSMUSG00000066037	Hnrnpr	0.577576	0.00355945	0.0453235	1	91.9	61.58	25	18.1	2040	1367	554.8	401.59	chr4	136310942	136359447	+	48506	22199	11	29	protein_coding	protein_coding	KNOWN		heterogeneous nuclear ribonucleoprotein R [Source:MGI Symbol;Acc:MGI:1891692]
ENSMUSG00000026434	Nucks1	0.575551	0.00256628	0.0365858	1	480.86	322.67	109.28	93.65	3259.8	2187.4	740.79	634.97	chr1	131910534	131936321	+	25788	6779	3	11	protein_coding	protein_coding	KNOWN		nuclear casein kinase and cyclin-dependent kinase substrate 1 [Source:MGI Symbol;Acc:MGI:1934811]
ENSMUSG00000022885	St6gal1	0.574229	0.00118974	0.0222626	1	196.93	132.28	49.33	26.86	968.1	650.3	242.54	131.96	chr16	23224740	23360350	+	135611	4916	6	17	protein_coding	protein_coding	KNOWN		beta galactoside alpha 2,6 sialyltransferase 1 [Source:MGI Symbol;Acc:MGI:108470]
ENSMUSG00000022378	Fam49b	0.572551	0.000326836	0.00963131	1	547.41	368.07	69.81	98.38	2117.9	1424.1	270.13	380.63	chr15	63929097	64060448	-	131352	3869	2	14	protein_coding	protein_coding	KNOWN		family with sequence similarity 49, member B [Source:MGI Symbol;Acc:MGI:1923520]
ENSMUSG00000018417	Myo1b	0.571924	0.00317817	0.0421602	1	494.95	332.95	131.19	91.96	5341.5	3593.2	1415.85	992.34	chr1	51749765	51916071	-	166307	10792	15	61	protein_coding	protein_coding	KNOWN		myosin IB [Source:MGI Symbol;Acc:MGI:107752]
ENSMUSG00000024817	Uhrf2	0.569645	0.000227056	0.00773945	1	162.66	109.62	27.29	18.68	1397.3	941.7	234.52	160.46	chr19	30030513	30093722	+	63210	8590	9	28	protein_coding	protein_coding	KNOWN		ubiquitin-like, containing PHD and RING finger domains 2 [Source:MGI Symbol;Acc:MGI:1923718]
ENSMUSG00000022797	Tfrc	0.568615	0.000908251	0.0184801	1	155.05	104.55	35.14	21.11	959	646.6	217.34	130.63	chr16	32608920	32632794	+	23875	6185	6	28	protein_coding	protein_coding	KNOWN		transferrin receptor [Source:MGI Symbol;Acc:MGI:98822]
ENSMUSG00000020898	Ctc1	0.566381	0.00245757	0.0355943	1	107.83	72.84	27.29	16.48	732.8	495.1	185.5	111.91	chr11	69015911	69036473	+	20563	6797	12	47	protein_coding	protein_coding	KNOWN		CTS telomere maintenance complex component 1 [Source:MGI Symbol;Acc:MGI:1916214]
ENSMUSG00000046364	Rpl27a	0.561262	0.00117827	0.0221189	1	459.79	311.66	76.83	86.57	1275.4	864.6	213.09	240.17	chr7	109519147	109522367	+	3221	2774	6	16	protein_coding	protein_coding	KNOWN		ribosomal protein L27A [Source:MGI Symbol;Acc:MGI:1347076]
ENSMUSG00000021427	Ssr1	0.560953	0.0023364	0.034529	1	554.38	375.8	122.76	113.45	5159	3497.2	1142.38	1055.74	chr13	37971401	37994190	-	22790	9306	1	8	protein_coding	protein_coding	KNOWN		signal sequence receptor, alpha [Source:MGI Symbol;Acc:MGI:105082]
ENSMUSG00000026249	Serpine2	0.560657	0.000728174	0.0159755	1	2221.69	1506.31	446.64	382.49	18411.2	12482.8	3701.24	3169.7	chr1	79794197	79861180	-	66984	8287	6	16	protein_coding	protein_coding	KNOWN		serine (or cysteine) peptidase inhibitor, clade E, member 2 [Source:MGI Symbol;Acc:MGI:101780]
ENSMUSG00000024045	Akap8	0.56027	0.00231971	0.0344425	1	545.87	370.22	120.35	105.68	2017	1367.9	444.68	390.49	chr17	32303676	32321153	-	17478	3695	1	14	protein_coding	protein_coding	KNOWN		A kinase (PRKA) anchor protein 8 [Source:MGI Symbol;Acc:MGI:1928488]
ENSMUSG00000028414	Fktn	0.556013	0.00136832	0.0241267	1	102.61	69.81	22.25	13.97	666.1	453.2	144.45	90.6	chr4	53713998	53765785	+	51788	6491	3	16	protein_coding	protein_coding	KNOWN		fukutin [Source:MGI Symbol;Acc:MGI:2179507]
ENSMUSG00000024594	Prrc1	0.555955	0.00291687	0.0395831	1	105.69	71.89	26.04	14.31	507.3	345.1	125	68.63	chr18	57354733	57392719	+	37987	4801	1	9	protein_coding	protein_coding	KNOWN		proline-rich coiled-coil 1 [Source:MGI Symbol;Acc:MGI:1916106]
ENSMUSG00000026047	Kdelc1	0.555098	0.00185398	0.0293639	1	201.09	136.85	48.65	27.42	643.3	437.8	155.63	87.68	chr1	44106546	44118808	-	12263	3199	5	19	protein_coding	protein_coding	KNOWN		KDEL (Lys-Asp-Glu-Leu) containing 1 [Source:MGI Symbol;Acc:MGI:1919300]
ENSMUSG00000058006	Mdn1	0.554684	0.00211706	0.032391	1	43.36	29.53	8.09	9.25	946.8	644.9	176.32	202.36	chr4	32657119	32775217	+	118099	21836	11	124	protein_coding	protein_coding	KNOWN		midasin homolog (yeast) [Source:MGI Symbol;Acc:MGI:1926159]
ENSMUSG00000085438	1700020I14Rik	0.552005	0.000923342	0.0186977	1	251.44	171.53	44.34	46.96	2088.5	1424.8	368.29	390.03	chr2	119594297	119607502	+	13206	8306	2	6	lincRNA	lncRNA	KNOWN		RIKEN cDNA 1700020I14 gene [Source:MGI Symbol;Acc:MGI:1913852]
ENSMUSG00000055296	Tmem245	0.551473	0.00138333	0.0243111	1	70.13	47.87	14.96	11.44	1198.6	817.9	255.79	195.37	chr4	56866923	56947437	-	80515	17090	5	28	protein_coding	protein_coding	KNOWN		transmembrane protein 245 [Source:MGI Symbol;Acc:MGI:2445107]
ENSMUSG00000071644	Eef1g	0.54754	0.00218817	0.0331969	1	281.49	192.71	57.6	50.94	731.8	501	149.74	132.42	chr19	8967041	8978479	+	11439	2600	6	16	protein_coding	protein_coding	KNOWN		eukaryotic translation elongation factor 1 gamma [Source:MGI Symbol;Acc:MGI:1914410]
ENSMUSG00000016921	Srsf6	0.546836	0.000307605	0.00925794	1	1195.15	818.16	165.81	181.41	5748.7	3935.3	797.63	872.58	chr2	162931528	162937121	+	5594	4810	4	14	protein_coding	protein_coding	KNOWN		serine/arginine-rich splicing factor 6 [Source:MGI Symbol;Acc:MGI:1915246]
ENSMUSG00000050379	Sept6	0.546441	0.0030283	0.0406244	1	65.7	45	14.5	11.24	649.2	444.7	143.24	111.2	chrX	36911326	36991794	-	80469	9882	5	17	protein_coding	protein_coding	KNOWN		septin 6 [Source:MGI Symbol;Acc:MGI:1888939]
ENSMUSG00000022828	Gtf2e1	0.546334	0.0025216	0.0361663	1	106.75	73.12	22.3	19.35	670.9	459.5	140.19	121.61	chr16	37509790	37539789	-	30000	6285	2	7	protein_coding	protein_coding	KNOWN		general transcription factor II E, polypeptide 1 (alpha subunit) [Source:MGI Symbol;Acc:MGI:1921447]
ENSMUSG00000024583	Txnl1	0.546253	0.00060551	0.0143107	1	2278.06	1559.95	439.12	325.77	5827.2	3990.4	1123.25	833.3	chr18	63662801	63692359	-	29559	2558	1	8	protein_coding	protein_coding	KNOWN		thioredoxin-like 1 [Source:MGI Symbol;Acc:MGI:1860078]
ENSMUSG00000010277	2610507B11Rik	0.544068	0.00288442	0.0393024	1	54.36	37.31	9.13	9.05	478.4	328.3	80.38	79.61	chr11	78261752	78290623	+	28872	8798	8	55	protein_coding	protein_coding	KNOWN		RIKEN cDNA 2610507B11 gene [Source:MGI Symbol;Acc:MGI:1919753]
ENSMUSG00000048578	Mlec	0.541708	0.000414936	0.0112814	1	264.75	181.91	48.87	26.02	1591.1	1093.2	293.73	156.34	chr5	115142981	115158179	-	15199	6010	3	10	protein_coding	protein_coding	KNOWN		malectin [Source:MGI Symbol;Acc:MGI:1924015]
ENSMUSG00000033166	Dis3	0.54061	0.00190002	0.029931	1	212.05	145.75	40.09	37.4	789.3	542.5	149.24	139.22	chr14	99076634	99099770	-	23137	3722	1	21	protein_coding	protein_coding	KNOWN		DIS3 mitotic control homolog (S. cerevisiae) [Source:MGI Symbol;Acc:MGI:1919912]
ENSMUSG00000022641	Bbx	0.540158	0.00105241	0.0204446	1	81.39	56	14.76	13.22	1156.2	795.3	209.99	187.85	chr16	50191844	50432390	-	240547	14205	9	35	protein_coding	protein_coding	KNOWN		bobby sox homolog (Drosophila) [Source:MGI Symbol;Acc:MGI:1917758]
ENSMUSG00000079036	Alkbh1	0.540012	0.000837822	0.0174478	1	139.61	96.06	24.96	19.27	917.8	631.5	164.24	126.63	chr12	87425840	87444017	-	18178	6574	12	25	protein_coding	protein_coding	KNOWN		alkB, alkylation repair homolog 1 (E. coli) [Source:MGI Symbol;Acc:MGI:2384034]
ENSMUSG00000052727	Map1b	0.539783	0.00164322	0.0272038	1	233.86	160.89	60.07	29.79	2771.6	1906.8	711.92	353.11	chr13	99421464	99516602	-	95139	11852	1	7	protein_coding	protein_coding	KNOWN		microtubule-associated protein 1B [Source:MGI Symbol;Acc:MGI:1306778]
ENSMUSG00000037905	Bri3bp	0.539303	0.00316689	0.0421215	1	119.94	82.59	22.62	26.53	788.1	542.6	148.6	174.31	chr5	125441568	125460370	+	18803	6571	2	6	protein_coding	protein_coding	KNOWN		Bri3 binding protein [Source:MGI Symbol;Acc:MGI:1924059]
ENSMUSG00000042225	Ammecr1	0.538831	0.00252647	0.0361663	1	188.47	129.73	46.27	33.41	1024.7	705.4	251.56	181.74	chrX	142851146	142966728	-	115583	5437	1	6	protein_coding	protein_coding	KNOWN		Alport syndrome, mental retardation, midface hypoplasia and elliptocytosis chromosomal region gene 1 [Source:MGI Symbol;Acc:MGI:1860206]
ENSMUSG00000018770	Atp5g3	0.532317	0.00391968	0.0478393	1	9713.05	6716.11	2370.94	2527.5	21184.2	14647.8	5170.99	5512.49	chr2	73908447	73911326	-	2880	2181	5	12	protein_coding	protein_coding	KNOWN		ATP synthase, H+ transporting, mitochondrial F0 complex, subunit C3 (subunit 9) [Source:MGI Symbol;Acc:MGI:2442035]
ENSMUSG00000024896	Minpp1	0.530131	0.00054539	0.0133414	1	324.32	224.54	46.31	36.25	849.4	588.1	121.26	94.9	chr19	32485769	32515370	+	29602	2619	1	5	protein_coding	protein_coding	KNOWN		multiple inositol polyphosphate histidine phosphatase 1 [Source:MGI Symbol;Acc:MGI:1336159]
ENSMUSG00000033228	Scaf11	0.526389	0.000821827	0.0173317	1	418.06	290.31	76.53	61.67	3229.2	2242.3	591.09	476.37	chr15	96411698	96460843	-	49146	7724	1	15	protein_coding	protein_coding	KNOWN		SR-related CTD-associated factor 11 [Source:MGI Symbol;Acc:MGI:1919443]
ENSMUSG00000003402	Prkcsh	0.524377	0.00297801	0.0401799	1	253.21	176.16	49.81	36.41	509.7	354.6	100.26	73.31	chr9	22003035	22014219	+	11185	2013	2	19	protein_coding	protein_coding	KNOWN		protein kinase C substrate 80K-H [Source:MGI Symbol;Acc:MGI:107877]
ENSMUSG00000022814	Umps	0.520533	0.00273811	0.0380846	1	359.56	250.72	81.46	67.24	1252.7	873.5	283.86	234.29	chr16	33954782	33967038	-	12257	3484	2	8	protein_coding	protein_coding	KNOWN		uridine monophosphate synthetase [Source:MGI Symbol;Acc:MGI:1298388]
ENSMUSG00000030662	Ipo5	0.519671	0.000278784	0.00871067	1	415.75	290.01	55.94	38.21	1908.7	1331.4	256.82	175.34	chr14	120911194	120948042	+	36849	4591	1	26	protein_coding	protein_coding	KNOWN		importin 5 [Source:MGI Symbol;Acc:MGI:1917822]
ENSMUSG00000037470	Uggt1	0.515684	0.00129899	0.0235356	1	59.05	41.3	8.58	9.01	759.1	530.7	110.32	115.74	chr1	36140027	36244720	-	104694	12853	11	62	protein_coding	protein_coding	KNOWN		UDP-glucose glycoprotein glucosyltransferase 1 [Source:MGI Symbol;Acc:MGI:2443162]
ENSMUSG00000032350	Gclc	0.513881	0.00254116	0.0362877	1	354.31	248.13	70.6	61	1212.8	849.4	241.66	208.74	chr9	77754535	77794485	+	39951	3423	1	16	protein_coding	protein_coding	KNOWN		glutamate-cysteine ligase, catalytic subunit [Source:MGI Symbol;Acc:MGI:104990]
ENSMUSG00000027809	Etfdh	0.513065	0.000914695	0.0185708	1	155.07	108.69	24.5	21.53	1163.9	815.8	183.93	161.57	chr3	79603788	79629500	-	25713	7505	7	23	protein_coding	protein_coding	KNOWN		electron transferring flavoprotein, dehydrogenase [Source:MGI Symbol;Acc:MGI:106100]
ENSMUSG00000076432	Ywhaq	0.512492	0.000280527	0.00871067	1	1598.39	1120.52	218.67	164.73	4892.7	3429.9	669.34	504.23	chr12	21390071	21417637	-	27567	3061	6	17	protein_coding	protein_coding	KNOWN		tyrosine 3-monooxygenase/tryptophan 5-monooxygenase activation protein, theta polypeptide [Source:MGI Symbol;Acc:MGI:891963]
ENSMUSG00000031432	Prps1	0.51199	0.00417263	0.0497845	1	838.85	588.37	198.39	179.07	1671.8	1172.6	395.39	356.89	chrX	140456613	140476140	+	19528	1993	2	8	protein_coding	protein_coding	KNOWN		phosphoribosyl pyrophosphate synthetase 1 [Source:MGI Symbol;Acc:MGI:97775]
ENSMUSG00000030062	Rpn1	0.511543	0.00252322	0.0361663	1	749.47	525.77	142.46	157.96	2729.6	1914.9	518.88	575.28	chr6	88084473	88105304	+	20832	3642	1	10	protein_coding	protein_coding	KNOWN		ribophorin I [Source:MGI Symbol;Acc:MGI:98084]
ENSMUSG00000032212	Sltm	0.507508	0.00225027	0.033767	1	309.29	217.63	59.98	46.65	1127.6	793.5	218.66	170.13	chr9	70542920	70592237	+	49318	3646	1	21	protein_coding	protein_coding	KNOWN		SAFB-like, transcription modulator [Source:MGI Symbol;Acc:MGI:1913910]
ENSMUSG00000074794	Arrdc3	0.503366	0.00259234	0.0367782	1	186.31	131.43	47.61	21	1166.1	822.7	298.01	131.36	chr13	80883384	80896035	+	12652	6259	6	17	protein_coding	protein_coding	KNOWN		arrestin domain containing 3 [Source:MGI Symbol;Acc:MGI:2145242]
ENSMUSG00000045482	Trrap	0.499909	0.00257442	0.0366351	1	74.45	52.65	14.66	10.6	1552.6	1098.2	305.74	221.2	chr5	144767732	144859778	+	92047	20856	14	96	protein_coding	protein_coding	KNOWN		transformation/transcription domain-associated protein [Source:MGI Symbol;Acc:MGI:2153272]
ENSMUSG00000015165	Hnrnpl	0.497641	0.00154254	0.0259966	1	215.35	152.57	36.46	28.04	1282	908.3	217.06	166.95	chr7	28808541	28822266	+	13726	5953	13	38	protein_coding	protein_coding	KNOWN		heterogeneous nuclear ribonucleoprotein L [Source:MGI Symbol;Acc:MGI:104816]
ENSMUSG00000024943	Smc5	0.49702	0.00361777	0.0458023	1	193.94	137.39	36.14	35.57	1111.2	787.3	207.16	203.78	chr19	23206441	23273897	-	67457	5730	1	24	protein_coding	protein_coding	KNOWN		structural maintenance of chromosomes 5 [Source:MGI Symbol;Acc:MGI:2385088]
ENSMUSG00000029705	Cux1	0.491804	0.00369923	0.0463573	1	64.35	45.77	12.9	11.41	1288.5	916.7	258.37	228.5	chr5	136248135	136567490	-	319356	20024	14	63	protein_coding	protein_coding	KNOWN		cut-like homeobox 1 [Source:MGI Symbol;Acc:MGI:88568]
ENSMUSG00000029550	Sppl3	0.491635	0.00215717	0.0328544	1	205.34	146.13	38.77	24.18	870.7	619.6	164.34	102.62	chr5	115011137	115098790	+	87654	4240	4	18	protein_coding	protein_coding	KNOWN		signal peptide peptidase 3 [Source:MGI Symbol;Acc:MGI:1891433]
ENSMUSG00000015937	H2afy	0.491313	0.00360771	0.0457492	1	316.45	225.13	77.79	53.21	2154.6	1532.8	529.65	362.22	chr13	56073619	56136361	-	62743	6809	8	23	protein_coding	protein_coding	KNOWN		H2A histone family, member Y [Source:MGI Symbol;Acc:MGI:1349392]
ENSMUSG00000031232	Magt1	0.490136	0.00208262	0.0319896	1	615.32	438.09	108.04	97.89	2874.7	2046.8	504.73	457.39	chrX	105968084	106011906	-	43823	4672	4	17	protein_coding	protein_coding	KNOWN		magnesium transporter 1 [Source:MGI Symbol;Acc:MGI:1914325]
ENSMUSG00000031310	Zmym3	0.490036	0.00231961	0.0344425	1	504.33	359.13	88.06	85.33	4045.2	2880.5	706.33	684.41	chrX	101404384	101420849	-	16466	8021	18	60	protein_coding	protein_coding	KNOWN		zinc finger, MYM-type 3 [Source:MGI Symbol;Acc:MGI:1927231]
ENSMUSG00000039218	Srrm2	0.489887	0.00163922	0.0271567	1	113.49	80.85	18.49	16.31	1246.3	887.8	203.13	179.21	chr17	23790662	23824741	+	34080	10982	10	35	protein_coding	protein_coding	KNOWN		serine/arginine repetitive matrix 2 [Source:MGI Symbol;Acc:MGI:1923206]
ENSMUSG00000001525	Tubb5	0.487909	0.00222162	0.0335918	1	3778.82	2694.59	705.43	655.72	12572.1	8964.9	2346.96	2181.55	chr17	35833921	35838306	-	4386	3327	4	11	protein_coding	protein_coding	KNOWN		tubulin, beta 5 class I [Source:MGI Symbol;Acc:MGI:107812]
ENSMUSG00000025151	Maged1	0.468716	0.00238391	0.0348999	1	1148.91	830.29	138.5	229.39	4999	3612.6	602.67	998.02	chrX	94535474	94542143	-	6670	4351	7	27	protein_coding	protein_coding	KNOWN		melanoma antigen, family D, 1 [Source:MGI Symbol;Acc:MGI:1930187]
ENSMUSG00000024188	Luc7l	0.467795	0.00207221	0.0318506	1	166.49	120.35	21.11	24.65	1250.2	903.7	158.58	185.01	chr17	26252910	26285504	+	32595	7509	10	29	protein_coding	protein_coding	KNOWN		Luc7 homolog (S. cerevisiae)-like [Source:MGI Symbol;Acc:MGI:1914228]
ENSMUSG00000071072	Ptges3	0.466133	0.00339066	0.0437311	1	1486.26	1075.81	246.88	244.49	3295	2385.1	547.34	542.03	chr10	128058954	128077272	+	18319	2217	3	12	protein_coding	protein_coding	KNOWN		prostaglandin E synthase 3 (cytosolic) [Source:MGI Symbol;Acc:MGI:1929282]
ENSMUSG00000008690	Ncaph2	0.463393	0.00178266	0.0286216	1	239.6	173.9	30.14	29.99	1005.9	730	126.48	125.92	chr15	89355719	89372826	+	17108	4198	13	42	protein_coding	protein_coding	KNOWN		non-SMC condensin II complex, subunit H2 [Source:MGI Symbol;Acc:MGI:1289164]
ENSMUSG00000024991	Eif3a	0.462142	0.0019493	0.0304991	1	630.72	457.87	87.13	91.89	3264.6	2369.9	450.99	475.68	chr19	60761116	60790693	-	29578	5176	1	22	protein_coding	protein_coding	KNOWN		eukaryotic translation initiation factor 3, subunit A [Source:MGI Symbol;Acc:MGI:95301]
ENSMUSG00000022752	Tomm70a	0.460245	0.0016765	0.0275766	1	607.46	441.6	93.5	74.13	2295	1668.3	353.21	280.07	chr16	57121714	57154530	+	32817	3778	1	12	protein_coding	protein_coding	KNOWN		translocase of outer mitochondrial membrane 70 homolog A (yeast) [Source:MGI Symbol;Acc:MGI:106295]
ENSMUSG00000027108	Ola1	0.46003	0.00125491	0.0229875	1	456.91	332.24	62.22	44.24	1627.1	1183.1	221.59	157.56	chr2	73092801	73218924	-	126124	3561	6	21	protein_coding	protein_coding	KNOWN		Obg-like ATPase 1 [Source:MGI Symbol;Acc:MGI:1914309]
ENSMUSG00000031835	Mbtps1	0.458646	0.00239298	0.0350108	1	425.82	309.93	53.47	63.04	1860.9	1354.4	233.71	275.49	chr8	119508156	119558761	-	50606	4370	2	24	protein_coding	protein_coding	KNOWN		membrane-bound transcription factor peptidase, site 1 [Source:MGI Symbol;Acc:MGI:1927235]
ENSMUSG00000056211	R3hdm1	0.457857	0.000537652	0.0132483	1	68.02	49.52	7.83	2.43	2142.1	1559.4	246.52	76.33	chr1	128103301	128237736	+	134436	31486	16	51	protein_coding	protein_coding	KNOWN		R3H domain containing 1 [Source:MGI Symbol;Acc:MGI:2448514]
ENSMUSG00000027642	Rpn2	0.457467	0.00284094	0.0389137	1	621.73	452.86	113.75	82.26	2754.3	2006.2	503.97	364.4	chr2	157279017	157326319	+	47303	4430	11	37	protein_coding	protein_coding	KNOWN		ribophorin II [Source:MGI Symbol;Acc:MGI:98085]
ENSMUSG00000022150	Dab2	0.456326	0.00394403	0.0479365	1	467.88	341	77.68	73.44	3435.1	2503.7	570.26	539.27	chr15	6299788	6440712	+	140925	7342	14	42	protein_coding	protein_coding	KNOWN		disabled 2, mitogen-responsive phosphoprotein [Source:MGI Symbol;Acc:MGI:109175]
ENSMUSG00000007458	M6pr	0.449516	0.00136885	0.0241267	1	343.16	251.3	45.77	23.85	1431	1048	190.89	99.43	chr6	122308720	122317680	+	8961	4170	3	11	protein_coding	protein_coding	KNOWN		mannose-6-phosphate receptor, cation dependent [Source:MGI Symbol;Acc:MGI:96904]
ENSMUSG00000016541	Atxn10	0.439735	0.00280414	0.0387269	1	1438.4	1060.63	253.95	164.25	3488.1	2572	615.85	398.36	chr15	85336381	85463836	+	127456	2425	1	12	protein_coding	protein_coding	KNOWN		ataxin 10 [Source:MGI Symbol;Acc:MGI:1859293]
ENSMUSG00000022365	Derl1	0.439265	0.00272967	0.0380476	1	509.49	375.87	89.22	38.29	1602.4	1182.1	280.56	120.41	chr15	57869502	57892418	-	22917	3145	1	8	protein_coding	protein_coding	KNOWN		Der1-like domain family, member 1 [Source:MGI Symbol;Acc:MGI:1915069]
ENSMUSG00000007850	Hnrnph1	0.436288	0.00381846	0.0471831	1	1061.04	784.16	93.01	213.01	6198.7	4581	543.33	1244.36	chr11	50376990	50386528	+	9539	5842	18	45	protein_coding	protein_coding	KNOWN		heterogeneous nuclear ribonucleoprotein H1 [Source:MGI Symbol;Acc:MGI:1891925]
ENSMUSG00000025393	Atp5b	0.427614	0.0026432	0.0372291	1	3090.99	2298.19	372.89	426.4	13096.5	9737.4	1579.93	1806.7	chr10	128083273	128090391	+	7119	4237	9	26	protein_coding	protein_coding	KNOWN		ATP synthase, H+ transporting mitochondrial F1 complex, beta subunit [Source:MGI Symbol;Acc:MGI:107801]
ENSMUSG00000021681	Aggf1	0.421943	0.00266458	0.0374401	1	248.34	185.34	24.84	20.77	918.1	685.1	91.87	76.77	chr13	95350683	95375352	-	24670	3697	2	16	protein_coding	protein_coding	KNOWN		angiogenic factor with G patch and FHA domains 1 [Source:MGI Symbol;Acc:MGI:1913799]
ENSMUSG00000030042	Pole4	-0.463808	0.00363073	0.0458919	-1	1547.48	2134.1	305.72	515.45	3882.6	5354.5	767.05	1293.31	chr6	82618992	82705365	-	86374	2509	5	12	protein_coding	protein_coding	KNOWN		polymerase (DNA-directed), epsilon 4 (p12 subunit) [Source:MGI Symbol;Acc:MGI:1914229]
ENSMUSG00000028647	Mycbp	-0.466009	0.00330443	0.0431419	-1	705.06	973.77	156.72	203.57	2068.7	2857	459.88	597.28	chr4	123904832	123912269	+	7438	2934	4	11	protein_coding	protein_coding	KNOWN		c-myc binding protein [Source:MGI Symbol;Acc:MGI:1891750]
ENSMUSG00000095687	Rnaset2a	-0.466297	0.00384167	0.0472996	-1	385.36	532.04	46.16	130.45	485.2	669.9	58.11	164.23	chr17	8128610	8148097	-	19488	1259	1	9	protein_coding	protein_coding	KNOWN		ribonuclease T2A [Source:MGI Symbol;Acc:MGI:1915445]
ENSMUSG00000028563	Tm2d1	-0.48431	0.00164844	0.0272708	-1	2634.77	3685.32	477.23	854.35	2961.5	4142.3	536.39	960.29	chr4	98355370	98383306	-	27937	1124	5	12	protein_coding	protein_coding	KNOWN		TM2 domain containing 1 [Source:MGI Symbol;Acc:MGI:2137022]
ENSMUSG00000036934	4921524J17Rik	-0.488268	0.00313604	0.0417348	-1	912.99	1280.25	130.7	427.16	1456.2	2042	208.48	681.32	chr8	85408759	85432841	-	24083	1595	1	4	protein_coding	protein_coding	KNOWN		RIKEN cDNA 4921524J17 gene [Source:MGI Symbol;Acc:MGI:1913964]
ENSMUSG00000055723	Rras2	-0.502566	0.000828019	0.0173841	-1	1386.74	1964.58	201.3	449.68	3150.6	4463.5	457.35	1021.68	chr7	114046785	114117781	-	70997	2272	1	6	protein_coding	protein_coding	KNOWN		related RAS viral (r-ras) oncogene homolog 2 [Source:MGI Symbol;Acc:MGI:1914172]
ENSMUSG00000027708	Dcun1d1	-0.506466	0.00368476	0.0462253	-1	183.12	260.08	39.95	74.67	1652.2	2346.8	360.33	673.58	chr3	35892105	35937445	-	45341	9023	14	31	protein_coding	protein_coding	KNOWN		DCN1, defective in cullin neddylation 1, domain containing 1 (S. cerevisiae) [Source:MGI Symbol;Acc:MGI:2150386]
ENSMUSG00000032398	Snapc5	-0.506796	0.0017469	0.0282022	-1	1562.65	2220.11	325.4	497.92	1182.9	1680.6	246.33	376.94	chr9	64179297	64182684	+	3388	757	1	3	protein_coding	protein_coding	KNOWN		small nuclear RNA activating complex, polypeptide 5 [Source:MGI Symbol;Acc:MGI:1914282]
ENSMUSG00000034640	Tiparp	-0.510612	0.000880326	0.0180768	-1	439.93	626.64	66.74	148.24	1917.2	2730.8	290.88	646.06	chr3	65528410	65555518	+	27109	4358	3	11	protein_coding	protein_coding	KNOWN		TCDD-inducible poly(ADP-ribose) polymerase [Source:MGI Symbol;Acc:MGI:2159210]
ENSMUSG00000026999	Nup35	-0.529682	0.00270413	0.0378595	-1	204.41	294.95	33.69	104.78	688.1	992.8	113.42	352.66	chr2	80617236	80658906	+	41671	3366	5	20	protein_coding	protein_coding	KNOWN		nucleoporin 35 [Source:MGI Symbol;Acc:MGI:1916732]
ENSMUSG00000022197	Pdzd2	-0.532658	0.00163372	0.027104	-1	51.47	74.47	11.61	18.81	1114.2	1611.7	251.05	407.32	chr15	12359711	12739924	-	380214	21645	11	45	protein_coding	protein_coding	KNOWN		PDZ domain containing 2 [Source:MGI Symbol;Acc:MGI:1922394]
ENSMUSG00000025986	Slc39a10	-0.536749	0.00338069	0.0436596	-1	189.71	275.16	41.24	89.04	1156.3	1677.1	251.5	542.65	chr1	46807544	46892852	-	85309	6095	4	16	protein_coding	protein_coding	KNOWN		solute carrier family 39 (zinc transporter), member 10 [Source:MGI Symbol;Acc:MGI:1914515]
ENSMUSG00000046589	Lrrc8e	-0.538415	0.00377249	0.0467992	-1	99.88	145.06	20.55	42.93	387.4	562.5	79.69	166.44	chr8	4226827	4237470	+	10644	3878	1	3	protein_coding	protein_coding	KNOWN		leucine rich repeat containing 8 family, member E [Source:MGI Symbol;Acc:MGI:1919517]
ENSMUSG00000026078	Pdcl3	-0.541639	0.00153785	0.0259363	-1	438.64	638.36	78.44	204.16	1850.6	2693.3	330.91	861.38	chr1	38985608	38997238	+	11631	4219	4	12	protein_coding	protein_coding	KNOWN		phosducin-like 3 [Source:MGI Symbol;Acc:MGI:1916083]
ENSMUSG00000035173	Ccdc186	-0.542504	0.00240903	0.0351797	-1	225.71	328.79	39.51	108.28	1557.2	2268.2	272.67	746.99	chr19	56787481	56822190	-	34710	6899	6	27	protein_coding	protein_coding	KNOWN		coiled-coil domain containing 186 [Source:MGI Symbol;Acc:MGI:2445022]
ENSMUSG00000036402	Gng12	-0.543059	0.000845141	0.0175389	-1	487.25	709.81	82.83	215.74	2287.1	3331.9	388.88	1012.61	chr6	66896397	67021350	+	124954	4694	7	18	protein_coding	protein_coding	KNOWN		guanine nucleotide binding protein (G protein), gamma 12 [Source:MGI Symbol;Acc:MGI:1336171]
ENSMUSG00000045435	Tmem60	-0.544699	0.00326753	0.0427794	-1	1221.55	1781.76	343.47	603.65	3879.6	5658.8	1090.81	1917.16	chr5	20882191	20886870	+	4680	3176	2	3	protein_coding	protein_coding	KNOWN		transmembrane protein 60 [Source:MGI Symbol;Acc:MGI:2673965]
ENSMUSG00000044468	Fam46c	-0.546717	0.00406045	0.0489197	-1	750.57	1096.38	180.55	339.26	4576.2	6684.6	1100.79	2068.36	chr3	100451628	100489324	-	37697	6097	3	8	protein_coding	protein_coding	KNOWN		family with sequence similarity 46, member C [Source:MGI Symbol;Acc:MGI:1921895]
ENSMUSG00000000399	Ndufa9	-0.54768	0.0015146	0.0256366	-1	2091	3056.19	460.92	876.69	2764.3	4040.3	609.34	1159	chr6	126821863	126849144	-	27282	1322	1	11	protein_coding	protein_coding	KNOWN		NADH dehydrogenase (ubiquinone) 1 alpha subcomplex, 9 [Source:MGI Symbol;Acc:MGI:1913358]
ENSMUSG00000057614	Gnai1	-0.549522	0.000758492	0.0164099	-1	222.36	325.47	48.27	62.82	697.1	1020.4	151.28	196.9	chr5	18265135	18360355	-	95221	3135	1	8	protein_coding	protein_coding	KNOWN		guanine nucleotide binding protein (G protein), alpha inhibiting 1 [Source:MGI Symbol;Acc:MGI:95771]
ENSMUSG00000022793	B4galt4	-0.550838	0.00134205	0.0238233	-1	549.18	804.4	96.26	255.37	1665.1	2438.9	291.88	774.29	chr16	38742264	38769049	+	26786	3032	7	17	protein_coding	protein_coding	KNOWN		UDP-Gal:betaGlcNAc beta 1,4-galactosyltransferase, polypeptide 4 [Source:MGI Symbol;Acc:MGI:1928387]
ENSMUSG00000025979	Mob4	-0.552608	0.00104347	0.0203216	-1	1179.53	1729.94	295.8	468.27	5726.6	8398.8	1436.1	2273.43	chr1	55131231	55154899	+	23669	4855	8	21	protein_coding	protein_coding	KNOWN		MOB family member 4, phocein [Source:MGI Symbol;Acc:MGI:104899]
ENSMUSG00000019813	Cep57l1	-0.557759	0.000533993	0.0131859	-1	119.18	175.38	17.5	45.1	897	1319.8	131.73	339.39	chr10	41718840	41809871	-	91032	7526	12	32	protein_coding	protein_coding	KNOWN		centrosomal protein 57-like 1 [Source:MGI Symbol;Acc:MGI:1915511]
ENSMUSG00000001948	Spa17	-0.563847	0.00365485	0.0460683	-1	675.06	997.82	196.69	293.37	465.1	687.5	135.52	202.13	chr9	37603295	37613720	-	10426	689	1	5	protein_coding	protein_coding	KNOWN		sperm autoantigenic protein 17 [Source:MGI Symbol;Acc:MGI:1333778]
ENSMUSG00000021028	Mbip	-0.564646	0.00189702	0.029931	-1	657.65	972.47	144.9	321.16	992.4	1467.5	218.65	484.64	chr12	56328306	56345894	-	17589	1509	1	9	protein_coding	protein_coding	KNOWN		MAP3K12 binding inhibitory protein 1 [Source:MGI Symbol;Acc:MGI:1918320]
ENSMUSG00000038187	Btbd10	-0.565781	0.00184322	0.0292727	-1	279.76	414.04	54.33	148.6	1622.9	2401.9	315.08	862.04	chr7	113315626	113369392	-	53767	5801	6	20	protein_coding	protein_coding	KNOWN		BTB (POZ) domain containing 10 [Source:MGI Symbol;Acc:MGI:1916065]
ENSMUSG00000096145	Vkorc1	-0.568429	0.00108622	0.020842	-1	2345.76	3478.26	686.69	804.66	1799.2	2667.8	526.69	617.17	chr7	127893067	127895617	-	2551	767	2	5	protein_coding	protein_coding	KNOWN		vitamin K epoxide reductase complex, subunit 1 [Source:MGI Symbol;Acc:MGI:106442]
ENSMUSG00000041431	Ccnb1	-0.568463	0.00161374	0.0268296	-1	755.94	1120.91	137.23	421.85	3187.7	4726.8	578.7	1778.88	chr13	100778650	100786570	-	7921	4217	7	21	protein_coding	protein_coding	KNOWN		cyclin B1 [Source:MGI Symbol;Acc:MGI:88302]
ENSMUSG00000058446	Znrf2	-0.569326	0.000762581	0.0164626	-1	270.8	401.76	36.25	141.18	1672.4	2481.2	223.87	871.85	chr6	54816916	54893500	+	76585	6176	3	10	protein_coding	protein_coding	KNOWN		zinc and ring finger 2 [Source:MGI Symbol;Acc:MGI:1196246]
ENSMUSG00000019734	Tmc4	-0.569846	0.00361701	0.0458023	-1	118	175.11	38.15	45.03	455.4	675.8	147.22	173.77	chr7	3665790	3677524	-	11735	3859	7	28	protein_coding	protein_coding	KNOWN		transmembrane channel-like gene family 4 [Source:MGI Symbol;Acc:MGI:2669035]
ENSMUSG00000062248	Cks2	-0.570986	0.00220775	0.0334506	-1	1873.52	2782.91	628.91	755.96	1296.5	1925.8	435.21	523.13	chr13	51645232	51650660	+	5429	692	1	3	protein_coding	protein_coding	KNOWN		CDC28 protein kinase regulatory subunit 2 [Source:MGI Symbol;Acc:MGI:1913447]
ENSMUSG00000022109	Med4	-0.572278	0.000261272	0.00836677	-1	1104.14	1641.26	170.4	412.79	1439.8	2140.2	222.2	538.3	chr14	73510049	73518545	+	8497	1304	1	7	protein_coding	protein_coding	KNOWN		mediator complex subunit 4 [Source:MGI Symbol;Acc:MGI:1914631]
ENSMUSG00000055239	Kcmf1	-0.573942	0.00100207	0.019812	-1	863.88	1285.91	146.34	487.73	2808.5	4180.4	475.7	1585.58	chr6	72841114	72899979	-	58866	3251	1	7	protein_coding	protein_coding	KNOWN		potassium channel modulatory factor 1 [Source:MGI Symbol;Acc:MGI:1921537]
ENSMUSG00000036968	Cnpy4	-0.575071	0.00123373	0.0227567	-1	592.49	882.44	103.65	285.76	1421.4	2117	248.65	685.54	chr5	138187485	138193918	+	6434	2399	3	10	protein_coding	protein_coding	KNOWN		canopy 4 homolog (zebrafish) [Source:MGI Symbol;Acc:MGI:1913705]
ENSMUSG00000034601	2700049A03Rik	-0.575641	0.0021049	0.0322893	-1	191.26	285.01	40.8	94.88	1124.4	1675.7	239.89	557.8	chr12	71136848	71243303	+	106456	5879	4	35	protein_coding	protein_coding	KNOWN		RIKEN cDNA 2700049A03 gene [Source:MGI Symbol;Acc:MGI:1924217]
ENSMUSG00000063065	Mapk3	-0.577046	0.00105703	0.0204834	-1	1188.42	1772.85	176.81	665.27	2570.6	3834.6	382.46	1438.97	chr7	126759601	126765819	+	6219	2163	5	15	protein_coding	protein_coding	KNOWN		mitogen-activated protein kinase 3 [Source:MGI Symbol;Acc:MGI:1346859]
ENSMUSG00000042148	Cox10	-0.579746	0.00245673	0.0355943	-1	143.19	213.97	27.48	82.33	434.8	649.8	83.51	250.05	chr11	63962627	64079468	-	116842	3037	2	9	protein_coding	protein_coding	KNOWN		cytochrome c oxidase assembly protein 10 [Source:MGI Symbol;Acc:MGI:1917633]
ENSMUSG00000043510	Hscb	-0.579754	0.000308599	0.00926218	-1	789.22	1179.36	166.91	247.16	714.2	1067.3	151.06	223.67	chr5	110829070	110839777	-	10708	905	4	12	protein_coding	protein_coding	KNOWN		HscB iron-sulfur cluster co-chaperone homolog (E. coli) [Source:MGI Symbol;Acc:MGI:2141135]
ENSMUSG00000021068	Nin	-0.580142	0.0034245	0.0440705	-1	154.31	230.68	43.75	76.41	1596.4	2386.3	452.61	790.39	chr12	70011435	70111925	-	100491	10345	4	37	protein_coding	protein_coding	KNOWN		ninein [Source:MGI Symbol;Acc:MGI:105108]
ENSMUSG00000024539	Ptpn2	-0.589865	0.00336742	0.0435995	-1	709.36	1067.51	197.19	465.66	2216.8	3336	616.22	1455.23	chr18	67665511	67724595	-	59085	3125	4	18	protein_coding	protein_coding	KNOWN		protein tyrosine phosphatase, non-receptor type 2 [Source:MGI Symbol;Acc:MGI:97806]
ENSMUSG00000020130	Tbc1d15	-0.59022	0.00114834	0.0217311	-1	1386.62	2087.48	322.46	630.39	5231.8	7876.1	1216.66	2378.45	chr10	115197877	115251493	-	53617	3773	1	17	protein_coding	protein_coding	KNOWN		TBC1 domain family, member 15 [Source:MGI Symbol;Acc:MGI:1913937]
ENSMUSG00000036528	Ppfibp2	-0.591032	0.000117369	0.00499544	-1	154.33	232.43	18.86	57.39	729.8	1099.2	89.18	271.41	chr7	107595051	107748582	+	153532	4729	2	29	protein_coding	protein_coding	KNOWN		PTPRF interacting protein, binding protein 2 (liprin beta 2) [Source:MGI Symbol;Acc:MGI:894649]
ENSMUSG00000032346	Ooep	-0.593225	0.00321073	0.0424153	-1	18852.8	28441.4	5942.47	9382.41	40307.3	60807.8	12705	20059.6	chr9	78376109	78378725	-	2617	2138	1	3	protein_coding	protein_coding	KNOWN		oocyte expressed protein [Source:MGI Symbol;Acc:MGI:1915218]
ENSMUSG00000021124	Vti1b	-0.595114	0.00174405	0.0281951	-1	513.95	776.46	160.42	226.06	828.5	1251.6	258.61	364.39	chr12	79156017	79172667	-	16651	1612	4	12	protein_coding	protein_coding	KNOWN		vesicle transport through interaction with t-SNAREs 1B [Source:MGI Symbol;Acc:MGI:1855688]
ENSMUSG00000027722	Spata5	-0.597686	0.0027774	0.0385167	-1	177.83	269.09	48.4	95.79	691.2	1045.9	188.14	372.35	chr3	37419896	37579096	+	159201	3887	10	35	protein_coding	protein_coding	KNOWN		spermatogenesis associated 5 [Source:MGI Symbol;Acc:MGI:1927170]
ENSMUSG00000029397	Rchy1	-0.597729	0.000300295	0.00912889	-1	661.41	1000.79	145.96	266.49	1914.1	2896.3	422.38	771.25	chr5	91948904	91963068	-	14165	2894	4	15	protein_coding	protein_coding	KNOWN		ring finger and CHY zinc finger domain containing 1 [Source:MGI Symbol;Acc:MGI:1915348]
ENSMUSG00000062691	Cebpzos	-0.602912	0.000528263	0.0131136	-1	664.13	1008.59	178.7	230.14	751.1	1140.7	202.11	260.3	chr17	78916500	78920306	+	3807	1131	3	8	protein_coding	protein_coding	NOVEL		CCAAT/enhancer binding protein (C/EBP), zeta, opposite strand [Source:MGI Symbol;Acc:MGI:1915804]
ENSMUSG00000032551	1110059G10Rik	-0.603533	0.000929842	0.0187323	-1	723.14	1098.61	202.57	337.04	2430.5	3692.4	680.82	1132.79	chr9	122945089	122951000	-	5912	3361	2	5	protein_coding	protein_coding	KNOWN		RIKEN cDNA 1110059G10 gene [Source:MGI Symbol;Acc:MGI:1913452]
ENSMUSG00000032459	Mrps22	-0.604426	0.00367624	0.046174	-1	597.8	908.82	223.73	346.14	2385.8	3627	892.98	1381.41	chr9	98588730	98601660	-	12931	3991	2	10	protein_coding	protein_coding	KNOWN		mitochondrial ribosomal protein S22 [Source:MGI Symbol;Acc:MGI:1928137]
ENSMUSG00000027669	Gnb4	-0.604445	0.000431661	0.0115486	-1	176.48	268.27	31.93	86.94	2239.8	3405	405.12	1103.55	chr3	32580332	32616585	-	36254	12692	8	25	protein_coding	protein_coding	KNOWN		guanine nucleotide binding protein (G protein), beta 4 [Source:MGI Symbol;Acc:MGI:104581]
ENSMUSG00000024789	Jak2	-0.605713	0.00034581	0.0100063	-1	265.01	403.18	54.7	111.33	1333	2028	275.15	560.04	chr19	29251828	29313080	+	61253	5030	2	25	protein_coding	protein_coding	KNOWN		Janus kinase 2 [Source:MGI Symbol;Acc:MGI:96629]
ENSMUSG00000027751	Supt20	-0.605827	0.000208605	0.0073173	-1	169.68	258.12	25.72	75.62	1063.1	1617.4	161.19	473.91	chr3	54692807	54728766	+	35960	6266	12	55	protein_coding	protein_coding	KNOWN		suppressor of Ty 20 [Source:MGI Symbol;Acc:MGI:1929651]
ENSMUSG00000042032	Mat2b	-0.60688	0.000660366	0.0149906	-1	2084.2	3174.11	404.13	1035.15	10423.1	15873.8	2021.07	5176.84	chr11	40679314	40695203	-	15890	5001	7	18	protein_coding	protein_coding	KNOWN		methionine adenosyltransferase II, beta [Source:MGI Symbol;Acc:MGI:1913667]
ENSMUSG00000058407	Txndc9	-0.610463	0.00104066	0.0203177	-1	458.41	699.82	119.91	245.94	4172.4	6369.7	1091.3	2238.56	chr1	37985189	37997893	-	12705	9102	8	19	protein_coding	protein_coding	KNOWN		thioredoxin domain containing 9 [Source:MGI Symbol;Acc:MGI:2138153]
ENSMUSG00000032612	Usp4	-0.611395	0.00103295	0.0202176	-1	127.81	195.23	21.59	73.65	1102.7	1684.5	186.27	635.64	chr9	108347853	108392545	+	44693	8628	10	40	protein_coding	protein_coding	KNOWN		ubiquitin specific peptidase 4 (proto-oncogene) [Source:MGI Symbol;Acc:MGI:98905]
ENSMUSG00000036890	Gtdc1	-0.612518	0.0039352	0.0478875	-1	36.49	55.77	7.51	22.88	289.3	442.2	59.5	181.45	chr2	44564412	44927657	-	363246	7928	13	34	protein_coding	protein_coding	KNOWN		glycosyltransferase-like domain containing 1 [Source:MGI Symbol;Acc:MGI:2444269]
ENSMUSG00000028821	Syf2	-0.616215	0.00147904	0.0252536	-1	600.34	920.19	195.47	269.68	1226.5	1879.9	399.36	550.93	chr4	134930898	134937548	+	6651	2043	3	12	protein_coding	protein_coding	KNOWN		SYF2 homolog, RNA splicing factor (S. cerevisiae) [Source:MGI Symbol;Acc:MGI:1915842]
ENSMUSG00000027115	Kif18a	-0.616308	0.00249499	0.0359417	-1	74.11	113.57	19.1	46.18	728.6	1116.6	187.74	454.11	chr2	109280738	109341747	+	61010	9832	6	26	protein_coding	protein_coding	KNOWN		kinesin family member 18A [Source:MGI Symbol;Acc:MGI:2446977]
ENSMUSG00000020634	Ubxn2a	-0.618318	0.00380007	0.0470467	-1	203.72	312.64	45.84	143.38	574.5	881.7	129.24	404.35	chr12	4879032	4907705	-	28674	2820	3	11	protein_coding	protein_coding	KNOWN		UBX domain protein 2A [Source:MGI Symbol;Acc:MGI:2442310]
ENSMUSG00000027510	Rbm38	-0.619648	0.00171558	0.0279926	-1	125.03	192.14	31.26	58.84	358.7	551.3	89.71	168.85	chr2	173020498	173034734	+	14237	2869	8	19	protein_coding	protein_coding	KNOWN		RNA binding motif protein 38 [Source:MGI Symbol;Acc:MGI:1889294]
ENSMUSG00000006941	Eif1b	-0.62003	0.00234776	0.0346158	-1	3360	5163.83	944.16	2277.58	3081.1	4735.2	865.8	2088.53	chr9	120492606	120495327	+	2722	917	1	4	protein_coding	protein_coding	KNOWN		eukaryotic translation initiation factor 1B [Source:MGI Symbol;Acc:MGI:1916219]
ENSMUSG00000026655	Fam107b	-0.621923	0.00414732	0.0495996	-1	233.69	359.57	50.13	223.93	879.1	1352.7	188.61	842.38	chr2	3613758	3782142	+	168385	3762	8	18	protein_coding	protein_coding	KNOWN		family with sequence similarity 107, member B [Source:MGI Symbol;Acc:MGI:1913790]
ENSMUSG00000019528	Gyg	-0.627173	0.00232152	0.0344425	-1	3534.74	5459.47	777.57	2646.43	8285.4	12797	1822.61	6203.23	chr3	20122084	20155317	-	33234	2344	4	14	protein_coding	protein_coding	KNOWN		glycogenin [Source:MGI Symbol;Acc:MGI:1351614]
ENSMUSG00000028719	Cmpk1	-0.627687	0.00278507	0.0386002	-1	452.61	699.23	149.32	270.5	1547.9	2391.3	510.7	925.11	chr4	114959336	114987241	-	27906	3420	4	13	protein_coding	protein_coding	KNOWN		cytidine monophosphate (UMP-CMP) kinase 1 [Source:MGI Symbol;Acc:MGI:1913838]
ENSMUSG00000037710	Cisd1	-0.62909	0.00129284	0.0234606	-1	1911.39	2955.86	530.88	1046.4	2072	3204.2	575.49	1134.31	chr10	71330480	71344954	-	14475	1084	1	3	protein_coding	protein_coding	KNOWN		CDGSH iron sulfur domain 1 [Source:MGI Symbol;Acc:MGI:1261855]
ENSMUSG00000054814	Usp46	-0.630154	0.000884512	0.0181152	-1	380.3	588.54	74.27	230.09	2104.2	3256.4	411	1273.01	chr5	73998463	74068430	-	69968	5533	6	19	protein_coding	protein_coding	KNOWN		ubiquitin specific peptidase 46 [Source:MGI Symbol;Acc:MGI:1916977]
ENSMUSG00000021420	Fars2	-0.630187	0.00154882	0.0260463	-1	293.47	454.04	76.65	165.65	623.6	964.9	162.88	351.99	chr13	36117411	36537592	+	420182	2125	2	7	protein_coding	protein_coding	KNOWN		phenylalanine-tRNA synthetase 2 (mitochondrial) [Source:MGI Symbol;Acc:MGI:1917205]
ENSMUSG00000030982	9030624J02Rik	-0.63133	0.000834715	0.0174478	-1	120.96	187.37	33.31	64.68	1084.9	1680.5	298.65	580.12	chr7	118740226	118842966	+	102741	8969	14	56	protein_coding	protein_coding	KNOWN		RIKEN cDNA 9030624J02 gene [Source:MGI Symbol;Acc:MGI:1918767]
ENSMUSG00000015804	Med28	-0.631904	0.000694278	0.0154625	-1	1902.99	2948.79	590.47	886.89	9535.9	14776.4	2958.83	4444.23	chr5	45520229	45529276	+	9048	5011	5	12	protein_coding	protein_coding	KNOWN		mediator complex subunit 28 [Source:MGI Symbol;Acc:MGI:1914249]
ENSMUSG00000062580	Timm17a	-0.635227	0.000502211	0.0126957	-1	484.11	751.86	149.85	207.96	3821	5934.4	1182.71	1641.36	chr1	135295213	135313778	-	18566	7893	4	11	protein_coding	protein_coding	KNOWN		translocase of inner mitochondrial membrane 17a [Source:MGI Symbol;Acc:MGI:1343131]
ENSMUSG00000035919	Bbs9	-0.637835	0.00357241	0.0454456	-1	50.73	78.88	11.53	37.83	316.7	492.5	71.93	236.18	chr9	22475715	22888280	+	412566	6243	12	46	protein_coding	protein_coding	KNOWN		Bardet-Biedl syndrome 9 (human) [Source:MGI Symbol;Acc:MGI:2442833]
ENSMUSG00000073427	Gm4924	-0.638512	0.000624077	0.0145322	-1	148.9	231.71	39.52	64.02	393.9	612.9	104.53	169.32	chr10	82378593	82381237	+	2645	2645	1	1	protein_coding	protein_coding	KNOWN		predicted gene 4924 [Source:MGI Symbol;Acc:MGI:3643133]
ENSMUSG00000078681	Tm2d3	-0.639143	0.00261425	0.0369309	-1	1677.54	2612.35	600.94	995.92	2497.9	3889.8	894.82	1482.92	chr7	65691169	65701913	+	10745	1489	5	15	protein_coding	protein_coding	KNOWN		TM2 domain containing 3 [Source:MGI Symbol;Acc:MGI:1915884]
ENSMUSG00000002679	Med6	-0.645697	0.000805043	0.0170855	-1	1606.8	2513.43	573.76	695.72	2325	3636.9	830.24	1006.71	chr12	81573557	81595008	-	21452	1447	6	18	protein_coding	protein_coding	KNOWN		mediator complex subunit 6 [Source:MGI Symbol;Acc:MGI:1917042]
ENSMUSG00000010914	Pdhx	-0.646352	0.00109901	0.0209842	-1	372.36	582.71	61.13	256.66	1463.4	2290	240.3	1008.69	chr2	103021075	103073513	-	52439	3930	3	15	protein_coding	protein_coding	KNOWN		pyruvate dehydrogenase complex, component X [Source:MGI Symbol;Acc:MGI:1351627]
ENSMUSG00000021385	Ippk	-0.647969	0.00180406	0.0288285	-1	467.11	731.95	128.49	301.34	1296.7	2031.9	356.66	836.51	chr13	49421311	49462990	+	41680	2776	1	13	protein_coding	protein_coding	KNOWN		inositol 1,3,4,5,6-pentakisphosphate 2-kinase [Source:MGI Symbol;Acc:MGI:1922928]
ENSMUSG00000022247	Brix1	-0.647973	0.000282031	0.00872394	-1	1528.4	2394.73	366.26	810.8	4174	6540	1000.27	2214.28	chr15	10474779	10485947	-	11169	2731	4	18	protein_coding	protein_coding	KNOWN		BRX1, biogenesis of ribosomes, homolog (S. cerevisiae) [Source:MGI Symbol;Acc:MGI:1915082]
ENSMUSG00000001767	Crnkl1	-0.648989	0.00387757	0.0475236	-1	428.5	671.88	104.21	380.09	1647.2	2582.7	400.55	1461.14	chr2	145917479	145935014	-	17536	3844	3	18	protein_coding	protein_coding	KNOWN		Crn, crooked neck-like 1 (Drosophila) [Source:MGI Symbol;Acc:MGI:1914127]
ENSMUSG00000097248	Gm2694	-0.649109	0.00213677	0.0326073	-1	218.2	342.17	72.14	127.47	1092.1	1712.5	361	637.97	chr8	87472812	87525554	+	52743	5005	7	15	lincRNA	lncRNA	NOVEL		predicted gene 2694 [Source:MGI Symbol;Acc:MGI:3780864]
ENSMUSG00000028708	Mknk1	-0.651865	0.00331929	0.0432804	-1	102.29	160.71	22.43	74.53	460.6	723.6	100.95	335.59	chr4	115839198	115879250	+	40053	4502	14	39	protein_coding	protein_coding	KNOWN		MAP kinase-interacting serine/threonine kinase 1 [Source:MGI Symbol;Acc:MGI:894316]
ENSMUSG00000019857	Asf1a	-0.653239	0.000659568	0.0149906	-1	1935.93	3044.44	564.22	1036.08	4220.3	6636.9	1230.01	2258.68	chr10	53596961	53609213	+	12253	2180	1	4	protein_coding	protein_coding	KNOWN		anti-silencing function 1A histone chaperone [Source:MGI Symbol;Acc:MGI:1913653]
ENSMUSG00000020755	Sap30bp	-0.653839	0.00384008	0.0472996	-1	256.47	403.45	86.21	180.12	951	1496	319.64	667.88	chr11	115933282	115966725	+	33444	3708	4	17	protein_coding	protein_coding	KNOWN		SAP30 binding protein [Source:MGI Symbol;Acc:MGI:1927479]
ENSMUSG00000002031	Ift46	-0.656063	0.00324151	0.0426056	-1	157.97	248.9	50.87	127.57	893.8	1408.2	287.89	721.82	chr9	44767908	44792714	+	24807	5658	12	38	protein_coding	protein_coding	KNOWN		intraflagellar transport 46 [Source:MGI Symbol;Acc:MGI:1923818]
ENSMUSG00000063145	Bbs5	-0.658022	0.00375308	0.0467249	-1	203.09	320.16	66.04	156.86	496.5	782.8	161.44	383.52	chr2	69647171	69667571	+	20401	2445	8	24	protein_coding	protein_coding	KNOWN		Bardet-Biedl syndrome 5 (human) [Source:MGI Symbol;Acc:MGI:1919819]
ENSMUSG00000051705	Senp8	-0.658075	0.00252758	0.0361663	-1	197.89	312.17	52.18	158.43	750.4	1183.7	197.91	600.75	chr9	59734259	59750649	-	16391	3792	3	3	protein_coding	protein_coding	KNOWN		SUMO/sentrin specific peptidase 8 [Source:MGI Symbol;Acc:MGI:1918849]
ENSMUSG00000037211	Spry1	-0.65808	0.00363373	0.045905	-1	155.36	245.1	42.47	103.67	451.4	712.3	123.39	301.33	chr3	37639947	37644598	+	4652	2906	3	5	protein_coding	protein_coding	KNOWN		sprouty homolog 1 (Drosophila) [Source:MGI Symbol;Acc:MGI:1345139]
ENSMUSG00000021102	Glrx5	-0.661377	0.00215007	0.0327889	-1	2766.66	4375.63	1046.76	1745.95	2573	4069.3	973.47	1623.72	chr12	105032689	105040910	+	8222	930	1	2	protein_coding	protein_coding	KNOWN		glutaredoxin 5 homolog (S. cerevisiae) [Source:MGI Symbol;Acc:MGI:1920296]
ENSMUSG00000019792	Trmt11	-0.666069	0.00186363	0.0294768	-1	399.54	633.78	126.3	254.67	942.5	1495.1	297.91	600.75	chr10	30534225	30600749	-	66525	2359	1	13	protein_coding	protein_coding	KNOWN		tRNA methyltransferase 11 [Source:MGI Symbol;Acc:MGI:1920931]
ENSMUSG00000057375	Yipf1	-0.668057	0.00281122	0.0387561	-1	172.34	273.82	55.84	141.18	1169.1	1857.5	378.8	957.54	chr4	107314363	107359823	+	45461	6783	11	30	protein_coding	protein_coding	KNOWN		Yip1 domain family, member 1 [Source:MGI Symbol;Acc:MGI:1915532]
ENSMUSG00000018239	Zcchc10	-0.66904	0.000671285	0.0151534	-1	3185.64	5064.74	953.46	1918.4	4431.2	7045.1	1326.28	2668.48	chr11	53324679	53333301	+	8623	1391	2	7	protein_coding	protein_coding	KNOWN		zinc finger, CCHC domain containing 10 [Source:MGI Symbol;Acc:MGI:1196228]
ENSMUSG00000027552	E2f5	-0.670558	0.00340005	0.0438233	-1	3209.24	5107.9	1111.97	2540.63	5718.8	9102.3	1981.53	4527.41	chr3	14578641	14606309	+	27669	1782	2	11	protein_coding	protein_coding	KNOWN		E2F transcription factor 5 [Source:MGI Symbol;Acc:MGI:105091]
ENSMUSG00000027331	Knstrn	-0.6715	0.000195368	0.00701927	-1	251.37	400.31	41.48	144.37	1296.6	2064.9	213.98	744.66	chr2	118814003	118853957	+	39955	5158	9	26	protein_coding	protein_coding	KNOWN		kinetochore-localized astrin/SPAG5 binding [Source:MGI Symbol;Acc:MGI:1289298]
ENSMUSG00000019303	Psmc3ip	-0.673496	0.00078269	0.0167642	-1	607.36	968.58	172.75	375.55	1104.2	1760.9	314.05	682.76	chr11	101091823	101095436	-	3614	1818	4	15	protein_coding	protein_coding	KNOWN		proteasome (prosome, macropain) 26S subunit, ATPase 3, interacting protein [Source:MGI Symbol;Acc:MGI:1098610]
ENSMUSG00000031878	Nae1	-0.675507	0.000966804	0.0192843	-1	467.96	747.33	130.22	339.63	3646.3	5823.2	1014.56	2646.55	chr8	104511028	104534637	-	23610	7792	11	39	protein_coding	protein_coding	KNOWN		NEDD8 activating enzyme E1 subunit 1 [Source:MGI Symbol;Acc:MGI:2384561]
ENSMUSG00000047205	Dusp18	-0.67575	0.00247022	0.0356946	-1	29.06	46.39	7.28	11.77	134.6	214.9	33.68	54.57	chr11	3895240	3901296	+	6057	4632	2	3	protein_coding	protein_coding	KNOWN		dual specificity phosphatase 18 [Source:MGI Symbol;Acc:MGI:1922469]
ENSMUSG00000074354	Arhgap20os	-0.675898	0.00151299	0.0256366	-1	615.29	982.92	154.93	431.84	1628.7	2601.8	410.09	1143.11	chr9	51832814	51875886	-	43073	2647	4	11	antisense	lncRNA	KNOWN		Rho GTPase activating protein 20, opposite strand [Source:MGI Symbol;Acc:MGI:3027124]
ENSMUSG00000028873	Cdca8	-0.677264	0.00367974	0.0461871	-1	300.98	481.25	118.88	287.74	1558.1	2491.4	615.5	1489.68	chr4	124918465	124939311	-	20847	5177	6	23	protein_coding	protein_coding	KNOWN		cell division cycle associated 8 [Source:MGI Symbol;Acc:MGI:1196274]
ENSMUSG00000035212	Leprot	-0.677828	0.00233381	0.034529	-1	408.08	652.75	164.92	266.2	774.5	1239	313.03	505.26	chr4	101647718	101659364	+	11647	1898	2	6	protein_coding	protein_coding	KNOWN		leptin receptor overlapping transcript [Source:MGI Symbol;Acc:MGI:2687005]
ENSMUSG00000046675	Tmem251	-0.67889	0.000301059	0.00912889	-1	553.55	886.05	145.91	301.31	1864.9	2985.1	491.56	1015.12	chr12	102743760	102747561	+	3802	3369	1	2	protein_coding	protein_coding	KNOWN		transmembrane protein 251 [Source:MGI Symbol;Acc:MGI:2443862]
ENSMUSG00000032869	Psmf1	-0.68369	0.0015237	0.0257532	-1	182.57	293.16	50.03	140.52	1175.8	1888.3	322.13	905.16	chr2	151715812	151744186	-	28375	6441	6	15	protein_coding	protein_coding	KNOWN		proteasome (prosome, macropain) inhibitor subunit 1 [Source:MGI Symbol;Acc:MGI:1346072]
ENSMUSG00000032254	Kif23	-0.684399	0.000396394	0.0109813	-1	494.01	793.78	107.83	317.77	1691	2717.1	369.08	1087.73	chr9	61917280	61946799	-	29520	3423	1	23	protein_coding	protein_coding	KNOWN		kinesin family member 23 [Source:MGI Symbol;Acc:MGI:1919069]
ENSMUSG00000093661	Eif4e3	-0.684481	0.000333571	0.00973636	-1	442.26	710.65	110.09	220.27	1112.3	1787.3	276.87	553.96	chr6	99625135	99666771	-	41637	2515	1	7	protein_coding	protein_coding	KNOWN		eukaryotic translation initiation factor 4E member 3 [Source:MGI Symbol;Acc:MGI:1914142]
ENSMUSG00000073294	AU022751	-0.684524	0.00264707	0.0372484	-1	1760.77	2829.87	629.19	1120.8	3875.5	6228.6	1384.83	2466.87	chrX	6081219	6083419	-	2201	2201	2	3	protein_coding	protein_coding	KNOWN		expressed sequence AU022751 [Source:MGI Symbol;Acc:MGI:2147968]
ENSMUSG00000037957	Wdr20	-0.684675	0.000850404	0.0176013	-1	224.9	361.48	64.38	164.78	1257.9	2021.7	360.03	921.63	chr12	110737944	110804238	+	66295	5593	7	18	protein_coding	protein_coding	KNOWN		WD repeat domain 20 [Source:MGI Symbol;Acc:MGI:1916891]
ENSMUSG00000021460	Auh	-0.686667	0.000208807	0.0073173	-1	195.81	315.12	46.5	114.36	1875.8	3018.9	445.33	1095.58	chr13	52835119	52929681	-	94563	9580	13	33	protein_coding	protein_coding	KNOWN		AU RNA binding protein/enoyl-coenzyme A hydratase [Source:MGI Symbol;Acc:MGI:1338011]
ENSMUSG00000025981	Coq10b	-0.686858	0.00237812	0.0348587	-1	193.96	312.15	55.25	159.99	932	1499.8	265.51	768.72	chr1	55052770	55072702	+	19933	4805	4	8	protein_coding	protein_coding	KNOWN		coenzyme Q10 homolog B (S. cerevisiae) [Source:MGI Symbol;Acc:MGI:1915126]
ENSMUSG00000003824	Syce2	-0.688164	0.000137445	0.00554849	-1	2258.5	3638.83	496.02	1205.49	4444.7	7161.2	976.19	2372.43	chr8	84872111	84888221	+	16111	1968	4	11	protein_coding	protein_coding	KNOWN		synaptonemal complex central element protein 2 [Source:MGI Symbol;Acc:MGI:1919096]
ENSMUSG00000021814	Anxa7	-0.688821	0.00270226	0.0378559	-1	1213.84	1956.68	329.01	1139.16	3599.1	5801.5	975.56	3377.57	chr14	20455261	20480133	-	24873	2965	2	14	protein_coding	protein_coding	KNOWN		annexin A7 [Source:MGI Symbol;Acc:MGI:88031]
ENSMUSG00000032387	Rbpms2	-0.689659	0.00387327	0.0474958	-1	842.02	1358.09	231.79	878.99	1718.6	2771.8	473.09	1794.01	chr9	65629648	65660528	+	30881	2041	2	12	protein_coding	protein_coding	KNOWN		RNA binding protein with multiple splicing 2 [Source:MGI Symbol;Acc:MGI:1919223]
ENSMUSG00000038836	Agbl3	-0.689917	0.00353558	0.0451642	-1	31.06	50.11	13.56	16.43	344.1	555.1	150.17	181.99	chr6	34780432	34859459	+	79028	11075	10	38	protein_coding	protein_coding	KNOWN		ATP/GTP binding protein-like 3 [Source:MGI Symbol;Acc:MGI:1923473]
ENSMUSG00000098134	Rnf113a2	-0.689951	0.000315787	0.00944096	-1	277.9	448.18	76.42	116.76	384.3	619.9	105.7	161.5	chr12	84417196	84418578	+	1383	1383	1	1	protein_coding	protein_coding	KNOWN		ring finger protein 113A2 [Source:MGI Symbol;Acc:MGI:1913631]
ENSMUSG00000020124	Usp15	-0.691622	0.0038041	0.0470467	-1	414.65	669.69	122.7	424.45	1338.1	2161.1	395.95	1369.66	chr10	123113244	123196935	-	83692	3227	1	22	protein_coding	protein_coding	KNOWN		ubiquitin specific peptidase 15 [Source:MGI Symbol;Acc:MGI:101857]
ENSMUSG00000028152	Tspan5	-0.691741	0.000158162	0.00616266	-1	40.43	65.31	7	19.47	298.6	482.6	51.67	143.71	chr3	138742195	138907905	+	165711	7389	9	26	protein_coding	protein_coding	KNOWN		tetraspanin 5 [Source:MGI Symbol;Acc:MGI:1928096]
ENSMUSG00000048970	C1galt1c1	-0.693473	0.00246169	0.0355943	-1	735.21	1188.51	270.91	603.29	1065.3	1722.2	392.55	874.16	chrX	38630785	38635087	-	4303	1449	1	2	protein_coding	protein_coding	KNOWN		C1GALT1-specific chaperone 1 [Source:MGI Symbol;Acc:MGI:1913493]
ENSMUSG00000009647	Mcu	-0.693774	0.00170557	0.0278811	-1	40.6	65.68	11.05	29.25	281.6	455.5	76.58	202.85	chr10	59446984	59616692	-	169709	6936	5	19	protein_coding	protein_coding	KNOWN		mitochondrial calcium uniporter [Source:MGI Symbol;Acc:MGI:3026965]
ENSMUSG00000061689	Dlgap4	-0.695019	0.00333179	0.043354	-1	165.99	268.71	59.05	177.27	1402.6	2270.8	498.95	1498.16	chr2	156613705	156764363	+	150659	8451	14	43	protein_coding	protein_coding	KNOWN		discs, large homolog-associated protein 4 (Drosophila) [Source:MGI Symbol;Acc:MGI:2138865]
ENSMUSG00000063935	Zar1	-0.695523	0.00243737	0.0354828	-1	5540.71	8972.9	1710.27	4769.97	6975.7	11296.9	2153.22	6005.37	chr5	72577114	72581084	-	3971	1259	1	4	protein_coding	protein_coding	KNOWN		zygote arrest 1 [Source:MGI Symbol;Acc:MGI:2180337]
ENSMUSG00000002635	Pdcd2l	-0.69589	0.0026031	0.0368416	-1	1171.37	1897.28	486.34	923.12	1540.3	2494.9	639.53	1213.91	chr7	34184499	34196661	-	12163	1315	3	11	protein_coding	protein_coding	KNOWN		programmed cell death 2-like [Source:MGI Symbol;Acc:MGI:1915329]
ENSMUSG00000045538	Ddx28	-0.696033	0.00232367	0.0344425	-1	134.21	217.49	33.74	113.04	303.6	491.9	76.3	255.73	chr8	106009621	106011882	-	2262	2262	1	1	protein_coding	protein_coding	KNOWN		DEAD (Asp-Glu-Ala-Asp) box polypeptide 28 [Source:MGI Symbol;Acc:MGI:1919236]
ENSMUSG00000019868	Vta1	-0.696457	0.00142691	0.0247061	-1	533.6	864.68	205.38	407.72	1207.5	1956.8	464.77	922.66	chr10	14654755	14705560	-	50806	2263	6	18	protein_coding	protein_coding	KNOWN		Vps20-associated 1 homolog (S. cerevisiae) [Source:MGI Symbol;Acc:MGI:1913451]
ENSMUSG00000066441	Rdh11	-0.697001	0.00408879	0.0492359	-1	270.14	437.9	85.21	281.06	933.3	1512.9	294.44	971.01	chr12	79174337	79192293	-	17957	3455	3	11	protein_coding	protein_coding	KNOWN		retinol dehydrogenase 11 [Source:MGI Symbol;Acc:MGI:102581]
ENSMUSG00000022833	Ccdc14	-0.697406	0.00386182	0.0474437	-1	122.29	198.28	44.49	73.74	502.2	814.4	182.76	302.81	chr16	34690616	34725194	+	34579	4107	1	13	protein_coding	protein_coding	KNOWN		coiled-coil domain containing 14 [Source:MGI Symbol;Acc:MGI:2443448]
ENSMUSG00000035601	Trmt10b	-0.697973	0.00090006	0.0183532	-1	285.72	463.3	91.99	192.82	754.6	1223.6	242.94	509.24	chr4	45297127	45316131	+	19005	2641	7	21	protein_coding	protein_coding	KNOWN		tRNA methyltransferase 10B [Source:MGI Symbol;Acc:MGI:1917184]
ENSMUSG00000039693	Msantd3	-0.698252	0.00178413	0.0286255	-1	186.74	302.88	65.51	121.88	368.4	597.6	129.22	240.47	chr4	48539935	48561919	+	21985	1973	5	11	protein_coding	protein_coding	NOVEL		Myb/SANT-like DNA-binding domain containing 3 [Source:MGI Symbol;Acc:MGI:1913915]
ENSMUSG00000091512	Lamtor3	-0.700444	0.00243497	0.0354828	-1	153.22	248.97	64.01	119.75	636	1033.6	265.76	497.15	chr3	137918506	137928900	+	10395	4151	8	19	protein_coding	protein_coding	KNOWN		late endosomal/lysosomal adaptor, MAPK and MTOR activator 3 [Source:MGI Symbol;Acc:MGI:1929467]
ENSMUSG00000041837	Pdcd7	-0.702607	0.00040176	0.0110731	-1	692.19	1126.43	147.63	460.6	1698.6	2764.2	362.27	1130.31	chr9	65346068	65359642	+	13575	2454	1	5	protein_coding	protein_coding	KNOWN		programmed cell death 7 [Source:MGI Symbol;Acc:MGI:1859170]
ENSMUSG00000055334	Snupn	-0.702674	0.00230605	0.0343181	-1	536.78	873.38	214.7	445.73	746.7	1214.9	298.64	620.03	chr9	56950878	56983206	+	32329	1391	1	9	protein_coding	protein_coding	KNOWN		snurportin 1 [Source:MGI Symbol;Acc:MGI:1913319]
ENSMUSG00000039910	Cited2	-0.703725	0.000230383	0.00779342	-1	638.46	1040.11	184.66	319.82	1256.5	2046.9	363.39	629.37	chr10	17723228	17725673	+	2446	1968	1	2	protein_coding	protein_coding	KNOWN		Cbp/p300-interacting transactivator, with Glu/Asp-rich carboxy-terminal domain, 2 [Source:MGI Symbol;Acc:MGI:1306784]
ENSMUSG00000020255	D10Wsu102e	-0.704494	0.000326459	0.00963131	-1	1194.01	1945.6	240.38	842.04	4189.8	6827.2	843.49	2954.72	chr10	83360221	83368835	+	8615	3509	1	4	protein_coding	protein_coding	KNOWN		DNA segment, Chr 10, Wayne State University 102, expressed [Source:MGI Symbol;Acc:MGI:106381]
ENSMUSG00000028890	Mtf1	-0.704507	0.000552902	0.0134822	-1	101.59	165.52	27.17	63.45	904.9	1474.3	242.08	565.29	chr4	124802104	124849800	+	47697	8907	5	20	protein_coding	protein_coding	KNOWN		metal response element binding transcription factor 1 [Source:MGI Symbol;Acc:MGI:101786]
ENSMUSG00000043467	Zbtb37	-0.705408	0.00273058	0.0380476	-1	19.16	31.24	7.12	13.42	360.5	587.7	134	252.29	chr1	161002922	161034849	-	31928	18814	7	18	protein_coding	protein_coding	KNOWN		zinc finger and BTB domain containing 37 [Source:MGI Symbol;Acc:MGI:2444467]
ENSMUSG00000070934	Rraga	-0.705528	4.39915e-05	0.00254271	-1	1057.28	1724.14	188.7	554.14	1710.7	2789.6	305.32	896.6	chr4	86575668	86577285	+	1618	1618	1	1	protein_coding	protein_coding	KNOWN		Ras-related GTP binding A [Source:MGI Symbol;Acc:MGI:1915691]
ENSMUSG00000021079	Timm9	-0.705779	0.00229749	0.0342124	-1	3446.28	5620.53	1601.71	2405.58	3508.3	5721.7	1630.52	2448.87	chr12	71123173	71136675	-	13503	1018	2	6	protein_coding	protein_coding	KNOWN		translocase of inner mitochondrial membrane 9 [Source:MGI Symbol;Acc:MGI:1353436]
ENSMUSG00000029089	Pacrgl	-0.70619	0.000115368	0.00495531	-1	127.59	208.15	28.91	71.44	1188.8	1939.3	269.43	665.62	chr5	48327952	48414294	+	86343	9317	9	27	protein_coding	protein_coding	KNOWN		PARK2 co-regulated-like [Source:MGI Symbol;Acc:MGI:1914018]
ENSMUSG00000039770	Ypel5	-0.706611	0.00134218	0.0238233	-1	1677.86	2738.04	594.88	1247.87	4813.8	7855.4	1706.72	3580.14	chr17	72836704	72851195	+	14492	2869	1	3	protein_coding	protein_coding	KNOWN		yippee-like 5 (Drosophila) [Source:MGI Symbol;Acc:MGI:1916937]
ENSMUSG00000026558	Uck2	-0.709129	0.000138662	0.00557722	-1	248.71	406.53	50.85	158.27	1358.9	2221.3	277.87	864.72	chr1	167222883	167285320	-	62438	5464	7	19	protein_coding	protein_coding	KNOWN		uridine-cytidine kinase 2 [Source:MGI Symbol;Acc:MGI:1931744]
ENSMUSG00000022715	Tmem114	-0.709186	0.00286978	0.0391484	-1	171.32	280.3	67.59	97.93	240.9	394.1	95.03	137.68	chr16	8409276	8425136	-	15861	1406	1	4	protein_coding	protein_coding	KNOWN		transmembrane protein 114 [Source:MGI Symbol;Acc:MGI:1921970]
ENSMUSG00000042757	Tmem108	-0.710617	0.00386146	0.0474437	-1	61.61	100.85	20.49	65.94	532.6	871.6	177.21	569.91	chr9	103482947	103761837	-	278891	8643	5	15	protein_coding	protein_coding	KNOWN		transmembrane protein 108 [Source:MGI Symbol;Acc:MGI:1932411]
ENSMUSG00000015790	Surf1	-0.711346	0.00132036	0.0235783	-1	413.11	676.32	166.9	265.88	724.2	1185.6	292.59	466.12	chr2	26913381	26916530	-	3150	1753	10	28	protein_coding	protein_coding	KNOWN		surfeit gene 1 [Source:MGI Symbol;Acc:MGI:98443]
ENSMUSG00000031105	Slc25a14	-0.712242	0.00138252	0.0243111	-1	185.9	304.48	62.89	132.04	439.5	719.8	148.67	312.15	chrX	48623413	48662294	+	38882	2364	8	21	protein_coding	protein_coding	KNOWN		solute carrier family 25 (mitochondrial carrier, brain), member 14 [Source:MGI Symbol;Acc:MGI:1330823]
ENSMUSG00000056124	B4galt6	-0.713056	0.00197983	0.0308355	-1	97.39	159.64	30.27	60.36	565.7	927.2	175.86	350.5	chr18	20684599	20746404	-	61806	5808	1	9	protein_coding	protein_coding	KNOWN		UDP-Gal:betaGlcNAc beta 1,4-galactosyltransferase, polypeptide 6 [Source:MGI Symbol;Acc:MGI:1928380]
ENSMUSG00000026000	Lancl1	-0.713973	0.000839258	0.0174478	-1	317.37	520.57	113.64	225.74	2178.1	3572.7	779.89	1549.22	chr1	67000517	67038872	-	38356	6863	6	17	protein_coding	protein_coding	KNOWN		LanC (bacterial lantibiotic synthetase component C)-like 1 [Source:MGI Symbol;Acc:MGI:1336997]
ENSMUSG00000014551	Mrps25	-0.714184	0.000169316	0.00641846	-1	255.51	419.13	75.13	132.71	1680.2	2756.2	494.08	872.68	chr6	92169525	92184033	-	14509	6576	3	8	protein_coding	protein_coding	KNOWN		mitochondrial ribosomal protein S25 [Source:MGI Symbol;Acc:MGI:1928140]
ENSMUSG00000056486	Chn1	-0.715048	0.00257363	0.0366351	-1	120.01	196.98	52.41	91.48	617.6	1013.6	269.77	470.71	chr2	73610660	73775346	-	164687	5146	10	30	protein_coding	protein_coding	KNOWN		chimerin 1 [Source:MGI Symbol;Acc:MGI:1915674]
ENSMUSG00000038005	2700029M09Rik	-0.715811	7.14474e-05	0.00356613	-1	1443.81	2371.06	301.94	847.65	2455.9	4033.2	513.59	1441.83	chr8	60890418	60907580	+	17163	1701	5	15	protein_coding	protein_coding	KNOWN		RIKEN cDNA 2700029M09 gene [Source:MGI Symbol;Acc:MGI:1919862]
ENSMUSG00000029686	Cul1	-0.715869	0.000392209	0.0109041	-1	1202.91	1975.72	233.45	1028.84	4881.4	8017.5	947.35	4175.02	chr6	47453398	47526139	+	72742	4058	10	41	protein_coding	protein_coding	KNOWN		cullin 1 [Source:MGI Symbol;Acc:MGI:1349658]
ENSMUSG00000056602	Fry	-0.717073	0.00171598	0.0279926	-1	22.46	36.91	7.47	13.38	241.1	396.2	80.1	143.52	chr5	150259930	150497752	+	237823	10729	1	61	protein_coding	protein_coding	KNOWN		furry homolog (Drosophila) [Source:MGI Symbol;Acc:MGI:2443895]
ENSMUSG00000040722	Scamp5	-0.717314	0.00184308	0.0292727	-1	101.81	167.33	28.51	71.97	324.8	533.8	90.94	229.63	chr9	57441328	57468024	-	26697	3190	1	7	protein_coding	protein_coding	KNOWN		secretory carrier membrane protein 5 [Source:MGI Symbol;Acc:MGI:1928948]
ENSMUSG00000027635	Dsn1	-0.718121	0.00105848	0.0204945	-1	419.88	690.66	113.28	351.08	1408.2	2316.5	379.93	1177.52	chr2	156995265	157007154	-	11890	3354	6	22	protein_coding	protein_coding	KNOWN		DSN1, MIND kinetochore complex component, homolog (S. cerevisiae) [Source:MGI Symbol;Acc:MGI:1914184]
ENSMUSG00000021496	Pcbd2	-0.719061	0.000308621	0.00926218	-1	4303.01	7083.41	1039.83	2759.07	2349.4	3867.6	567.76	1506.44	chr13	55727368	55776830	+	49463	546	2	5	protein_coding	protein_coding	KNOWN		pterin 4 alpha carbinolamine dehydratase/dimerization cofactor of hepatocyte nuclear factor 1 alpha (TCF1) 2 [Source:MGI Symbol;Acc:MGI:1919812]
ENSMUSG00000021458	2010111I01Rik	-0.720865	0.00146951	0.0251277	-1	30.29	49.96	8.85	16.27	192.4	317.3	56.13	103.31	chr13	63014934	63326096	+	311163	6349	3	21	protein_coding	protein_coding	KNOWN		RIKEN cDNA 2010111I01 gene [Source:MGI Symbol;Acc:MGI:1919311]
ENSMUSG00000021361	Tmem14c	-0.722258	0.00131702	0.0235668	-1	4907.21	8095.6	1989.46	3293.77	4637.3	7650.3	1880.05	3112.62	chr13	41016250	41022575	+	6326	945	1	6	protein_coding	protein_coding	KNOWN		transmembrane protein 14C [Source:MGI Symbol;Acc:MGI:1913404]
ENSMUSG00000025937	Lactb2	-0.723349	0.000430175	0.0115486	-1	123.78	204.31	37.87	80.8	565.1	932.9	172.93	368.85	chr1	13623330	13660546	-	37217	4566	2	9	protein_coding	protein_coding	KNOWN		lactamase, beta 2 [Source:MGI Symbol;Acc:MGI:2442551]
ENSMUSG00000060149	BC002059	-0.7236	0.00142394	0.0247061	-1	268.76	443.79	97.95	183.03	527.9	871.6	192.38	359.46	chr17	16951539	16974157	+	22619	1964	2	4	lincRNA	lncRNA	NOVEL		cDNA sequence BC002059 [Source:MGI Symbol;Acc:MGI:2384864]
ENSMUSG00000033106	Slc7a6os	-0.72447	0.00131233	0.023551	-1	360.41	595.42	137.52	295.32	549.6	908	209.73	450.34	chr8	106200438	106210933	-	10496	1525	1	5	protein_coding	protein_coding	KNOWN		solute carrier family 7, member 6 opposite strand [Source:MGI Symbol;Acc:MGI:1916951]
ENSMUSG00000032000	Birc3	-0.726102	0.00413949	0.0495629	-1	281.25	465.25	109.21	193.33	1408.8	2330.4	546.95	968.38	chr9	7848699	7873186	-	24488	5009	7	22	protein_coding	protein_coding	KNOWN		baculoviral IAP repeat-containing 3 [Source:MGI Symbol;Acc:MGI:1197007]
ENSMUSG00000001039	B9d1	-0.727047	0.000272462	0.00860738	-1	530.03	877.34	188.41	196.7	844.3	1397.6	300.15	313.35	chr11	61505144	61512931	+	7788	1593	6	14	protein_coding	protein_coding	KNOWN		B9 protein domain 1 [Source:MGI Symbol;Acc:MGI:1351471]
ENSMUSG00000029910	Mad2l1	-0.727554	0.000927449	0.0187322	-1	1849.96	3063.03	709.47	1342.56	4075.5	6747.9	1562.98	2957.68	chr6	66535390	66541033	+	5644	2203	4	12	protein_coding	protein_coding	KNOWN		MAD2 mitotic arrest deficient-like 1 [Source:MGI Symbol;Acc:MGI:1860374]
ENSMUSG00000055067	Smyd3	-0.729657	0.00121081	0.0224594	-1	39.27	65.14	15.17	25.68	360.7	598.2	139.35	235.69	chr1	178951960	179518041	-	566082	9184	7	24	protein_coding	protein_coding	KNOWN		SET and MYND domain containing 3 [Source:MGI Symbol;Acc:MGI:1916976]
ENSMUSG00000018102	Hist1h2bc	-0.732199	0.000414574	0.0112814	-1	2929.2	4865.41	1024.89	1690.48	2155.9	3580.9	754.32	1244.19	chr13	23684199	23692488	+	8290	736	1	2	protein_coding	protein_coding	KNOWN		histone cluster 1, H2bc [Source:MGI Symbol;Acc:MGI:1915274]
ENSMUSG00000025235	Bbs4	-0.737296	0.00325471	0.0426892	-1	479.23	798.84	183.26	543.26	1218.2	2030.7	465.89	1381.02	chr9	59321966	59353508	-	31543	2542	1	16	protein_coding	protein_coding	KNOWN		Bardet-Biedl syndrome 4 (human) [Source:MGI Symbol;Acc:MGI:2143311]
ENSMUSG00000090015	Gm15446	-0.737752	0.0030599	0.040931	-1	189.84	316.5	79.49	165.17	717.5	1196.3	300.47	624.32	chr5	109923400	109943936	+	20537	3780	3	7	protein_coding	protein_coding	NOVEL		predicted gene 15446 [Source:MGI Symbol;Acc:MGI:3709333]
ENSMUSG00000031791	Tmem38a	-0.739407	0.00213084	0.0325381	-1	88.36	147.43	30.87	54.51	185	308.8	64.64	114.14	chr8	72572103	72587282	+	15180	2094	1	6	protein_coding	protein_coding	KNOWN		transmembrane protein 38A [Source:MGI Symbol;Acc:MGI:1921416]
ENSMUSG00000023074	Mospd1	-0.739568	0.00304465	0.0407934	-1	512.51	855.5	188.42	488.94	1068.6	1783.7	392.88	1019.46	chrX	53344598	53370502	-	25905	2085	3	10	protein_coding	protein_coding	KNOWN		motile sperm domain containing 1 [Source:MGI Symbol;Acc:MGI:1917630]
ENSMUSG00000023279	Bmp15	-0.74155	0.00245949	0.0355943	-1	3964	6627.62	1465.54	2939.65	12129.8	20280.5	4484.53	8995.27	chrX	6314107	6320721	-	6615	3060	1	2	protein_coding	protein_coding	KNOWN		bone morphogenetic protein 15 [Source:MGI Symbol;Acc:MGI:1316745]
ENSMUSG00000006418	Rnf114	-0.742426	0.00119938	0.0223359	-1	1142.44	1911.31	354.31	1338.95	3834	6414.3	1189.09	4493.57	chr2	167492645	167516173	+	23529	3356	3	12	protein_coding	protein_coding	KNOWN		ring finger protein 114 [Source:MGI Symbol;Acc:MGI:1933159]
ENSMUSG00000036309	Skp1a	-0.74348	0.00393066	0.0478875	-1	5328.73	8921.31	2203.99	5019.39	11781.8	19725	4873.05	11097.9	chr11	52231995	52246858	+	14864	2211	6	17	protein_coding	protein_coding	KNOWN		S-phase kinase-associated protein 1A [Source:MGI Symbol;Acc:MGI:103575]
ENSMUSG00000049493	Pls1	-0.745797	0.00353836	0.0451642	-1	234.39	393.04	78.32	239.26	911.9	1529	304.65	930.74	chr9	95752642	95845311	-	92670	3890	3	20	protein_coding	protein_coding	KNOWN		plastin 1 (I-isoform) [Source:MGI Symbol;Acc:MGI:104809]
ENSMUSG00000000037	Scml2	-0.745948	0.00409132	0.0492409	-1	95.79	160.7	52.47	58.92	582.3	976.9	318.99	358.08	chrX	161117193	161258213	+	141021	6079	7	41	protein_coding	protein_coding	KNOWN		sex comb on midleg-like 2 (Drosophila) [Source:MGI Symbol;Acc:MGI:1340042]
ENSMUSG00000025050	Pcgf6	-0.746167	0.000491258	0.0125134	-1	1059.59	1777.12	261.91	846.3	2223	3728.4	549.48	1775.56	chr19	47033619	47050845	-	17227	2098	1	10	protein_coding	protein_coding	KNOWN		polycomb group ring finger 6 [Source:MGI Symbol;Acc:MGI:1918291]
ENSMUSG00000019806	Aig1	-0.746839	0.000326635	0.00963131	-1	156.84	263.16	48.53	121.07	1442.4	2419.9	446.35	1113.25	chr10	13647054	13868980	-	221927	9196	7	20	protein_coding	protein_coding	KNOWN		androgen-induced 1 [Source:MGI Symbol;Acc:MGI:1913503]
ENSMUSG00000027306	Nusap1	-0.747213	0.000190872	0.00694887	-1	867.33	1455.79	235.58	624.76	3520.5	5909	956.24	2535.91	chr2	119618298	119651244	+	32947	4059	4	17	protein_coding	protein_coding	KNOWN		nucleolar and spindle associated protein 1 [Source:MGI Symbol;Acc:MGI:2675669]
ENSMUSG00000068250	Amn1	-0.748811	0.000427288	0.0115128	-1	587.55	987.2	264.49	361.92	2526.4	4245	1137.28	1556.25	chr6	149157147	149188712	-	31566	4300	9	24	protein_coding	protein_coding	KNOWN		antagonist of mitotic exit network 1 [Source:MGI Symbol;Acc:MGI:2442933]
ENSMUSG00000027088	Phospho2	-0.749618	0.00150738	0.0255697	-1	278.26	467.83	95.23	262.09	1206.3	2028	412.83	1136.11	chr2	69789623	69800005	+	10383	4335	6	14	protein_coding	protein_coding	KNOWN		phosphatase, orphan 2 [Source:MGI Symbol;Acc:MGI:1920623]
ENSMUSG00000018347	Zkscan6	-0.750736	0.00251119	0.0360664	-1	112.09	188.52	35.02	88.09	265.8	447	83.05	208.86	chr11	65807175	65829239	+	22065	2371	2	10	protein_coding	protein_coding	KNOWN		zinc finger with KRAB and SCAN domains 6 [Source:MGI Symbol;Acc:MGI:1289293]
ENSMUSG00000050830	Vwc2	-0.751741	0.00366687	0.0461494	-1	36.68	61.72	12.73	28.86	221.5	373	76.89	174.32	chr11	11114223	11268931	+	154709	6041	4	11	protein_coding	protein_coding	KNOWN		von Willebrand factor C domain containing 2 [Source:MGI Symbol;Acc:MGI:2442987]
ENSMUSG00000017716	Birc5	-0.751761	0.000120409	0.00508784	-1	1314.03	2212.52	375.49	856.91	4470.3	7527	1277.47	2915.22	chr11	117849251	117855743	+	6493	3402	2	6	protein_coding	protein_coding	KNOWN		baculoviral IAP repeat-containing 5 [Source:MGI Symbol;Acc:MGI:1203517]
ENSMUSG00000015961	Adss	-0.751876	0.000694479	0.0154625	-1	1050.31	1768.66	292.11	939.52	4758.9	8013.7	1323.59	4256.96	chr1	177762962	177796511	-	33550	4531	3	17	protein_coding	protein_coding	KNOWN		adenylosuccinate synthetase, non muscle [Source:MGI Symbol;Acc:MGI:87948]
ENSMUSG00000029312	Klhl8	-0.752888	0.00114735	0.02173	-1	501.48	845.03	127.69	471.58	1749.6	2948.3	445.47	1645.36	chr5	103861973	103911259	-	49287	3489	5	15	protein_coding	protein_coding	KNOWN		kelch-like 8 [Source:MGI Symbol;Acc:MGI:2179430]
ENSMUSG00000026111	Unc50	-0.753381	0.00020086	0.00712412	-1	3821.12	6441.17	1307.76	2419.99	6033.6	10170.6	2064.95	3821.18	chr1	37430139	37439124	+	8986	1579	7	18	protein_coding	protein_coding	KNOWN		unc-50 homolog (C. elegans) [Source:MGI Symbol;Acc:MGI:1914637]
ENSMUSG00000031933	Izumo1r	-0.7547	0.000520863	0.0129711	-1	316.33	533.67	89.13	212.71	733.9	1238.1	206.81	493.51	chr9	14885814	14903949	-	18136	2320	5	15	protein_coding	protein_coding	KNOWN		IZUMO1 receptor, JUNO [Source:MGI Symbol;Acc:MGI:1929185]
ENSMUSG00000028261	Ndufaf4	-0.757171	0.000126084	0.00520987	-1	860.64	1454.56	269.81	533.21	3358.3	5675.7	1052.74	2080.61	chr4	24898083	24905001	+	6919	3902	3	8	protein_coding	protein_coding	KNOWN		NADH dehydrogenase (ubiquinone) 1 alpha subcomplex, assembly factor 4 [Source:MGI Symbol;Acc:MGI:1915743]
ENSMUSG00000079737	3110001I22Rik	-0.757604	0.000908652	0.0184801	-1	362.68	613.16	87.34	298.94	624.6	1055.9	150.39	514.78	chr16	13671929	13678405	+	6477	1722	1	2	protein_coding	protein_coding	KNOWN		RIKEN cDNA 3110001I22 gene [Source:MGI Symbol;Acc:MGI:1913848]
ENSMUSG00000051890	Klhdc1	-0.758135	4.30496e-05	0.00251937	-1	204.79	346.39	53.96	100.26	642.4	1086.6	169.25	314.48	chr12	69241176	69284632	+	43457	3137	4	20	protein_coding	protein_coding	KNOWN		kelch domain containing 1 [Source:MGI Symbol;Acc:MGI:2672853]
ENSMUSG00000013822	Elof1	-0.758512	0.0014313	0.0247089	-1	3027.68	5121.91	1353.97	1977	3306.2	5593.1	1478.53	2158.9	chr9	22112989	22117148	-	4160	1092	2	5	protein_coding	protein_coding	KNOWN		elongation factor 1 homolog (ELF1, S. cerevisiae) [Source:MGI Symbol;Acc:MGI:1913376]
ENSMUSG00000031737	Irx5	-0.759203	0.00185926	0.0294276	-1	70.01	118.56	25.1	36.64	168.3	284.9	60.34	88.03	chr8	92357796	92361456	+	3661	2403	1	3	protein_coding	protein_coding	KNOWN		Iroquois related homeobox 5 (Drosophila) [Source:MGI Symbol;Acc:MGI:1859086]
ENSMUSG00000041650	Pcca	-0.759495	0.000331718	0.00970647	-1	101.03	171	25.34	75.19	526.4	890.9	132.18	391.81	chr14	122534324	122891100	+	356777	5210	13	48	protein_coding	protein_coding	KNOWN		propionyl-Coenzyme A carboxylase, alpha polypeptide [Source:MGI Symbol;Acc:MGI:97499]
ENSMUSG00000037159	Wee2	-0.760014	0.00301296	0.0404436	-1	655.26	1109.65	185.07	745.3	1984.2	3360.1	560.38	2256.8	chr6	40442863	40466813	+	23951	3028	2	15	protein_coding	protein_coding	KNOWN		WEE1 homolog 2 (S. pombe) [Source:MGI Symbol;Acc:MGI:3027899]
ENSMUSG00000005131	4930550C14Rik	-0.760613	0.000463885	0.0120123	-1	213.81	362.16	48.51	136.58	264.5	448	60	168.97	chr9	53405286	53432803	+	27518	1237	1	9	protein_coding	protein_coding	KNOWN		RIKEN cDNA 4930550C14 gene [Source:MGI Symbol;Acc:MGI:1922561]
ENSMUSG00000071262	Zfp957	-0.76402	0.00233645	0.034529	-1	202.85	344.39	72.88	177.36	652.8	1108.3	234.54	570.8	chr14	79212353	79247369	-	35017	3218	3	6	protein_coding	protein_coding	KNOWN		zinc finger protein 957 [Source:MGI Symbol;Acc:MGI:2145729]
ENSMUSG00000058748	Zfp958	-0.764906	0.00254226	0.0362877	-1	1377.26	2340.11	688.26	1176.87	1929.5	3278.5	964.23	1648.82	chr8	4625840	4629380	+	3541	1401	1	3	protein_coding	protein_coding	KNOWN		zinc finger protein 958 [Source:MGI Symbol;Acc:MGI:2385298]
ENSMUSG00000038240	Pdss2	-0.765289	0.00301042	0.0404436	-1	38.66	65.69	9.33	37.78	230.5	391.7	55.6	225.27	chr10	43221486	43464882	+	243397	5963	6	18	protein_coding	protein_coding	KNOWN		prenyl (solanesyl) diphosphate synthase, subunit 2 [Source:MGI Symbol;Acc:MGI:1918615]
ENSMUSG00000057147	Dph6	-0.765911	0.000366288	0.0103933	-1	194.66	330.93	54.75	150.54	1441.8	2451.1	405.59	1115.15	chr2	114516416	114654964	-	138549	7407	6	19	protein_coding	protein_coding	KNOWN		diphthamine biosynthesis 6 [Source:MGI Symbol;Acc:MGI:1913882]
ENSMUSG00000028698	Pik3r3	-0.768414	0.0039107	0.0477795	-1	24.44	41.68	7.71	20.36	129.6	220.9	40.81	107.95	chr4	116221618	116303056	+	81439	5300	3	15	protein_coding	protein_coding	KNOWN		phosphatidylinositol 3 kinase, regulatory subunit, polypeptide 3 (p55) [Source:MGI Symbol;Acc:MGI:109277]
ENSMUSG00000041912	Tdrkh	-0.768464	0.00123461	0.0227567	-1	113.01	192.44	39.54	95.63	694.1	1182	242.88	587.43	chr3	94413273	94434668	+	21396	6142	8	29	protein_coding	protein_coding	KNOWN		tudor and KH domain containing protein [Source:MGI Symbol;Acc:MGI:1919884]
ENSMUSG00000034795	Ccdc122	-0.76888	0.00134586	0.0238677	-1	302.48	515.32	129.72	207.45	600.4	1022.9	257.51	411.81	chr14	77036772	77112257	+	75486	1985	4	12	protein_coding	protein_coding	KNOWN		coiled-coil domain containing 122 [Source:MGI Symbol;Acc:MGI:1918358]
ENSMUSG00000021645	Smn1	-0.76935	0.000641682	0.0148056	-1	286.38	488.03	86.18	256.26	742.3	1265	223.37	664.24	chr13	100124852	100137690	+	12839	2592	9	25	protein_coding	protein_coding	KNOWN		survival motor neuron 1 [Source:MGI Symbol;Acc:MGI:109257]
ENSMUSG00000058672	Tubb2a	-0.771294	0.000518244	0.0129472	-1	1222.08	2085.91	307.81	1170.56	1935.8	3304.1	487.57	1854.17	chr13	34074301	34078008	-	3708	1584	1	4	protein_coding	protein_coding	KNOWN		tubulin, beta 2A class IIA [Source:MGI Symbol;Acc:MGI:107861]
ENSMUSG00000047963	Stbd1	-0.77166	0.000176454	0.00657884	-1	413.69	706.31	99.01	324.59	821.2	1402	196.52	644.32	chr5	92603051	92606579	+	3529	1985	1	2	protein_coding	protein_coding	KNOWN		starch binding domain 1 [Source:MGI Symbol;Acc:MGI:1261768]
ENSMUSG00000079317	Trappc2	-0.771677	0.00208657	0.0320292	-1	137.23	234.14	61.41	129.31	499.9	853	223.72	471.14	chrX	166440574	166453140	+	12567	3643	4	10	protein_coding	protein_coding	KNOWN		trafficking protein particle complex 2 [Source:MGI Symbol;Acc:MGI:1913476]
ENSMUSG00000025066	Sfr1	-0.772827	0.000147173	0.00581956	-1	4840.36	8270.08	1392.85	3564.37	7662.3	13091.5	2204.9	5642.4	chr19	47731756	47735588	+	3833	1583	1	4	protein_coding	protein_coding	KNOWN		SWI5 dependent recombination repair 1 [Source:MGI Symbol;Acc:MGI:1915038]
ENSMUSG00000022300	Dcaf13	-0.773458	0.000585864	0.0140374	-1	892.72	1525.79	289.28	735.36	1384.6	2366.5	448.69	1140.54	chr15	39112865	39146856	+	33992	1551	1	11	protein_coding	protein_coding	KNOWN		DDB1 and CUL4 associated factor 13 [Source:MGI Symbol;Acc:MGI:2684929]
ENSMUSG00000007888	Crlf1	-0.773845	0.00142933	0.0247089	-1	130.61	223.34	44.76	87.99	214.7	367.2	73.58	144.69	chr8	70493158	70504081	+	10924	1644	3	13	protein_coding	protein_coding	KNOWN		cytokine receptor-like factor 1 [Source:MGI Symbol;Acc:MGI:1340030]
ENSMUSG00000032883	Acsl3	-0.774722	0.00115396	0.0218024	-1	348.22	595.65	94.65	346.11	1517.2	2595.2	412.39	1508.07	chr1	78657825	78707743	+	49919	4357	7	26	protein_coding	protein_coding	KNOWN		acyl-CoA synthetase long-chain family member 3 [Source:MGI Symbol;Acc:MGI:1921455]
ENSMUSG00000021975	Ints9	-0.775016	0.00131782	0.0235668	-1	162.86	278.74	61.17	165.47	436	746.2	163.77	442.94	chr14	64950045	65039835	+	89791	2677	1	17	protein_coding	protein_coding	KNOWN		integrator complex subunit 9 [Source:MGI Symbol;Acc:MGI:1098533]
ENSMUSG00000030822	Prr14	-0.775446	0.00139907	0.0244775	-1	255.16	436.77	96.89	288.1	881.8	1509.5	334.87	995.67	chr7	127459611	127476759	+	17149	3456	9	32	protein_coding	protein_coding	KNOWN		proline rich 14 [Source:MGI Symbol;Acc:MGI:2384565]
ENSMUSG00000022024	Sugt1	-0.776962	0.000148041	0.00584399	-1	2103.18	3603.47	469.61	1789.41	4103.3	7030.4	916.2	3491.11	chr14	79587691	79629755	+	42065	1951	1	13	protein_coding	protein_coding	KNOWN		SGT1, suppressor of G2 allele of SKP1 (S. cerevisiae) [Source:MGI Symbol;Acc:MGI:1915205]
ENSMUSG00000040084	Bub1b	-0.779066	9.86484e-05	0.00447638	-1	365.5	627.11	86.15	226.53	1562.5	2680.9	368.27	968.41	chr2	118598211	118641591	+	43381	4275	4	29	protein_coding	protein_coding	KNOWN		budding uninhibited by benzimidazoles 1 homolog, beta (S. cerevisiae) [Source:MGI Symbol;Acc:MGI:1333889]
ENSMUSG00000035683	Melk	-0.780537	0.000380514	0.0106634	-1	252.76	434.07	62.31	217.49	751.2	1290	185.18	646.37	chr4	44300876	44364675	+	63800	2972	4	23	protein_coding	protein_coding	KNOWN		maternal embryonic leucine zipper kinase [Source:MGI Symbol;Acc:MGI:106924]
ENSMUSG00000024056	Ndc80	-0.781352	0.000156577	0.00611905	-1	321.79	552.83	93.22	250.27	708.3	1216.8	205.2	550.84	chr17	71496100	71526857	-	30758	2201	1	17	protein_coding	protein_coding	KNOWN		NDC80 homolog, kinetochore complex component (S. cerevisiae) [Source:MGI Symbol;Acc:MGI:1914302]
ENSMUSG00000028862	Map3k6	-0.783692	0.000282487	0.00872394	-1	755.19	1300.01	236.26	526.68	3476.8	5985.2	1087.7	2424.86	chr4	133240818	133252929	+	12112	4604	4	35	protein_coding	protein_coding	KNOWN		mitogen-activated protein kinase kinase kinase 6 [Source:MGI Symbol;Acc:MGI:1855691]
ENSMUSG00000034473	Sec22a	-0.784331	0.00161889	0.0268961	-1	474.34	816.87	188.11	491.09	2476.5	4264.9	982.13	2563.96	chr16	35311131	35363918	-	52788	5221	5	15	protein_coding	protein_coding	KNOWN		SEC22 vesicle trafficking protein homolog A (S. cerevisiae) [Source:MGI Symbol;Acc:MGI:2447876]
ENSMUSG00000040936	Ulk4	-0.784589	0.00021009	0.00732935	-1	25.21	43.44	3.84	17.05	201.3	346.8	30.78	136.2	chr9	120960268	121277197	-	316930	7984	9	59	protein_coding	protein_coding	KNOWN		unc-51-like kinase 4 [Source:MGI Symbol;Acc:MGI:1921622]
ENSMUSG00000023079	Gtf2ird1	-0.784754	0.000661512	0.0149906	-1	41.85	72.08	9.45	29.14	202.3	348.4	45.66	140.81	chr5	134357669	134456716	-	99048	4834	9	33	protein_coding	protein_coding	KNOWN		general transcription factor II I repeat domain-containing 1 [Source:MGI Symbol;Acc:MGI:1861942]
ENSMUSG00000030801	Kat8	-0.784762	0.00124639	0.0228965	-1	621.76	1071.06	244.35	695.27	978	1684.8	384.39	1093.67	chr7	127912517	127925832	+	13316	1573	1	11	protein_coding	protein_coding	KNOWN		K(lysine) acetyltransferase 8 [Source:MGI Symbol;Acc:MGI:1915023]
ENSMUSG00000021253	Tgfb3	-0.785828	0.00150397	0.025539	-1	43.77	75.42	12.66	30.9	148.1	255.2	42.84	104.51	chr12	86056744	86079041	-	22298	3384	1	7	protein_coding	protein_coding	KNOWN		transforming growth factor, beta 3 [Source:MGI Symbol;Acc:MGI:98727]
ENSMUSG00000038372	Gmds	-0.785983	0.0037593	0.0467249	-1	161	277.58	66.05	168.73	535	922.4	219.49	560.67	chr13	31819579	32338712	-	519134	3323	4	18	protein_coding	protein_coding	KNOWN		GDP-mannose 4, 6-dehydratase [Source:MGI Symbol;Acc:MGI:1891112]
ENSMUSG00000032359	Ctsh	-0.786093	0.00131337	0.023551	-1	100.44	173.13	33.69	86.26	451.9	779	151.59	388	chr9	90054152	90076089	+	21938	4499	11	35	protein_coding	protein_coding	KNOWN		cathepsin H [Source:MGI Symbol;Acc:MGI:107285]
ENSMUSG00000001300	Efnb2	-0.786737	0.00131493	0.023551	-1	136.94	236.17	50.19	92.4	592.1	1021.2	217.05	399.56	chr8	8617434	8660773	-	43340	4324	2	7	protein_coding	protein_coding	KNOWN		ephrin B2 [Source:MGI Symbol;Acc:MGI:105097]
ENSMUSG00000031586	Rbpms	-0.787486	0.000514896	0.0129188	-1	220.69	380.81	80.1	138.57	887.5	1531.6	322.16	557.33	chr8	33782643	33929863	-	147221	4022	13	34	protein_coding	protein_coding	KNOWN		RNA binding protein gene with multiple splicing [Source:MGI Symbol;Acc:MGI:1334446]
ENSMUSG00000021772	Nkiras1	-0.791559	0.00096714	0.0192843	-1	484.97	839.4	171.71	420.45	2633.4	4557.9	932.31	2282.93	chr14	18271136	18283942	+	12807	5430	7	19	protein_coding	protein_coding	KNOWN		NFKB inhibitor interacting Ras-like protein 1 [Source:MGI Symbol;Acc:MGI:1916971]
ENSMUSG00000022635	Zcrb1	-0.791722	2.15416e-05	0.00155159	-1	1041.54	1802.84	289.13	632.67	3201.6	5541.9	888.83	1944.78	chr15	93386097	93398334	-	12238	3074	8	22	protein_coding	protein_coding	KNOWN		zinc finger CCHC-type and RNA binding motif 1 [Source:MGI Symbol;Acc:MGI:1914447]
ENSMUSG00000038633	Degs1	-0.793442	0.000591616	0.0140886	-1	921.6	1597.23	290.19	864.78	2387.9	4138.4	751.85	2240.63	chr1	182275772	182282804	-	7033	2591	3	6	protein_coding	protein_coding	KNOWN		degenerative spermatocyte homolog 1 (Drosophila) [Source:MGI Symbol;Acc:MGI:1097711]
ENSMUSG00000059921	Unc5c	-0.794332	0.00223665	0.0336705	-1	19.28	33.43	7.53	14.1	368.9	639.6	144.16	269.47	chr3	141465216	141834924	+	369709	19135	8	29	protein_coding	protein_coding	KNOWN		unc-5 homolog C (C. elegans) [Source:MGI Symbol;Acc:MGI:1095412]
ENSMUSG00000039063	Echdc3	-0.796069	0.0017317	0.028073	-1	225.64	391.71	93.52	191.06	605.8	1051.7	251.12	513.01	chr2	6188465	6213033	-	24569	2685	3	9	protein_coding	protein_coding	KNOWN		enoyl Coenzyme A hydratase domain containing 3 [Source:MGI Symbol;Acc:MGI:1915106]
ENSMUSG00000026305	Lrrfip1	-0.797815	6.62297e-05	0.00334853	-1	73.59	127.86	21.87	36.42	476	827.1	141.5	235.5	chr1	90998737	91128944	+	130208	6469	12	49	protein_coding	protein_coding	KNOWN		leucine rich repeat (in FLII) interacting protein 1 [Source:MGI Symbol;Acc:MGI:1342770]
ENSMUSG00000026187	Xrcc5	-0.7996	7.01173e-06	0.000702944	-1	469.26	816.66	78.84	290.19	1198.9	2086.6	201.43	741.43	chr1	72307421	72394952	+	87532	2555	1	21	protein_coding	protein_coding	KNOWN		X-ray repair complementing defective repair in Chinese hamster cells 5 [Source:MGI Symbol;Acc:MGI:104517]
ENSMUSG00000087401	Gm14664	-0.80145	0.00325304	0.0426892	-1	923.06	1608.28	464.14	752.29	403.4	702.8	202.83	328.76	chrX	61041741	61076068	+	34328	437	1	2	lincRNA	lncRNA	NOVEL		predicted gene 14664 [Source:MGI Symbol;Acc:MGI:3705306]
ENSMUSG00000030706	Mrpl48	-0.803537	8.8508e-05	0.00412227	-1	178.4	311.29	49.71	124.11	1091.5	1904.7	304.18	759.46	chr7	100545751	100608297	-	62547	6119	9	25	protein_coding	protein_coding	KNOWN		mitochondrial ribosomal protein L48 [Source:MGI Symbol;Acc:MGI:1289321]
ENSMUSG00000004105	Angptl2	-0.803973	0.00416031	0.0496656	-1	144.36	252.06	53.5	229.59	907.4	1584.4	336.33	1443.19	chr2	33216069	33247717	+	31649	6286	4	11	protein_coding	protein_coding	KNOWN		angiopoietin-like 2 [Source:MGI Symbol;Acc:MGI:1347002]
ENSMUSG00000026779	Mastl	-0.805135	0.000381275	0.0106634	-1	181.43	316.95	58.45	149.33	1048.1	1831	337.59	862.76	chr2	23115606	23156024	-	40419	5777	2	14	protein_coding	protein_coding	KNOWN		microtubule associated serine/threonine kinase-like [Source:MGI Symbol;Acc:MGI:1914371]
ENSMUSG00000003436	Dll3	-0.805151	2.89618e-05	0.00191516	-1	138.51	242.06	38.57	60.21	394.8	689.9	109.85	171.59	chr7	28293553	28302238	-	8686	2850	3	13	protein_coding	protein_coding	KNOWN		delta-like 3 (Drosophila) [Source:MGI Symbol;Acc:MGI:1096877]
ENSMUSG00000079658	Tceb1	-0.805926	0.000259732	0.00835145	-1	7064.43	12350.4	2311.82	5448.4	21377	37372.4	6995.53	16486.9	chr1	16641725	16657042	-	15318	3026	11	25	protein_coding	protein_coding	KNOWN		transcription elongation factor B (SIII), polypeptide 1 [Source:MGI Symbol;Acc:MGI:1915173]
ENSMUSG00000022849	Hspbap1	-0.809794	0.00296765	0.0400864	-1	41.54	72.81	21.55	28.35	190.6	334.2	98.88	130.11	chr16	35770386	35828446	+	58061	4590	1	8	protein_coding	protein_coding	KNOWN		Hspb associated protein 1 [Source:MGI Symbol;Acc:MGI:1913917]
ENSMUSG00000033752	Mnd1	-0.810518	0.000237522	0.00796584	-1	273.27	478.78	63.8	210.66	239.1	418.9	55.83	184.32	chr3	84087933	84155786	-	67854	875	1	8	protein_coding	protein_coding	KNOWN		meiotic nuclear divisions 1 homolog (S. cerevisiae) [Source:MGI Symbol;Acc:MGI:1924165]
ENSMUSG00000049686	Orai1	-0.810981	3.84073e-05	0.00233926	-1	346.63	608.06	92.41	217.02	795.5	1395.5	212.06	498.06	chr5	123015074	123030456	+	15383	2295	3	6	protein_coding	protein_coding	KNOWN		ORAI calcium release-activated calcium modulator 1 [Source:MGI Symbol;Acc:MGI:1925542]
ENSMUSG00000033060	Lmo7	-0.812843	3.34332e-05	0.00212097	-1	82.06	144.12	27.18	39.64	980.6	1722.5	324.8	473.66	chr14	101729957	101934710	+	204754	11951	16	61	protein_coding	protein_coding	KNOWN		LIM domain only 7 [Source:MGI Symbol;Acc:MGI:1353586]
ENSMUSG00000028634	Hivep3	-0.813119	0.00111893	0.0213125	-1	17.73	31.13	7.67	12.94	308.9	542.7	133.9	225.56	chr4	119733784	120138045	+	404262	17427	9	25	protein_coding	protein_coding	KNOWN		human immunodeficiency virus type I enhancer binding protein 3 [Source:MGI Symbol;Acc:MGI:106589]
ENSMUSG00000035351	Nup37	-0.814043	0.000689809	0.0154229	-1	1165.65	2049.01	516.96	898.96	1587.6	2790.8	704.09	1224.39	chr10	88146992	88178388	+	31397	1362	2	11	protein_coding	protein_coding	KNOWN		nucleoporin 37 [Source:MGI Symbol;Acc:MGI:1919964]
ENSMUSG00000046323	Dppa3	-0.815536	0.00205376	0.0317336	-1	17877.6	31463.3	9348.11	16088.7	15946.8	28065.3	8338.5	14351.1	chr6	122626410	122630272	+	3863	892	2	5	protein_coding	protein_coding	KNOWN		developmental pluripotency-associated 3 [Source:MGI Symbol;Acc:MGI:1920958]
ENSMUSG00000057454	Lypd3	-0.815858	0.00235201	0.0346278	-1	237.39	417.83	92.34	310.49	386.2	679.8	150.26	505.19	chr7	24636570	24641116	+	4547	1627	1	5	protein_coding	protein_coding	KNOWN		Ly6/Plaur domain containing 3 [Source:MGI Symbol;Acc:MGI:1919684]
ENSMUSG00000020640	Itsn2	-0.815969	5.353e-05	0.00290739	-1	63.41	111.53	21.44	30.33	379.6	667.8	128.26	181.68	chr12	4593008	4713950	+	120943	5987	1	39	protein_coding	protein_coding	KNOWN		intersectin 2 [Source:MGI Symbol;Acc:MGI:1338049]
ENSMUSG00000026197	Zfand2b	-0.816872	0.0039822	0.0482251	-1	278.06	489.82	164.26	294.94	492.7	867.9	291.06	522.62	chr1	75168646	75171629	+	2984	1772	9	25	protein_coding	protein_coding	KNOWN		zinc finger, AN1 type domain 2B [Source:MGI Symbol;Acc:MGI:1916068]
ENSMUSG00000039238	Zfp750	-0.820084	0.00136837	0.0241267	-1	78.73	138.91	33.06	56.27	254.4	449	106.82	181.93	chr11	121510978	121519333	-	8356	3232	1	3	protein_coding	protein_coding	KNOWN		zinc finger protein 750 [Source:MGI Symbol;Acc:MGI:2442210]
ENSMUSG00000040601	Nlrp4a	-0.820883	0.00254125	0.0362877	-1	518.39	915.69	216.48	454.75	2467	4357.7	1030.26	2164.25	chr7	26435113	26476142	+	41030	4759	4	16	protein_coding	protein_coding	KNOWN		NLR family, pyrin domain containing 4A [Source:MGI Symbol;Acc:MGI:2443697]
ENSMUSG00000069910	Spdl1	-0.822717	0.000436982	0.0116345	-1	193.66	342.52	60.02	166.41	670.1	1185.1	207.68	575.82	chr11	34809190	34833641	-	24452	3460	3	17	protein_coding	protein_coding	KNOWN		spindle apparatus coiled-coil protein 1 [Source:MGI Symbol;Acc:MGI:1917635]
ENSMUSG00000051316	Taf7	-0.823267	0.00156809	0.0262571	-1	470.07	831.6	177.35	527.85	1552.2	2746	585.68	1742.93	chr18	37640491	37644204	-	3714	3302	1	2	protein_coding	protein_coding	KNOWN		TAF7 RNA polymerase II, TATA box binding protein (TBP)-associated factor [Source:MGI Symbol;Acc:MGI:1346348]
ENSMUSG00000034903	Cobll1	-0.826879	0.00294327	0.0398722	-1	51.46	91.29	23.13	40.9	429.2	761.4	193.05	341.23	chr2	65088339	65239403	-	151065	8342	13	38	protein_coding	protein_coding	KNOWN		Cobl-like 1 [Source:MGI Symbol;Acc:MGI:2442894]
ENSMUSG00000003604	Aven	-0.827947	0.00054599	0.0133414	-1	372.01	660.32	132.15	347.49	1860.4	3302.2	660.9	1737.8	chr2	112492964	112634573	+	141610	5001	3	9	protein_coding	protein_coding	KNOWN		apoptosis, caspase activation inhibitor [Source:MGI Symbol;Acc:MGI:1921518]
ENSMUSG00000072761	Gm6712	-0.828229	0.00136716	0.0241267	-1	261.24	463.51	76.1	231.09	155.2	275.3	45.2	137.26	chr17	17294443	17319511	+	25069	594	2	5	lincRNA	lncRNA	NOVEL		predicted gene 6712 [Source:MGI Symbol;Acc:MGI:3645888]
ENSMUSG00000026490	Cdc42bpa	-0.829281	0.000459711	0.0119872	-1	17.04	30.25	5.38	15.93	366.6	651.1	115.47	342.73	chr1	179960472	180165603	+	205132	21522	17	70	protein_coding	protein_coding	KNOWN		CDC42 binding protein kinase alpha [Source:MGI Symbol;Acc:MGI:2441841]
ENSMUSG00000053490	Trim60	-0.83084	0.00337963	0.0436596	-1	238.9	424.9	97.44	251.66	865.8	1539.9	353.14	912.02	chr8	64998457	65018688	-	20232	3624	1	2	protein_coding	protein_coding	KNOWN		tripartite motif-containing 60 [Source:MGI Symbol;Acc:MGI:2387430]
ENSMUSG00000033952	Aspm	-0.830957	0.000479189	0.0122735	-1	342.47	609.18	106.37	312.55	3969.3	7060.4	1232.82	3622.49	chr1	139454772	139494091	+	39320	11590	5	37	protein_coding	protein_coding	KNOWN		asp (abnormal spindle)-like, microcephaly associated (Drosophila) [Source:MGI Symbol;Acc:MGI:1334448]
ENSMUSG00000035235	Trim13	-0.833121	0.000747165	0.016255	-1	599.04	1067.02	208.83	617.95	1017.8	1812.9	354.81	1049.92	chr14	61598226	61605946	+	7721	1699	2	4	protein_coding	protein_coding	KNOWN		tripartite motif-containing 13 [Source:MGI Symbol;Acc:MGI:1913847]
ENSMUSG00000000134	Tfe3	-0.834656	6.47351e-06	0.000677707	-1	43.64	77.81	7.54	27.15	404.1	720.6	69.69	251.41	chrX	7762560	7775202	+	12643	9261	14	35	protein_coding	protein_coding	KNOWN		transcription factor E3 [Source:MGI Symbol;Acc:MGI:98511]
ENSMUSG00000068205	Macrod2	-0.835352	0.00010409	0.00460728	-1	67.89	121.14	18.69	52.12	699.9	1248.7	192.75	537.1	chr2	140395309	142392966	+	1997658	10308	14	43	protein_coding	protein_coding	KNOWN		MACRO domain containing 2 [Source:MGI Symbol;Acc:MGI:1920149]
ENSMUSG00000039737	Prkrip1	-0.835522	7.59663e-05	0.00370478	-1	186.11	332.11	65.97	118.27	738.3	1317.5	261.71	469.13	chr5	136178127	136198963	-	20837	3967	4	15	protein_coding	protein_coding	KNOWN		Prkr interacting protein 1 (IL11 inducible) [Source:MGI Symbol;Acc:MGI:1914051]
ENSMUSG00000041438	Cirh1a	-0.840738	0.00231807	0.0344425	-1	967.54	1732.89	454.35	1473.11	2175	3895.6	1021.42	3311.56	chr8	106893640	106923093	+	29454	2248	1	17	protein_coding	protein_coding	KNOWN		cirrhosis, autosomal recessive 1A (human) [Source:MGI Symbol;Acc:MGI:1096573]
ENSMUSG00000028016	Ints12	-0.842243	0.000402075	0.0110731	-1	147.49	264.44	54.59	137.89	1172	2101	433.63	1095.58	chr3	133091840	133110988	+	19149	7945	3	10	protein_coding	protein_coding	KNOWN		integrator complex subunit 12 [Source:MGI Symbol;Acc:MGI:1919043]
ENSMUSG00000000318	Clec10a	-0.844233	0.00104293	0.0203216	-1	138.66	248.88	51.24	125.35	401.9	721.5	148.56	363.35	chr11	70156197	70170834	+	14638	2899	10	30	protein_coding	protein_coding	KNOWN		C-type lectin domain family 10, member A [Source:MGI Symbol;Acc:MGI:96975]
ENSMUSG00000061535	C1qtnf7	-0.844558	0.004192	0.049972	-1	83.69	150.32	44.17	97.27	348.4	625.7	183.88	404.86	chr5	43515538	43618803	+	103266	4162	3	8	protein_coding	protein_coding	KNOWN		C1q and tumor necrosis factor related protein 7 [Source:MGI Symbol;Acc:MGI:1925911]
ENSMUSG00000037725	Ckap2	-0.844945	6.23218e-05	0.00319932	-1	340.79	612.03	92.52	286.44	886.4	1591.9	240.63	745.01	chr8	22168152	22185819	-	17668	2601	1	9	protein_coding	protein_coding	KNOWN		cytoskeleton associated protein 2 [Source:MGI Symbol;Acc:MGI:1931797]
ENSMUSG00000035521	Gnptg	-0.845209	0.00117326	0.0220791	-1	128.22	230.36	53.99	125.61	288.4	518.1	121.42	282.47	chr17	25233331	25240124	-	6794	2249	2	14	protein_coding	protein_coding	KNOWN		N-acetylglucosamine-1-phosphotransferase, gamma subunit [Source:MGI Symbol;Acc:MGI:2147006]
ENSMUSG00000029651	Mtus2	-0.847818	0.000378188	0.0106634	-1	251.89	453.33	93.83	209.8	2495	4490.2	929.33	2078.06	chr5	147957320	148316065	+	358746	9905	10	33	protein_coding	protein_coding	KNOWN		microtubule associated tumor suppressor candidate 2 [Source:MGI Symbol;Acc:MGI:1915388]
ENSMUSG00000078796	Zfp541	-0.848013	0.00174605	0.0282022	-1	40.01	72.05	15.83	37.33	182.4	328.6	72.23	170.18	chr7	16071942	16096328	+	24387	4561	1	16	protein_coding	protein_coding	KNOWN		zinc finger protein 541 [Source:MGI Symbol;Acc:MGI:3647699]
ENSMUSG00000096276	Gm2042	-0.848707	0.000387486	0.0107856	-1	249.49	449.29	113.04	172.54	763.9	1375.8	346.11	528.32	chr12	87954080	87960672	+	6593	3062	10	23	protein_coding	protein_coding	NOVEL		predicted gene 2042 [Source:MGI Symbol;Acc:MGI:3800544]
ENSMUSG00000026880	Stom	-0.850988	0.00154842	0.0260463	-1	104.21	187.95	32.95	98.88	290.4	523.8	91.82	275.58	chr2	35313986	35336976	-	22991	2787	1	7	protein_coding	protein_coding	KNOWN		stomatin [Source:MGI Symbol;Acc:MGI:95403]
ENSMUSG00000025283	Sat1	-0.851161	0.00285442	0.0389843	-1	126.47	228.13	76.74	90.22	350.9	632.8	212.87	250.29	chrX	155213132	155216449	-	3318	2774	7	17	protein_coding	protein_coding	KNOWN		spermidine/spermine N1-acetyl transferase 1 [Source:MGI Symbol;Acc:MGI:98233]
ENSMUSG00000039103	Nexn	-0.854129	0.000473722	0.012213	-1	525.29	949.47	172.08	482.06	2009.8	3632.6	658.38	1844.34	chr3	152236982	152266350	-	29369	3826	16	43	protein_coding	protein_coding	KNOWN		nexilin [Source:MGI Symbol;Acc:MGI:1916060]
ENSMUSG00000071658	Gng3	-0.854674	0.00237696	0.0348587	-1	550.87	996.04	270.61	549.76	935.9	1692.3	459.76	934.03	chr19	8836929	8839246	-	2318	1699	1	3	protein_coding	protein_coding	KNOWN		guanine nucleotide binding protein (G protein), gamma 3 [Source:MGI Symbol;Acc:MGI:102704]
ENSMUSG00000022257	Laptm4b	-0.855031	9.55082e-05	0.00438382	-1	2828.08	5115.39	961.11	2592.19	5364.9	9703.9	1823.21	4917.35	chr15	34238026	34284295	+	46270	1897	1	7	protein_coding	protein_coding	KNOWN		lysosomal-associated protein transmembrane 4B [Source:MGI Symbol;Acc:MGI:1890494]
ENSMUSG00000032322	Pstpip1	-0.855232	0.0039359	0.0478875	-1	34.09	61.74	14.22	36.73	130.5	236.5	54.42	140.67	chr9	56089962	56128888	+	38927	3830	7	28	protein_coding	protein_coding	KNOWN		proline-serine-threonine phosphatase-interacting protein 1 [Source:MGI Symbol;Acc:MGI:1321396]
ENSMUSG00000073705	Apitd1	-0.855576	0.000191605	0.00696131	-1	628.74	1137.5	225.9	502.22	1200.3	2171.5	431.25	958.74	chr4	149127121	149137629	-	10509	1909	7	20	protein_coding	protein_coding	KNOWN		apoptosis-inducing, TAF9-like domain 1 [Source:MGI Symbol;Acc:MGI:1917178]
ENSMUSG00000025090	Ccdc172	-0.860896	0.00366496	0.0461494	-1	171.35	310.93	73.43	182.99	186.1	337.7	79.74	198.74	chr19	58512002	58553085	+	41084	1086	1	9	protein_coding	protein_coding	KNOWN		coiled-coil domain containing 172 [Source:MGI Symbol;Acc:MGI:1922895]
ENSMUSG00000056014	A430033K04Rik	-0.861414	0.00200108	0.0310838	-1	114.73	208.44	51.49	144.36	470.1	853.9	210.98	591.43	chr5	138622859	138652414	+	29556	4097	4	11	protein_coding	protein_coding	PUTATIVE		RIKEN cDNA A430033K04 gene [Source:MGI Symbol;Acc:MGI:3583896]
ENSMUSG00000068744	Psrc1	-0.86287	2.67344e-05	0.0017932	-1	108.43	197.15	34.35	58.51	364.8	663.2	115.56	196.86	chr3	108383839	108388231	+	4393	3364	11	28	protein_coding	protein_coding	KNOWN		proline/serine-rich coiled-coil 1 [Source:MGI Symbol;Acc:MGI:1913099]
ENSMUSG00000030543	Mesp2	-0.864432	0.000176492	0.00657884	-1	244.24	444.77	90.42	228.61	472.9	861.1	175.07	442.61	chr7	79810727	79813431	+	2705	1936	1	2	protein_coding	protein_coding	KNOWN		mesoderm posterior 2 [Source:MGI Symbol;Acc:MGI:1096325]
ENSMUSG00000095041	PISD	-0.865418	0.000247114	0.00811561	-1	122.89	223.93	40.45	86.99	520.8	949	171.44	368.72	chrUn_JH584304	52190	59690	-	7501	4238	2	9	protein_coding	protein_coding	KNOWN_BY_PROJECTION		phosphatidylserine decarboxylase [Source:HGNC Symbol;Acc:HGNC:8999]
ENSMUSG00000024533	Spire1	-0.866246	7.98534e-05	0.0038542	-1	98.47	179.49	26.6	69.69	509.9	929.4	137.74	360.83	chr18	67488209	67552777	-	64569	5178	3	19	protein_coding	protein_coding	KNOWN		spire homolog 1 (Drosophila) [Source:MGI Symbol;Acc:MGI:1915416]
ENSMUSG00000066867	Oas1e	-0.868913	0.000359046	0.0102787	-1	3201.01	5845.94	1155.15	3307.99	5489.7	10025.8	1981.09	5673.2	chr5	120786312	120795530	-	9219	1715	1	6	protein_coding	protein_coding	KNOWN		2'-5' oligoadenylate synthetase 1E [Source:MGI Symbol;Acc:MGI:2180856]
ENSMUSG00000039531	Zufsp	-0.868927	0.00304672	0.0407934	-1	316.65	578.29	148.54	444.51	748.6	1367.1	351.15	1050.82	chr10	33926936	33951212	-	24277	2364	1	10	protein_coding	protein_coding	KNOWN		zinc finger with UFM1-specific peptidase domain [Source:MGI Symbol;Acc:MGI:1919830]
ENSMUSG00000050188	Lsm10	-0.87024	5.80595e-05	0.00309368	-1	1587.19	2901.11	658.69	974.08	1496.7	2735.8	621.15	918.54	chr4	126096623	126098584	+	1962	943	3	6	protein_coding	protein_coding	KNOWN		U7 snRNP-specific Sm-like protein LSM10 [Source:MGI Symbol;Acc:MGI:2151045]
ENSMUSG00000079555	Haus3	-0.87245	0.000304528	0.00920919	-1	896.91	1641.79	319.52	968.05	1749	3201.5	623.08	1887.72	chr5	34153921	34169445	-	15525	1950	1	5	protein_coding	protein_coding	KNOWN		HAUS augmin-like complex, subunit 3 [Source:MGI Symbol;Acc:MGI:2387633]
ENSMUSG00000022034	Esco2	-0.872483	0.00134235	0.0238233	-1	595.54	1090.25	255.47	669.71	2388.1	4371.9	1024.44	2685.5	chr14	65819038	65833994	-	14957	4010	3	15	protein_coding	protein_coding	KNOWN		establishment of cohesion 1 homolog 2 (S. cerevisiae) [Source:MGI Symbol;Acc:MGI:1919238]
ENSMUSG00000029765	Plxna4	-0.873554	0.00271105	0.0378883	-1	30.49	55.87	12.48	44.26	392.5	719.3	160.57	569.94	chr6	32144268	32588192	-	443925	12877	1	32	protein_coding	protein_coding	KNOWN		plexin A4 [Source:MGI Symbol;Acc:MGI:2179061]
ENSMUSG00000047227	Gm527	-0.875391	0.000446091	0.0117115	-1	200.89	368.51	77.21	146.9	293.9	539.1	112.97	214.92	chr12	64917911	64924591	+	6681	1463	1	5	protein_coding	protein_coding	KNOWN		predicted gene 527 [Source:MGI Symbol;Acc:MGI:2685373]
ENSMUSG00000072258	Taf1a	-0.875905	0.00273509	0.0380819	-1	423.82	777.78	197.42	677.21	1021	1873.7	475.56	1631.39	chr1	183388981	183410198	+	21218	2409	3	17	protein_coding	protein_coding	KNOWN		TATA box binding protein (Tbp)-associated factor, RNA polymerase I, A [Source:MGI Symbol;Acc:MGI:109578]
ENSMUSG00000037313	Tacc3	-0.87591	0.00125845	0.0230328	-1	1227.29	2252.29	431.27	1930.61	4358.1	7997.9	1531.42	6855.63	chr5	33658128	33678995	+	20868	3551	7	29	protein_coding	protein_coding	KNOWN		transforming, acidic coiled-coil containing protein 3 [Source:MGI Symbol;Acc:MGI:1341163]
ENSMUSG00000010057	Nprl2	-0.877202	0.00211004	0.0323258	-1	238.34	437.81	124.77	345.75	479.8	881.3	251.19	695.99	chr9	107542226	107545706	+	3481	2013	5	21	protein_coding	protein_coding	KNOWN		nitrogen permease regulator-like 2 [Source:MGI Symbol;Acc:MGI:1914482]
ENSMUSG00000026972	Arrdc1	-0.877213	0.00296079	0.0400169	-1	301.47	553.72	161.67	490.57	756.7	1389.9	405.77	1231.32	chr2	24925352	24935252	-	9901	2510	12	34	protein_coding	protein_coding	KNOWN		arrestin domain containing 1 [Source:MGI Symbol;Acc:MGI:2446136]
ENSMUSG00000039209	Rpl39l	-0.877703	0.00185213	0.0293545	-1	2084.09	3829.59	946.87	1966.14	1731.9	3182.4	786.85	1633.86	chr16	10170226	10174911	+	4686	831	2	5	protein_coding	protein_coding	KNOWN		ribosomal protein L39-like [Source:MGI Symbol;Acc:MGI:1915422]
ENSMUSG00000069755	Zfp125	-0.878418	2.49001e-05	0.00170525	-1	252.06	463.13	66.93	62.06	137.6	252.9	36.55	33.89	chr12	20899822	20900867	-	1046	546	1	2	protein_coding	protein_coding	KNOWN		zinc finger protein 125 [Source:MGI Symbol;Acc:MGI:1336211]
ENSMUSG00000031661	Nkd1	-0.879787	0.000886066	0.0181152	-1	212.62	391.28	129.73	262.89	948.1	1744.7	578.46	1172.24	chr8	88521344	88594887	+	73544	4459	2	11	protein_coding	protein_coding	KNOWN		naked cuticle 1 homolog (Drosophila) [Source:MGI Symbol;Acc:MGI:2135954]
ENSMUSG00000030649	Anapc15	-0.880883	0.000631733	0.0146709	-1	44.48	81.89	20.05	33.32	210.7	387.9	94.96	157.75	chr7	101881325	101901845	+	20521	4737	13	32	protein_coding	protein_coding	KNOWN		anaphase prompoting complex C subunit 15 [Source:MGI Symbol;Acc:MGI:1922680]
ENSMUSG00000019992	Mtfr2	-0.880977	0.000476736	0.0122602	-1	800.56	1474.25	312.21	751.85	1846.9	3401.1	720.28	1734.48	chr10	20347819	20361669	+	13851	2307	1	7	protein_coding	protein_coding	KNOWN		mitochondrial fission regulator 2 [Source:MGI Symbol;Acc:MGI:1919054]
ENSMUSG00000048230	Fbxo43	-0.881574	0.00167752	0.0275766	-1	79.48	146.42	33.25	79.04	320.7	590.9	134.13	318.96	chr15	36150060	36164884	-	14825	4035	1	5	protein_coding	protein_coding	KNOWN		F-box protein 43 [Source:MGI Symbol;Acc:MGI:1926053]
ENSMUSG00000060923	Acyp2	-0.882978	0.00152484	0.0257532	-1	452.24	834.21	204.89	516.54	390.3	719.9	176.82	445.76	chr11	30505991	30649587	-	143597	863	1	4	protein_coding	protein_coding	KNOWN		acylphosphatase 2, muscle type [Source:MGI Symbol;Acc:MGI:1922822]
ENSMUSG00000043496	Tril	-0.884081	0.00129386	0.0234609	-1	116.96	215.89	52.41	102.7	627.5	1158.3	281.26	551.03	chr6	53815466	53820830	-	5365	5365	1	1	protein_coding	protein_coding	KNOWN		TLR4 interactor with leucine-rich repeats [Source:MGI Symbol;Acc:MGI:1914123]
ENSMUSG00000031783	Polr2c	-0.884536	0.00369074	0.0462756	-1	323.85	597.9	216.83	365.26	511.7	944.7	342.59	577.13	chr8	94857450	94864242	+	6793	1580	1	9	protein_coding	protein_coding	KNOWN		polymerase (RNA) II (DNA directed) polypeptide C [Source:MGI Symbol;Acc:MGI:109299]
ENSMUSG00000039239	Tgfb2	-0.886621	0.00304029	0.0407618	-1	245.99	454.77	116.03	291.73	1424.5	2633.7	671.95	1689.48	chr1	186622792	186705989	-	83198	5791	6	18	protein_coding	protein_coding	KNOWN		transforming growth factor, beta 2 [Source:MGI Symbol;Acc:MGI:98726]
ENSMUSG00000029270	Fam69a	-0.889469	0.000641168	0.0148056	-1	141.16	261.47	64.13	143	408.2	756.2	185.45	413.58	chr5	107908053	107987085	-	79033	2892	3	9	protein_coding	protein_coding	KNOWN		family with sequence similarity 69, member A [Source:MGI Symbol;Acc:MGI:1914516]
ENSMUSG00000039431	Mtmr7	-0.891267	0.00284652	0.0389446	-1	85.26	158.15	35.24	142.59	379.7	704.4	156.97	635.16	chr8	40551095	40634797	-	83703	4454	6	27	protein_coding	protein_coding	KNOWN		myotubularin related protein 7 [Source:MGI Symbol;Acc:MGI:1891693]
ENSMUSG00000033540	Idua	-0.892635	1.41987e-06	0.000223072	-1	167.78	311.44	27.61	113.79	705.4	1309.3	116.01	478.35	chr5	108660331	108684557	+	24227	4204	8	29	protein_coding	protein_coding	KNOWN		iduronidase, alpha-L- [Source:MGI Symbol;Acc:MGI:96418]
ENSMUSG00000039328	Rnf122	-0.893453	0.001908	0.0300164	-1	102.05	189.58	57.83	135.46	722.4	1342.2	409.49	959.02	chr8	31111820	31131482	+	19663	7080	2	8	protein_coding	protein_coding	KNOWN		ring finger protein 122 [Source:MGI Symbol;Acc:MGI:1916117]
ENSMUSG00000050549	5730508B09Rik	-0.8971	0.00145135	0.0249631	-1	71.56	133.22	22.06	66.94	162.1	301.7	49.96	151.63	chr3	127869058	127896324	-	27267	2265	2	5	protein_coding	protein_coding	KNOWN		RIKEN cDNA 5730508B09 gene [Source:MGI Symbol;Acc:MGI:1917867]
ENSMUSG00000025243	Slc6a20b	-0.897269	0.000975043	0.0193923	-1	21.77	40.5	8.62	17.58	120.1	223.4	47.63	96.99	chr9	123593820	123632565	-	38746	5518	6	24	protein_coding	protein_coding	KNOWN		solute carrier family 6 (neurotransmitter transporter), member 20B [Source:MGI Symbol;Acc:MGI:1336891]
ENSMUSG00000079009	Gm14139	-0.898426	0.000848446	0.0175819	-1	345.74	644.44	162.1	313.8	597.4	1113.6	280.1	542.25	chr2	150181755	150193279	+	11525	1728	2	5	protein_coding	protein_coding	NOVEL		predicted gene 14139 [Source:MGI Symbol;Acc:MGI:3836251]
ENSMUSG00000005699	Pard6a	-0.901068	0.00386612	0.0474578	-1	128.73	240.54	83.2	126.37	184.1	344	118.97	180.71	chr8	105701154	105703493	+	2340	1430	2	5	protein_coding	protein_coding	KNOWN		par-6 family cell polarity regulator alpha [Source:MGI Symbol;Acc:MGI:1927223]
ENSMUSG00000001166	Oas1c	-0.902158	0.00172999	0.0280671	-1	1212.06	2265.17	492.17	1955.65	2915	5447.7	1183.71	4703.33	chr5	120800194	120812514	-	12321	2405	3	13	protein_coding	protein_coding	KNOWN		2'-5' oligoadenylate synthetase 1C [Source:MGI Symbol;Acc:MGI:2149633]
ENSMUSG00000062995	Ica1	-0.903391	0.001469	0.0251277	-1	166.63	311.61	89.5	186.78	540.4	1010.6	290.29	605.67	chr6	8630527	8778488	-	147962	3243	12	36	protein_coding	protein_coding	KNOWN		islet cell autoantigen 1 [Source:MGI Symbol;Acc:MGI:96391]
ENSMUSG00000032540	Abhd5	-0.903476	0.00085304	0.0176247	-1	62.7	117.36	27.02	60.61	226.8	424.6	97.73	219.23	chr9	122351608	122381524	+	29917	3618	6	14	protein_coding	protein_coding	KNOWN		abhydrolase domain containing 5 [Source:MGI Symbol;Acc:MGI:1914719]
ENSMUSG00000022022	Mtrf1	-0.904446	3.4322e-05	0.00214252	-1	331.35	620.18	107.18	244.53	617	1154.8	199.56	455.3	chr14	79397772	79423650	+	25879	1862	1	11	protein_coding	protein_coding	KNOWN		mitochondrial translational release factor 1 [Source:MGI Symbol;Acc:MGI:2384815]
ENSMUSG00000023033	Scn8a	-0.906863	0.00279531	0.0386963	-1	9.87	18.5	3.31	10.46	119.9	224.6	40.07	126.97	chr15	100870683	101045929	+	175247	12141	5	34	protein_coding	protein_coding	KNOWN		sodium channel, voltage-gated, type VIII, alpha [Source:MGI Symbol;Acc:MGI:103169]
ENSMUSG00000025059	Gyk	-0.907505	2.22976e-05	0.00159058	-1	62.39	117.05	24.16	34.13	483	906.2	187.11	264.21	chrX	85701937	85776819	-	74883	7743	8	33	protein_coding	protein_coding	KNOWN		glycerol kinase [Source:MGI Symbol;Acc:MGI:106594]
ENSMUSG00000087385	AA415398	-0.909459	0.00371547	0.0464613	-1	26.56	49.94	11.96	19.88	73.3	137.8	32.98	54.81	chr4	119530308	119539529	-	9222	2760	4	11	protein_coding	protein_coding	KNOWN		expressed sequence AA415398 [Source:MGI Symbol;Acc:MGI:3035485]
ENSMUSG00000027695	Pld1	-0.910338	4.39769e-05	0.00254271	-1	70.86	133.13	20.56	63.74	918.2	1725.6	266.4	826.3	chr3	27938695	28133362	+	194668	12961	10	47	protein_coding	protein_coding	KNOWN		phospholipase D1 [Source:MGI Symbol;Acc:MGI:109585]
ENSMUSG00000022723	Crybg3	-0.912985	0.000277868	0.00869602	-1	27.43	51.63	7.51	26.71	205.3	386.6	56.18	200.11	chr16	59490775	59555752	-	64978	7488	4	25	protein_coding	protein_coding	KNOWN		beta-gamma crystallin domain containing 3 [Source:MGI Symbol;Acc:MGI:2676311]
ENSMUSG00000059586	Nsmce2	-0.913276	0.00048403	0.0123562	-1	501.54	944.47	258.05	431.15	1645.5	3098.8	846.7	1414.57	chr15	59374198	59601683	+	227486	3281	2	8	protein_coding	protein_coding	KNOWN		non-SMC element 2 homolog (MMS21, S. cerevisiae) [Source:MGI Symbol;Acc:MGI:1915751]
ENSMUSG00000028865	Cd164l2	-0.913404	0.00173872	0.0281672	-1	873.01	1644.27	419.79	1209.59	1448.3	2727.9	696.43	2006.73	chr4	133212131	133224555	+	12425	1659	4	12	protein_coding	protein_coding	KNOWN		CD164 sialomucin-like 2 [Source:MGI Symbol;Acc:MGI:1916905]
ENSMUSG00000048349	Pou4f1	-0.914473	0.00125499	0.0229875	-1	39.76	74.92	14.17	40.82	185.7	350	66.24	190.69	chr14	104461676	104467999	-	6324	4672	2	5	protein_coding	protein_coding	KNOWN		POU domain, class 4, transcription factor 1 [Source:MGI Symbol;Acc:MGI:102525]
ENSMUSG00000022292	Rrm2b	-0.917445	0.000165303	0.0063688	-1	86.19	162.76	35.28	75.44	554.8	1047.6	227.02	485.72	chr15	37923952	37961318	-	37367	6437	8	20	protein_coding	protein_coding	KNOWN		ribonucleotide reductase M2 B (TP53 inducible) [Source:MGI Symbol;Acc:MGI:2155865]
ENSMUSG00000056458	Mok	-0.917747	0.00136861	0.0241267	-1	62.21	117.51	25.49	69.9	211.9	400.1	86.83	238.08	chr12	110807798	110840939	-	33142	3405	4	16	protein_coding	protein_coding	KNOWN		MOK protein kinase [Source:MGI Symbol;Acc:MGI:1336881]
ENSMUSG00000046679	C87436	-0.919221	7.59264e-05	0.00370478	-1	228.75	432.47	56.86	264.76	936	1769.7	232.72	1083.38	chr6	86438374	86473500	+	35127	4092	7	23	protein_coding	protein_coding	KNOWN		expressed sequence C87436 [Source:MGI Symbol;Acc:MGI:2141787]
ENSMUSG00000054582	Pabpc1l	-0.919349	0.000476289	0.0122602	-1	82.25	155.56	29.82	75.58	224	423.8	81.19	205.89	chr2	164025450	164050538	+	25089	2724	5	21	protein_coding	protein_coding	KNOWN		poly(A) binding protein, cytoplasmic 1-like [Source:MGI Symbol;Acc:MGI:1922908]
ENSMUSG00000036223	Ska1	-0.92043	8.60606e-05	0.00406889	-1	234.87	444.48	73.19	234.88	626.9	1186.3	195.35	626.88	chr18	74195299	74207818	-	12520	2669	2	8	protein_coding	protein_coding	KNOWN		spindle and kinetochore associated complex subunit 1 [Source:MGI Symbol;Acc:MGI:1913718]
ENSMUSG00000028706	Nsun4	-0.92146	1.63292e-05	0.00126573	-1	75.29	142.52	18.36	62.73	451.1	854	110.05	375.91	chr4	116032842	116053876	-	21035	5993	6	17	protein_coding	protein_coding	KNOWN		NOL1/NOP2/Sun domain family, member 4 [Source:MGI Symbol;Acc:MGI:1919431]
ENSMUSG00000041775	Mapk1ip1	-0.924463	0.00143992	0.0248174	-1	551.87	1047.48	297.85	818.67	1039.2	1972.4	560.84	1541.56	chr7	138835823	138846273	-	10451	1883	3	7	protein_coding	protein_coding	KNOWN		mitogen-activated protein kinase 1 interacting protein 1 [Source:MGI Symbol;Acc:MGI:1916796]
ENSMUSG00000051147	Nat2	-0.924612	0.00130633	0.023551	-1	134.54	255.4	69.99	125.5	203	385.4	105.62	189.38	chr8	67494867	67502580	+	7714	1509	2	4	protein_coding	protein_coding	KNOWN		N-acetyltransferase 2 (arylamine N-acetyltransferase) [Source:MGI Symbol;Acc:MGI:109201]
ENSMUSG00000024725	Ostf1	-0.925126	0.000209985	0.00732935	-1	145.87	276.92	66.36	151.39	697.8	1324.9	317.37	724.2	chr19	18579328	18631789	-	52462	4784	3	15	protein_coding	protein_coding	KNOWN		osteoclast stimulating factor 1 [Source:MGI Symbol;Acc:MGI:700012]
ENSMUSG00000087675	Gm11762	-0.926393	0.00183797	0.029229	-1	68.99	131.07	33.18	55.04	117.6	223.5	56.56	93.85	chr11	119548630	119569046	+	20417	1705	1	4	processed_transcript	lncRNA	NOVEL		predicted gene 11762 [Source:MGI Symbol;Acc:MGI:3651277]
ENSMUSG00000026799	Med27	-0.926699	0.000771722	0.0166193	-1	1246.56	2369.58	666.7	1132.75	4126.1	7843.3	2206.77	3749.41	chr2	29346819	29524793	+	177975	3310	10	25	protein_coding	protein_coding	KNOWN		mediator complex subunit 27 [Source:MGI Symbol;Acc:MGI:1916225]
ENSMUSG00000028637	Ccdc30	-0.92961	0.00135124	0.0239448	-1	13.19	25.14	4.42	10.71	87.2	166.2	29.15	70.8	chr4	119322893	119415521	-	92629	6607	13	43	protein_coding	protein_coding	KNOWN		coiled-coil domain containing 30 [Source:MGI Symbol;Acc:MGI:1920582]
ENSMUSG00000086649	Gm15286	-0.931077	0.00273629	0.0380819	-1	323.51	616.73	166.99	312.21	355.2	677.2	183.35	342.79	chr13	111580261	111644830	+	64570	1098	2	6	processed_transcript	lncRNA	NOVEL		predicted gene 15286 [Source:MGI Symbol;Acc:MGI:3705204]
ENSMUSG00000028271	Gtf2b	-0.93258	5.72003e-06	0.000614221	-1	1067.56	2037.53	339.49	884.19	4899	9350.3	1557.89	4057.5	chr3	142765045	142783606	+	18562	4589	2	8	protein_coding	protein_coding	KNOWN		general transcription factor IIB [Source:MGI Symbol;Acc:MGI:2385191]
ENSMUSG00000066463	Omt2a	-0.932723	0.000618914	0.0144882	-1	3873.99	7394.89	1627.51	4038.31	5679.3	10840.9	2385.93	5920.18	chr9	78311972	78314797	-	2826	1466	5	12	protein_coding	protein_coding	KNOWN		oocyte maturation, alpha [Source:MGI Symbol;Acc:MGI:106620]
ENSMUSG00000059708	Akap17b	-0.93273	1.40837e-05	0.00115274	-1	76.06	145.12	20.94	63.52	456.6	871.2	125.71	381.26	chrX	36608314	36645395	-	37082	6003	2	9	protein_coding	protein_coding	KNOWN		A kinase (PRKA) anchor protein 17B [Source:MGI Symbol;Acc:MGI:2443758]
ENSMUSG00000024269	Tpgs2	-0.933181	0.000318617	0.00948919	-1	386.81	738.61	163.73	417.71	2645.8	5052.1	1119.93	2857.28	chr18	25127223	25169007	-	41785	6840	2	9	protein_coding	protein_coding	KNOWN		tubulin polyglutamylase complex subunit 2 [Source:MGI Symbol;Acc:MGI:1913898]
ENSMUSG00000027387	Zc3h8	-0.933317	0.000958829	0.019184	-1	157.29	300.34	71.47	169.06	255.4	487.7	116.05	274.51	chr2	128926268	128944077	-	17810	1624	1	9	protein_coding	protein_coding	KNOWN		zinc finger CCCH type containing 8 [Source:MGI Symbol;Acc:MGI:1930128]
ENSMUSG00000030342	Cd9	-0.933695	0.000431672	0.0115486	-1	895.09	1709.58	409.31	1007.13	1829.5	3494.4	836.64	2058.54	chr6	125460266	125494791	-	34526	2044	3	13	protein_coding	protein_coding	KNOWN		CD9 antigen [Source:MGI Symbol;Acc:MGI:88348]
ENSMUSG00000026429	Ube2t	-0.935872	6.61716e-05	0.00334853	-1	581.41	1112.18	226.5	541.76	2809.4	5374.1	1094.5	2617.79	chr1	134962565	134974162	+	11598	4832	4	12	protein_coding	protein_coding	KNOWN		ubiquitin-conjugating enzyme E2T (putative) [Source:MGI Symbol;Acc:MGI:1914446]
ENSMUSG00000028463	Car9	-0.935897	0.000286837	0.00880023	-1	137.99	264.04	37.15	166.56	317.9	608.4	85.6	383.78	chr4	43506966	43513729	+	6764	2304	7	22	protein_coding	protein_coding	KNOWN		carbonic anhydrase 9 [Source:MGI Symbol;Acc:MGI:2447188]
ENSMUSG00000034324	Tmem132c	-0.936167	0.001122	0.0213363	-1	58.74	112.34	32.02	61.5	343.6	657.1	187.27	359.86	chr5	127241808	127565793	+	323986	5850	5	16	protein_coding	protein_coding	KNOWN		transmembrane protein 132C [Source:MGI Symbol;Acc:MGI:2443061]
ENSMUSG00000042111	Ccdc115	-0.936562	4.4957e-05	0.0025731	-1	446.98	855.41	140.54	462.56	1136.7	2175.3	357.36	1176.28	chr1	34436670	34439672	-	3003	2543	2	7	protein_coding	protein_coding	KNOWN		coiled-coil domain containing 115 [Source:MGI Symbol;Acc:MGI:1916918]
ENSMUSG00000027502	Rtfdc1	-0.938936	4.53239e-07	9.64534e-05	-1	325.81	624.65	55.86	285.92	861.5	1651.6	147.68	755.95	chr2	172440556	172469908	+	29353	2644	3	12	protein_coding	protein_coding	KNOWN		replication termination factor 2 domain containing 1 [Source:MGI Symbol;Acc:MGI:1913654]
ENSMUSG00000029130	Rnf32	-0.939936	0.0036565	0.0460683	-1	45.49	87.25	23.52	64.2	307.5	589.9	159	434.11	chr5	29195992	29228457	+	32466	6761	12	34	protein_coding	protein_coding	KNOWN		ring finger protein 32 [Source:MGI Symbol;Acc:MGI:1861747]
ENSMUSG00000022130	Tgds	-0.940552	0.000245879	0.0080979	-1	242.11	464.6	116.1	236.44	548.4	1052.3	263	535.53	chr14	118111911	118132765	-	20855	2265	1	12	protein_coding	protein_coding	KNOWN		TDP-glucose 4,6-dehydratase [Source:MGI Symbol;Acc:MGI:1923605]
ENSMUSG00000020387	Jade2	-0.941346	0.000342659	0.00993967	-1	19.35	37.13	7.79	15.02	208.3	399.7	83.83	161.53	chr11	51813455	51857653	-	44199	10760	4	18	protein_coding	protein_coding	KNOWN		jade family PHD finger 2 [Source:MGI Symbol;Acc:MGI:1924151]
ENSMUSG00000043773	1700048O20Rik	-0.944133	0.00374769	0.0467144	-1	217.56	418.62	123.83	244.37	357.2	687.4	203.31	401.25	chr9	121938135	121947014	+	8880	1642	1	4	protein_coding	protein_coding	KNOWN		RIKEN cDNA 1700048O20 gene [Source:MGI Symbol;Acc:MGI:1920637]
ENSMUSG00000040329	Il7	-0.945273	0.00392301	0.0478421	-1	40.57	78.14	17.34	40.73	229.8	442.5	98.18	230.75	chr3	7569994	7613760	-	43767	5664	5	15	protein_coding	protein_coding	KNOWN		interleukin 7 [Source:MGI Symbol;Acc:MGI:96561]
ENSMUSG00000031837	Necab2	-0.945812	0.003924	0.0478421	-1	125.72	242.16	75.29	173.71	263.5	507.6	157.79	364.1	chr8	119446719	119472640	+	25922	2096	3	19	protein_coding	protein_coding	KNOWN		N-terminal EF-hand calcium binding protein 2 [Source:MGI Symbol;Acc:MGI:2152211]
ENSMUSG00000062380	Tubb3	-0.947678	0.000171867	0.00647864	-1	171.01	329.96	61.39	157.85	319.4	616.4	114.67	294.87	chr8	123411424	123422015	+	10592	1868	1	4	protein_coding	protein_coding	KNOWN		tubulin, beta 3 class III [Source:MGI Symbol;Acc:MGI:107813]
ENSMUSG00000038347	Tcte2	-0.949938	0.00103051	0.0202037	-1	62.24	120.22	30.77	96.17	532.7	1029.1	263.51	822.98	chr17	13482553	13761825	-	279273	8560	11	29	protein_coding	protein_coding	KNOWN		t-complex-associated testis expressed 2 [Source:MGI Symbol;Acc:MGI:98641]
ENSMUSG00000029223	Uchl1	-0.950155	0.000315167	0.00943446	-1	4906.86	9480.42	2176.97	5485.05	7929.5	15320.4	3517.97	8863.84	chr5	66676098	66687231	+	11134	1616	3	13	protein_coding	protein_coding	KNOWN		ubiquitin carboxy-terminal hydrolase L1 [Source:MGI Symbol;Acc:MGI:103149]
ENSMUSG00000020652	Cenpo	-0.950296	0.000885156	0.0181152	-1	40.01	77.27	14.15	55.14	290.5	561.3	102.81	400.3	chr12	4196004	4234294	-	38291	7263	7	18	protein_coding	protein_coding	KNOWN		centromere protein O [Source:MGI Symbol;Acc:MGI:1923800]
ENSMUSG00000002797	Ggct	-0.951709	3.68276e-05	0.00226272	-1	964.2	1864.8	294.32	883.21	4278.1	8274.2	1305.88	3918.84	chr6	54982580	54992950	-	10371	4437	3	9	protein_coding	protein_coding	KNOWN		gamma-glutamyl cyclotransferase [Source:MGI Symbol;Acc:MGI:95700]
ENSMUSG00000104614	RP23-357H5.5	-0.953933	0.000587142	0.01405	-1	2499.35	4841.4	1306.63	2565.04	3544.1	6865.1	1852.78	3637.22	chr9	109766045	109790630	-	24586	1418	5	16	lincRNA	lncRNA	NOVEL
ENSMUSG00000049950	Rpp38	-0.954966	4.38517e-05	0.00254271	-1	1013.74	1965.07	446.52	836.64	1056.3	2047.6	465.26	871.79	chr2	3328949	3332643	-	3695	1042	1	2	protein_coding	protein_coding	KNOWN		ribonuclease P/MRP 38 subunit [Source:MGI Symbol;Acc:MGI:2443607]
ENSMUSG00000031756	Cenpn	-0.95612	0.000517305	0.0129472	-1	1097.49	2129.22	526.18	1636	1940.4	3764.5	930.26	2892.45	chr8	116921740	116941503	+	19764	1768	1	12	protein_coding	protein_coding	KNOWN		centromere protein N [Source:MGI Symbol;Acc:MGI:1919405]
ENSMUSG00000023966	Rsph9	-0.957312	0.00323756	0.0426015	-1	66.29	128.68	35.09	63.62	106.2	206.2	56.19	101.88	chr17	46122035	46144216	-	22182	1602	3	9	protein_coding	protein_coding	KNOWN		radial spoke head 9 homolog (Chlamydomonas) [Source:MGI Symbol;Acc:MGI:1922814]
ENSMUSG00000049999	Ppp1r3d	-0.9588	0.00105236	0.0204446	-1	46.3	89.93	20.49	40.04	151.2	293.8	66.91	130.9	chr2	178411206	178414472	-	3267	3267	1	1	protein_coding	protein_coding	KNOWN		protein phosphatase 1, regulatory subunit 3D [Source:MGI Symbol;Acc:MGI:1917664]
ENSMUSG00000022012	Enox1	-0.960295	4.86027e-05	0.00270247	-1	438.45	853.01	169.41	376.94	1532.4	2981.3	592.07	1317.37	chr14	77156763	77721760	+	564998	3495	1	19	protein_coding	protein_coding	KNOWN		ecto-NOX disulfide-thiol exchanger 1 [Source:MGI Symbol;Acc:MGI:2444896]
ENSMUSG00000097643	A130051J06Rik	-0.960363	0.00409695	0.0492581	-1	26.94	52.54	12.68	23.2	70.5	137.5	33.2	60.74	chr15	95787856	95791642	-	3787	2618	1	2	protein_coding	protein_coding	KNOWN		RIKEN cDNA A130051J0 gene [Source:MGI Symbol;Acc:MGI:3642574]
ENSMUSG00000097487	Ptges3l	-0.960407	0.000828029	0.0173841	-1	29.47	57.5	10.68	22.8	62.1	121.2	22.53	48.04	chr11	101418812	101425333	-	6522	2108	5	13	protein_coding	protein_coding	KNOWN		prostaglandin E synthase 3 (cytosolic)-like [Source:MGI Symbol;Acc:MGI:1916146]
ENSMUSG00000026849	Tor1a	-0.960848	0.00155183	0.0260782	-1	1011.58	1968.95	658.69	1310.68	2018.1	3928	1314.1	2614.79	chr2	30960627	30967933	-	7307	1995	5	13	protein_coding	protein_coding	KNOWN		torsin family 1, member A (torsin A) [Source:MGI Symbol;Acc:MGI:1353568]
ENSMUSG00000029465	Arpc3	-0.962303	1.7793e-05	0.00134486	-1	370.86	722.63	166.82	192.97	1024.4	1995.9	460.77	532.98	chr5	122391878	122414184	+	22307	2762	8	21	protein_coding	protein_coding	KNOWN		actin related protein 2/3 complex, subunit 3 [Source:MGI Symbol;Acc:MGI:1928375]
ENSMUSG00000026797	Stxbp1	-0.963399	0.000316467	0.00944145	-1	40.64	79.24	12	63.19	202.8	395.4	59.9	315.34	chr2	32787602	32847239	-	59638	4991	4	25	protein_coding	protein_coding	KNOWN		syntaxin binding protein 1 [Source:MGI Symbol;Acc:MGI:107363]
ENSMUSG00000024154	Gtf2a1l	-0.964267	0.000497141	0.0126136	-1	278.77	543.82	88.03	360.78	451.9	881.5	142.69	584.83	chr17	88668660	88715152	+	46493	1621	2	11	protein_coding	protein_coding	KNOWN		general transcription factor IIA, 1-like [Source:MGI Symbol;Acc:MGI:1919078]
ENSMUSG00000056749	Nfil3	-0.965239	0.000164474	0.0063639	-1	226.29	441.81	66.7	248.54	458.5	895.1	135.11	503.54	chr13	52967209	52981073	-	13865	2026	1	2	protein_coding	protein_coding	KNOWN		nuclear factor, interleukin 3, regulated [Source:MGI Symbol;Acc:MGI:109495]
ENSMUSG00000021190	Lgmn	-0.965382	5.56598e-05	0.00299526	-1	102.16	199.49	20.34	104.35	237.3	463.4	47.22	242.4	chr12	102394084	102439813	-	45730	2323	3	18	protein_coding	protein_coding	KNOWN		legumain [Source:MGI Symbol;Acc:MGI:1330838]
ENSMUSG00000085956	4930481B07Rik	-0.966063	0.0028919	0.0393554	-1	36.93	72.16	18.8	29.57	55	107.5	28.02	44.04	chr3	95015625	95020138	+	4514	1490	2	4	processed_transcript	lncRNA	NOVEL		RIKEN cDNA 4930481B07 gene [Source:MGI Symbol;Acc:MGI:1922187]
ENSMUSG00000034883	Lrr1	-0.967714	0.000100763	0.00452853	-1	822.95	1609.16	306.44	930.38	1235.3	2415.4	459.95	1396.5	chr12	69168814	69179010	+	10197	1501	1	4	protein_coding	protein_coding	KNOWN		leucine rich repeat protein 1 [Source:MGI Symbol;Acc:MGI:1916956]
ENSMUSG00000001661	Hoxc6	-0.967908	0.00284561	0.0389446	-1	48.67	95.29	23.7	40.82	117.2	229.5	57.1	98.26	chr15	102998257	103011881	+	13625	2408	3	7	protein_coding	protein_coding	KNOWN		homeobox C6 [Source:MGI Symbol;Acc:MGI:96197]
ENSMUSG00000032181	Scg3	-0.971021	0.00139696	0.0244589	-1	135.96	266.47	59.8	170.47	305.8	599.3	134.52	383.41	chr9	75643264	75683996	-	40733	2249	1	12	protein_coding	protein_coding	KNOWN		secretogranin III [Source:MGI Symbol;Acc:MGI:103032]
ENSMUSG00000023572	Ccndbp1	-0.971416	1.82005e-05	0.00136557	-1	815.99	1599.89	270.05	766.09	2830.7	5550.1	936.85	2657.55	chr2	121008403	121016904	+	8502	3469	8	25	protein_coding	protein_coding	KNOWN		cyclin D-type binding-protein 1 [Source:MGI Symbol;Acc:MGI:109595]
ENSMUSG00000024863	Mbl2	-0.972157	0.000330379	0.00967939	-1	1458.28	2860.48	608.16	1706.41	1605.5	3149.4	669.59	1878.75	chr19	30232928	30239685	+	6758	1101	1	6	protein_coding	protein_coding	KNOWN		mannose-binding lectin (protein C) 2 [Source:MGI Symbol;Acc:MGI:96924]
ENSMUSG00000022840	Adcy5	-0.973615	0.00318241	0.0421602	-1	8.79	17.25	4.38	7.11	61.6	120.8	30.76	49.73	chr16	35154877	35305737	+	150861	7007	1	21	protein_coding	protein_coding	KNOWN		adenylate cyclase 5 [Source:MGI Symbol;Acc:MGI:99673]
ENSMUSG00000032507	Fbxl2	-0.974314	0.00373781	0.046616	-1	45.27	88.92	20.82	84.06	201.2	395.2	92.57	373.59	chr9	113963637	114046191	-	82555	4444	6	27	protein_coding	protein_coding	KNOWN		F-box and leucine-rich repeat protein 2 [Source:MGI Symbol;Acc:MGI:1919429]
ENSMUSG00000053559	Smagp	-0.975049	0.000198842	0.0070943	-1	1103.61	2169.24	510.89	1123.45	1260.3	2477.3	583.45	1282.98	chr15	100621342	100636865	-	15524	1142	2	5	protein_coding	protein_coding	KNOWN		small cell adhesion glycoprotein [Source:MGI Symbol;Acc:MGI:2448476]
ENSMUSG00000028848	Gpn2	-0.977663	7.52106e-05	0.00369099	-1	340.36	670.08	139.83	313.6	504.4	993.1	207.22	464.77	chr4	133584362	133591735	+	7374	1482	3	9	protein_coding	protein_coding	KNOWN		GPN-loop GTPase 2 [Source:MGI Symbol;Acc:MGI:2140368]
ENSMUSG00000002944	Cd36	-0.979644	0.00118453	0.0222008	-1	197.84	390.15	98.5	302.87	710.2	1400.7	353.61	1087.27	chr5	17781690	17888801	-	107112	3590	6	27	protein_coding	protein_coding	KNOWN		CD36 antigen [Source:MGI Symbol;Acc:MGI:107899]
ENSMUSG00000020513	Tubd1	-0.979875	0.00215598	0.0328544	-1	122.19	241.01	59.1	210.07	252.9	498.9	122.36	434.85	chr11	86544991	86567360	+	22370	2070	5	13	protein_coding	protein_coding	KNOWN		tubulin, delta 1 [Source:MGI Symbol;Acc:MGI:1891826]
ENSMUSG00000022489	Pde1b	-0.98001	0.00117332	0.0220791	-1	27.18	53.63	12.33	13.06	80.3	158.4	36.37	38.55	chr15	103503298	103530052	+	26755	2954	1	16	protein_coding	protein_coding	KNOWN		phosphodiesterase 1B, Ca2+-calmodulin dependent [Source:MGI Symbol;Acc:MGI:97523]
ENSMUSG00000104781	RP23-194K16.1	-0.980209	0.000928657	0.0187323	-1	948.27	1870.39	459.93	1171.17	634.4	1251.3	307.69	783.51	chr5	45192669	45251929	-	59261	669	1	2	lincRNA	lncRNA	KNOWN
ENSMUSG00000047866	Lonp2	-0.980861	8.58974e-07	0.000146772	-1	182.21	359.57	27.46	157.62	974.1	1922.3	146.76	842.57	chr8	86624043	86723873	+	99831	5346	7	27	protein_coding	protein_coding	KNOWN		lon peptidase 2, peroxisomal [Source:MGI Symbol;Acc:MGI:1914137]
ENSMUSG00000074136	4930513N10Rik	-0.980935	0.00180153	0.0288256	-1	106.06	209.34	47.72	96.63	405.6	800.5	182.44	369.53	chr8	95806830	95821728	+	14899	3824	3	7	processed_transcript	lncRNA	KNOWN		RIKEN cDNA 4930513N10 gene [Source:MGI Symbol;Acc:MGI:2443064]
ENSMUSG00000047911	Npm2	-0.981114	0.000160094	0.00621501	-1	9350.2	18457	3988.94	9729.49	9322.1	18401.6	3976.97	9700.31	chr14	70647302	70653084	-	5783	997	1	9	protein_coding	protein_coding	KNOWN		nucleophosmin/nucleoplasmin 2 [Source:MGI Symbol;Acc:MGI:1890811]
ENSMUSG00000020415	Pttg1	-0.981204	6.16642e-05	0.00318653	-1	7606.29	15015.6	3522.49	7213.71	15212.6	30031.2	7044.99	14427.4	chr11	43420250	43426251	-	6002	2000	10	25	protein_coding	protein_coding	KNOWN		pituitary tumor-transforming gene 1 [Source:MGI Symbol;Acc:MGI:1353578]
ENSMUSG00000062210	Tnfaip8	-0.98147	3.87339e-05	0.00234902	-1	72.92	143.93	22.27	68.06	753.1	1486.8	229.99	703.01	chr18	49979427	50107173	+	127747	10328	13	32	protein_coding	protein_coding	KNOWN		tumor necrosis factor, alpha-induced protein 8 [Source:MGI Symbol;Acc:MGI:2147191]
ENSMUSG00000023919	Cenpq	-0.983526	9.18122e-05	0.00424749	-1	486.43	961.68	193.56	599.28	1266.7	2504.2	504	1560.51	chr17	40923051	40935047	-	11997	2604	2	11	protein_coding	protein_coding	KNOWN		centromere protein Q [Source:MGI Symbol;Acc:MGI:1933744]
ENSMUSG00000023403	Stk31	-0.983744	0.00114695	0.02173	-1	129.84	256.7	53.98	204.12	420.3	831	174.74	660.73	chr6	49395604	49469501	+	73898	3237	4	30	protein_coding	protein_coding	KNOWN		serine threonine kinase 31 [Source:MGI Symbol;Acc:MGI:1924735]
ENSMUSG00000047415	Gpr68	-0.984641	0.00131481	0.023551	-1	31.38	62.1	14.38	26.05	110	217.7	50.38	91.27	chr12	100876682	100908198	-	31517	3505	6	12	protein_coding	protein_coding	KNOWN		G protein-coupled receptor 68 [Source:MGI Symbol;Acc:MGI:2441763]
ENSMUSG00000062275	Fbxw24	-0.984712	0.00409442	0.0492529	-1	11326.8	22414.7	6393.49	18034.3	16854.3	33353.1	9513.51	26835	chr9	109601116	109626057	-	24942	1488	1	10	protein_coding	protein_coding	KNOWN		F-box and WD-40 domain protein 24 [Source:MGI Symbol;Acc:MGI:3646659]
ENSMUSG00000099207	Gm10637	-0.984877	0.00224676	0.033736	-1	27.82	55.06	14	20.92	100.5	198.9	50.59	75.59	chr8	87169747	87199850	-	30104	3612	2	9	lincRNA	lncRNA	NOVEL		predicted gene 10637 [Source:MGI Symbol;Acc:MGI:3641741]
ENSMUSG00000035177	Nlrp2	-0.985388	2.49378e-05	0.00170525	-1	321.59	636.66	103.62	279.32	1092.4	2162.8	352.01	948.86	chr7	5298554	5351035	-	52482	3397	1	12	protein_coding	protein_coding	KNOWN		NLR family, pyrin domain containing 2 [Source:MGI Symbol;Acc:MGI:3041206]
ENSMUSG00000038160	Atg5	-0.985515	9.29841e-05	0.00429323	-1	1021	2021.6	464.96	1148.44	2401.4	4754.8	1093.61	2701.12	chr10	44268358	44364291	+	95934	2352	1	8	protein_coding	protein_coding	KNOWN		autophagy related 5 [Source:MGI Symbol;Acc:MGI:1277186]
ENSMUSG00000026188	Tmem169	-0.987851	0.00160746	0.0267441	-1	40.44	80.16	14.91	41.05	123.5	244.9	45.55	125.35	chr1	72284369	72303104	+	18736	3054	2	6	protein_coding	protein_coding	KNOWN		transmembrane protein 169 [Source:MGI Symbol;Acc:MGI:2442781]
ENSMUSG00000026885	Ttll11	-0.988484	9.99624e-05	0.00451741	-1	89.7	177.94	33.8	92.03	360.9	716.1	136.02	370.3	chr2	35751241	35979913	-	228673	4024	9	25	protein_coding	protein_coding	KNOWN		tubulin tyrosine ligase-like family, member 11 [Source:MGI Symbol;Acc:MGI:1921660]
ENSMUSG00000030616	Sytl2	-0.989785	0.00168316	0.0276305	-1	9.7	19.28	5.02	7.61	66.8	132.8	34.58	52.44	chr7	90348699	90410439	+	61741	6888	7	23	protein_coding	protein_coding	KNOWN		synaptotagmin-like 2 [Source:MGI Symbol;Acc:MGI:1933366]
ENSMUSG00000038750	Omt2b	-0.993252	0.000284235	0.00875038	-1	5425.56	10800.4	2365.1	5803.5	8387.9	16697.4	3656.44	8972.2	chr9	78327589	78329620	+	2032	1546	5	12	protein_coding	protein_coding	KNOWN		oocyte maturation, beta [Source:MGI Symbol;Acc:MGI:106619]
ENSMUSG00000031487	Brf2	-0.993826	0.000125173	0.00520457	-1	203.66	405.52	85.6	207.61	281.7	560.8	118.39	287.1	chr8	27123832	27128632	-	4801	1383	1	4	protein_coding	protein_coding	KNOWN		BRF2, subunit of RNA polymerase III transcription initiation factor, BRF1-like [Source:MGI Symbol;Acc:MGI:1913903]
ENSMUSG00000028758	Kif17	-0.993877	5.43056e-05	0.00292912	-1	218.44	435.08	79.19	238.47	1000.9	1993.5	362.86	1092.72	chr4	138250435	138301967	+	51533	4582	4	23	protein_coding	protein_coding	KNOWN		kinesin family member 17 [Source:MGI Symbol;Acc:MGI:1098229]
ENSMUSG00000087512	Gm11985	-0.994496	0.000106359	0.00467234	-1	1119.17	2229.67	437.11	1112.78	805.8	1605.4	314.71	801.19	chr11	7183153	7186290	-	3138	720	1	3	antisense	lncRNA	NOVEL		predicted gene 11985 [Source:MGI Symbol;Acc:MGI:3650614]
ENSMUSG00000018727	Cpsf4l	-0.994838	0.000280293	0.00871067	-1	2614.99	5211.26	1240.72	2981.57	5873.3	11704.5	2786.68	6696.6	chr11	113698172	113710017	-	11846	2246	5	15	protein_coding	protein_coding	KNOWN		cleavage and polyadenylation specific factor 4-like [Source:MGI Symbol;Acc:MGI:1277182]
ENSMUSG00000029149	Krtcap3	-0.995704	0.000238604	0.00797927	-1	186.46	371.45	80.12	148.42	168.6	335.8	72.43	134.18	chr5	31251706	31253197	+	1492	904	1	7	protein_coding	protein_coding	KNOWN		keratinocyte associated protein 3 [Source:MGI Symbol;Acc:MGI:1917065]
ENSMUSG00000036111	Lmo1	-0.995942	0.000137474	0.00554849	-1	1117.76	2229	518.69	982.65	1197.1	2387.3	555.52	1052.44	chr7	109138572	109170308	-	31737	1071	1	4	protein_coding	protein_coding	KNOWN		LIM domain only 1 [Source:MGI Symbol;Acc:MGI:102812]
ENSMUSG00000024273	2700062C07Rik	-0.996049	1.63237e-05	0.00126573	-1	856.33	1707.82	320.61	787.74	890.6	1776.1	333.46	819.23	chr18	24470861	24477765	+	6905	1040	1	5	protein_coding	protein_coding	KNOWN		RIKEN cDNA 2700062C07 gene [Source:MGI Symbol;Acc:MGI:1915296]
ENSMUSG00000086462	Gm13990	-0.997156	0.00202121	0.0313134	-1	221.53	442.17	127.87	259.71	598.3	1194.3	345.38	701.5	chr2	116848099	116877168	-	29070	2701	1	4	antisense	lncRNA	NOVEL		predicted gene 13990 [Source:MGI Symbol;Acc:MGI:3651766]
ENSMUSG00000041617	Ccdc74a	-0.998438	3.03897e-05	0.00197609	-1	125.59	250.86	39.09	121.12	287.5	574.2	89.47	277.26	chr16	17646470	17650738	+	4269	2289	10	24	protein_coding	protein_coding	KNOWN		coiled-coil domain containing 74A [Source:MGI Symbol;Acc:MGI:1919565]
ENSMUSG00000051736	Fam229b	-0.999905	8.2449e-05	0.00396314	-1	179.88	359.63	92.67	164.52	599.1	1197.9	308.66	547.99	chr10	39118804	39133914	-	15111	3331	10	24	protein_coding	protein_coding	KNOWN		family with sequence similarity 229, member B [Source:MGI Symbol;Acc:MGI:1913587]
ENSMUSG00000027173	Depdc7	-1.00039	0.000300726	0.00912889	-1	1469.59	2939.84	565.4	1801.63	3080.2	6161.9	1185.08	3776.22	chr2	104721784	104742878	-	21095	2096	2	11	protein_coding	protein_coding	KNOWN		DEP domain containing 7 [Source:MGI Symbol;Acc:MGI:2139258]
ENSMUSG00000044566	Cage1	-1.00068	0.000122856	0.00512644	-1	128.44	256.88	44.38	144.5	580.9	1161.9	200.67	653.63	chr13	38006052	38037069	-	31018	4523	4	18	protein_coding	protein_coding	KNOWN		cancer antigen 1 [Source:MGI Symbol;Acc:MGI:1918463]
ENSMUSG00000072774	Zfp951	-1.00098	0.000676904	0.0152226	-1	120.79	241.76	66.71	122.13	571.3	1143.6	315.54	577.68	chr5	104813169	104860070	-	46902	4730	3	9	protein_coding	protein_coding	KNOWN		zinc finger protein 951 [Source:MGI Symbol;Acc:MGI:2441896]
ENSMUSG00000055789	E330017A01Rik	-1.00211	0.000421966	0.0114062	-1	19609.2	39275.7	10404.6	23778	21727	43517.4	11528.3	26346	chr16	58635167	58638739	-	3573	1108	1	4	protein_coding	protein_coding	KNOWN		RIKEN cDNA E330017A01 gene [Source:MGI Symbol;Acc:MGI:3045360]
ENSMUSG00000026683	Nuf2	-1.00404	0.00154814	0.0260463	-1	144.97	290.78	110.53	220.18	919.3	1843.7	700.91	1396.05	chr1	169497934	169531464	-	33531	6341	5	23	protein_coding	protein_coding	KNOWN		NUF2, NDC80 kinetochore complex component, homolog (S. cerevisiae) [Source:MGI Symbol;Acc:MGI:1914227]
ENSMUSG00000033983	Coil	-1.00511	1.16772e-05	0.00100311	-1	124.1	249	41.67	112.53	436.8	876.5	146.65	396.09	chr11	88970252	88991613	+	21362	3520	3	15	protein_coding	protein_coding	KNOWN		coilin [Source:MGI Symbol;Acc:MGI:104842]
ENSMUSG00000043441	Gpr149	-1.00714	0.00411272	0.0493859	-1	23.15	46.57	10.76	30.01	99.3	199.7	46.14	128.61	chr3	62529077	62605140	-	76064	4288	2	5	protein_coding	protein_coding	KNOWN		G protein-coupled receptor 149 [Source:MGI Symbol;Acc:MGI:2443628]
ENSMUSG00000020151	Ptprr	-1.01104	0.00282248	0.0388125	-1	13.18	26.6	5.58	13.89	78.2	157.7	33.13	82.46	chr10	116018213	116274932	+	256720	5929	7	24	protein_coding	protein_coding	KNOWN		protein tyrosine phosphatase, receptor type, R [Source:MGI Symbol;Acc:MGI:109559]
ENSMUSG00000010796	Asz1	-1.01214	0.000236897	0.00795627	-1	190.98	385.12	76.13	235.72	540.3	1089.5	215.39	666.8	chr6	18050964	18109061	-	58098	2829	5	23	protein_coding	protein_coding	KNOWN		ankyrin repeat, SAM and basic leucine zipper domain containing 1 [Source:MGI Symbol;Acc:MGI:1921318]
ENSMUSG00000098112	Bin2	-1.01334	0.000444554	0.0117115	-1	128.41	259.3	52	206.19	324.9	656.1	131.57	521.69	chr15	100641077	100669553	-	28477	2530	7	21	protein_coding	protein_coding	KNOWN		bridging integrator 2 [Source:MGI Symbol;Acc:MGI:3611448]
ENSMUSG00000061451	Tmem151a	-1.01789	0.000338027	0.00984189	-1	26.24	53.13	11.31	23.33	126.1	255.4	54.34	112.07	chr19	5070859	5085531	-	14673	4807	5	11	protein_coding	protein_coding	KNOWN		transmembrane protein 151A [Source:MGI Symbol;Acc:MGI:2147713]
ENSMUSG00000032583	Mon1a	-1.01883	0.000254324	0.00827802	-1	72.54	146.92	27.3	83.87	205	415.2	77.15	237	chr9	107888151	107903139	+	14989	2826	2	8	protein_coding	protein_coding	KNOWN		MON1 homolog A (yeast) [Source:MGI Symbol;Acc:MGI:1920075]
ENSMUSG00000025354	Dnajc14	-1.01908	0.00198546	0.0308616	-1	55.94	113.37	32.74	76.78	236.6	479.4	138.42	324.66	chr10	128805676	128819446	+	13771	4229	1	7	protein_coding	protein_coding	KNOWN		DnaJ (Hsp40) homolog, subfamily C, member 14 [Source:MGI Symbol;Acc:MGI:1921580]
ENSMUSG00000051236	Msrb3	-1.02027	0.000112824	0.00486391	-1	75.26	152.64	34.21	66.15	304.6	617.9	138.43	267.82	chr10	120781096	120899101	-	118006	4048	3	12	protein_coding	protein_coding	KNOWN		methionine sulfoxide reductase B3 [Source:MGI Symbol;Acc:MGI:2443538]
ENSMUSG00000035285	Nat14	-1.02053	0.000378886	0.0106634	-1	145.02	294.24	72.16	159.93	233.8	474.3	116.31	257.82	chr7	4922251	4925006	+	2756	1612	1	3	protein_coding	protein_coding	KNOWN		N-acetyltransferase 14 [Source:MGI Symbol;Acc:MGI:3039561]
ENSMUSG00000032238	Rora	-1.02147	4.51179e-05	0.00257601	-1	43.69	88.65	18.13	44.06	571	1158.7	237.09	576.19	chr9	68653786	69388246	+	734461	13071	6	22	protein_coding	protein_coding	KNOWN		RAR-related orphan receptor alpha [Source:MGI Symbol;Acc:MGI:104661]
ENSMUSG00000032344	Mb21d1	-1.02267	0.00108278	0.0207931	-1	46.07	93.61	19.51	53.64	190.2	386.2	80.48	221.26	chr9	78430526	78443237	-	12712	4126	3	10	protein_coding	protein_coding	KNOWN		Mab-21 domain containing 1 [Source:MGI Symbol;Acc:MGI:2442261]
ENSMUSG00000096696	Zfp960	-1.02415	0.00325517	0.0426892	-1	22.89	46.55	13.12	24.68	61.1	124.1	34.96	65.8	chr17	17064113	17089628	+	25516	2667	1	4	protein_coding	protein_coding	KNOWN		zinc finger protein 960 [Source:MGI Symbol;Acc:MGI:3052731]
ENSMUSG00000029012	Orc5	-1.02423	0.00014419	0.00573062	-1	407.26	828.28	158.3	569.95	2511.2	5107.3	976.2	3514.26	chr5	22486485	22550429	-	63945	6166	6	23	protein_coding	protein_coding	KNOWN		origin recognition complex, subunit 5 [Source:MGI Symbol;Acc:MGI:1347044]
ENSMUSG00000021339	Mrs2	-1.02465	0.00252722	0.0361663	-1	72.77	148.08	40.16	114.48	148.1	301.4	81.74	232.94	chr13	24992483	25020379	-	27897	2035	1	11	protein_coding	protein_coding	KNOWN		MRS2 magnesium homeostasis factor homolog (S. cerevisiae) [Source:MGI Symbol;Acc:MGI:2685748]
ENSMUSG00000059547	Fbxw26	-1.02483	0.00416009	0.0496656	-1	1761.81	3584.75	1136.68	2702.68	3213.5	6538.6	2073.31	4929.69	chr9	109717566	109746089	-	28524	1824	1	10	protein_coding	protein_coding	KNOWN		F-box and WD-40 domain protein 26 [Source:MGI Symbol;Acc:MGI:3646662]
ENSMUSG00000037747	Phyhipl	-1.02787	0.000507947	0.0128023	-1	12.62	25.71	4.77	12.05	122.8	250.2	46.42	117.34	chr10	70557682	70655965	-	98284	9732	10	28	protein_coding	protein_coding	KNOWN		phytanoyl-CoA hydroxylase interacting protein-like [Source:MGI Symbol;Acc:MGI:1918161]
ENSMUSG00000018648	Dusp14	-1.02832	0.00119525	0.022298	-1	528.36	1077.68	300.16	761.53	1027.7	2096.1	583.83	1481.16	chr11	84048041	84069261	-	21221	1945	5	11	protein_coding	protein_coding	KNOWN		dual specificity phosphatase 14 [Source:MGI Symbol;Acc:MGI:1927168]
ENSMUSG00000021306	Gpr137b	-1.0311	0.00157513	0.0263184	-1	41.89	85.64	21.7	55.66	124.7	255	64.65	165.78	chr13	13357623	13393624	-	36002	2978	1	7	protein_coding	protein_coding	KNOWN		G protein-coupled receptor 137B [Source:MGI Symbol;Acc:MGI:1891463]
ENSMUSG00000086474	9130204K15Rik	-1.0314	0.000426434	0.0115128	-1	429.04	876.78	230.52	521.36	627.3	1281.8	337.01	762.25	chr11	79781979	79872394	-	90416	1462	4	11	lincRNA	lncRNA	KNOWN		RIKEN cDNA 9130204K15 gene [Source:MGI Symbol;Acc:MGI:2441733]
ENSMUSG00000066359	Tcl1b1	-1.03221	0.00104153	0.0203177	-1	3068.39	6275.1	1760.4	3980.83	3181.9	6507.3	1825.53	4128.13	chr12	105159690	105166622	+	6933	1037	1	4	protein_coding	protein_coding	KNOWN		T cell leukemia/lymphoma 1B, 1 [Source:MGI Symbol;Acc:MGI:1351601]
ENSMUSG00000000365	Rnf17	-1.03642	0.00117557	0.0220857	-1	68.69	140.94	35.07	88.79	353.7	725.6	180.55	457.05	chr14	56402697	56525032	+	122336	5148	1	37	protein_coding	protein_coding	KNOWN		ring finger protein 17 [Source:MGI Symbol;Acc:MGI:1353419]
ENSMUSG00000031843	Mphosph6	-1.0373	8.57272e-05	0.00406889	-1	9363.64	19217.4	4732.95	10491.2	9869.3	20255.1	4988.54	11057.7	chr8	117791645	117801929	-	10285	1054	1	5	protein_coding	protein_coding	KNOWN		M phase phosphoprotein 6 [Source:MGI Symbol;Acc:MGI:1915783]
ENSMUSG00000037216	Lipt1	-1.04029	0.000444084	0.0117115	-1	99.94	205.64	53.86	110.72	205	421.8	110.46	227.13	chr1	37871738	37876228	+	4491	2051	4	8	protein_coding	protein_coding	KNOWN		lipoyltransferase 1 [Source:MGI Symbol;Acc:MGI:3645211]
ENSMUSG00000039913	Pak7	-1.04082	0.00311923	0.0415993	-1	35.71	73.46	16.31	48.54	232.2	477.8	106.03	315.79	chr2	136081104	136387967	-	306864	6505	3	15	protein_coding	protein_coding	KNOWN		p21 protein (Cdc42/Rac)-activated kinase 7 [Source:MGI Symbol;Acc:MGI:1920334]
ENSMUSG00000063568	Jazf1	-1.04149	0.00135732	0.0240345	-1	87.41	179.9	44.67	137.51	221.6	456.2	113.26	348.7	chr6	52768797	53068631	-	299835	2536	3	7	protein_coding	protein_coding	KNOWN		JAZF zinc finger 1 [Source:MGI Symbol;Acc:MGI:2141450]
ENSMUSG00000030031	Kbtbd8	-1.04754	0.000263247	0.00840702	-1	313.85	648.71	138.7	419.64	1575.9	3257.1	696.46	2107.09	chr6	95117240	95129718	+	12479	5021	4	10	protein_coding	protein_coding	KNOWN		kelch repeat and BTB (POZ) domain containing 8 [Source:MGI Symbol;Acc:MGI:2661430]
ENSMUSG00000021228	Acot3	-1.04948	0.000542167	0.0133036	-1	41.76	86.57	16.62	39.71	108.6	225.2	43.19	103.28	chr12	84052144	84059565	+	7422	2601	2	6	protein_coding	protein_coding	KNOWN		acyl-CoA thioesterase 3 [Source:MGI Symbol;Acc:MGI:2159619]
ENSMUSG00000070732	Rbm44	-1.05236	0.000782079	0.0167642	-1	29.54	61.28	13.43	37.25	192.6	399.4	87.54	242.81	chr1	91145089	91170795	+	25707	6518	4	21	protein_coding	protein_coding	KNOWN		RNA binding motif protein 44 [Source:MGI Symbol;Acc:MGI:2685663]
ENSMUSG00000019846	Lama4	-1.05804	0.0013043	0.023551	-1	8.21	17.1	3.76	9.25	99.1	206.3	45.58	111.66	chr10	38965515	39110188	+	144674	12068	7	49	protein_coding	protein_coding	KNOWN		laminin, alpha 4 [Source:MGI Symbol;Acc:MGI:109321]
ENSMUSG00000045822	Zswim3	-1.0584	0.000236721	0.00795627	-1	105.82	220.38	39.28	156.3	286.6	596.8	106.41	423.21	chr2	164805098	164822130	+	17033	2708	1	2	protein_coding	protein_coding	KNOWN		zinc finger SWIM-type containing 3 [Source:MGI Symbol;Acc:MGI:1914788]
ENSMUSG00000029276	Glmn	-1.05843	0.00414866	0.0495996	-1	412.52	859.15	328.38	611.16	1108.9	2309.4	882.69	1642.79	chr5	107548967	107597888	-	48922	2688	8	32	protein_coding	protein_coding	KNOWN		glomulin, FKBP associated protein [Source:MGI Symbol;Acc:MGI:2141180]
ENSMUSG00000092335	Gm7221	-1.05929	3.00012e-05	0.00195626	-1	111	231.46	44.79	68.07	158.2	329.8	63.84	96.99	chr7	42579783	42592547	-	12765	1425	1	4	protein_coding	protein_coding	NOVEL		predicted gene 7221 [Source:MGI Symbol;Acc:MGI:3645327]
ENSMUSG00000050468	Astl	-1.06032	0.00351427	0.0449293	-1	593	1236.64	316.73	1715.92	1518.1	3165.8	810.85	4392.76	chr2	127338639	127357651	+	19013	2560	4	15	protein_coding	protein_coding	KNOWN		astacin-like metalloendopeptidase (M12 family) [Source:MGI Symbol;Acc:MGI:3046414]
ENSMUSG00000033918	Parl	-1.061	2.03956e-05	0.00148736	-1	551.91	1151.43	189.95	719.54	2148.1	4481.4	739.31	2800.46	chr16	20279820	20302387	-	22568	3892	10	30	protein_coding	protein_coding	KNOWN		presenilin associated, rhomboid-like [Source:MGI Symbol;Acc:MGI:1277152]
ENSMUSG00000057836	Xlr3a	-1.06178	0.0010895	0.0208879	-1	70.63	147.49	38.91	80.57	285.7	596.6	157.3	325.86	chrX	73086293	73097095	-	10803	4045	7	23	protein_coding	protein_coding	KNOWN		X-linked lymphocyte-regulated 3A [Source:MGI Symbol;Acc:MGI:109506]
ENSMUSG00000023032	Slc4a8	-1.06193	3.43007e-05	0.00214252	-1	30.51	63.65	12.38	31.03	397.1	829	161.09	404.16	chr15	100761747	100823968	+	62222	13021	7	37	protein_coding	protein_coding	KNOWN		solute carrier family 4 (anion exchanger), member 8 [Source:MGI Symbol;Acc:MGI:1928745]
ENSMUSG00000031757	Mt4	-1.06223	0.00248844	0.0358694	-1	246.5	515.3	172.35	213.64	96.4	201.5	67.39	83.54	chr8	94137204	94139031	+	1828	391	1	3	protein_coding	protein_coding	KNOWN		metallothionein 4 [Source:MGI Symbol;Acc:MGI:99692]
ENSMUSG00000002076	Hsf2bp	-1.06313	0.000818587	0.0172789	-1	100.31	209.56	65.67	150.62	298.2	623	195.24	447.78	chr17	31944769	32034508	-	89740	2973	3	12	protein_coding	protein_coding	KNOWN		heat shock transcription factor 2 binding protein [Source:MGI Symbol;Acc:MGI:1921627]
ENSMUSG00000030559	Rab38	-1.06393	0.000215814	0.00747335	-1	612.74	1280.95	257.21	809.72	901.3	1884.3	378.36	1191.09	chr7	88430273	88491466	+	61194	1471	1	3	protein_coding	protein_coding	KNOWN		RAB38, member RAS oncogene family [Source:MGI Symbol;Acc:MGI:1919683]
ENSMUSG00000054102	Nlrp9a	-1.06522	0.00142888	0.0247089	-1	222.93	466.5	103.5	364.05	775.6	1623	360.06	1266.55	chr7	26535023	26575615	+	40593	3479	6	20	protein_coding	protein_coding	KNOWN		NLR family, pyrin domain containing 9A [Source:MGI Symbol;Acc:MGI:2675292]
ENSMUSG00000046840	Hnf4aos	-1.06665	0.00172386	0.028043	-1	89.26	186.85	52.59	103.49	85.2	178.3	50.17	98.75	chr2	163493807	163541720	-	47914	954	3	6	antisense	lncRNA	KNOWN		hepatic nuclear factor 4 alpha, opposite strand [Source:MGI Symbol;Acc:MGI:1915564]
ENSMUSG00000096795	Zfp433	-1.06674	0.00258427	0.036686	-1	33.55	70.34	17.47	48.5	60.4	126.6	31.46	87.27	chr10	81718919	81721468	+	2550	1800	1	3	protein_coding	protein_coding	KNOWN		zinc finger protein 433 [Source:MGI Symbol;Acc:MGI:1920860]
ENSMUSG00000045664	Cdc42ep2	-1.06862	0.000739093	0.0161394	-1	109.12	228.93	50.81	154.74	162.7	341.3	75.76	230.73	chr19	5917556	5924816	-	7261	1491	1	2	protein_coding	protein_coding	KNOWN		CDC42 effector protein (Rho GTPase binding) 2 [Source:MGI Symbol;Acc:MGI:1929744]
ENSMUSG00000029209	Gnpda2	-1.07022	0.0016362	0.0271259	-1	103.32	216.95	67.72	141.53	708.6	1487.8	464.34	970.61	chr5	69573108	69592337	-	19230	6858	10	30	protein_coding	protein_coding	KNOWN		glucosamine-6-phosphate deaminase 2 [Source:MGI Symbol;Acc:MGI:1915230]
ENSMUSG00000087193	Gm14820	-1.07287	4.57525e-05	0.00258381	-1	266.64	560.92	97.99	321.39	558.9	1175.7	205.38	673.63	chrX	8042943	8074619	+	31677	2096	5	13	antisense	lncRNA	NOVEL		predicted gene 14820 [Source:MGI Symbol;Acc:MGI:3713695]
ENSMUSG00000054003	Tdrd9	-1.07749	0.00123348	0.0227567	-1	12.81	27.04	6.34	12.67	69.4	146.5	34.32	68.63	chr12	111971559	112068854	+	97296	5415	6	44	protein_coding	protein_coding	KNOWN		tudor domain containing 9 [Source:MGI Symbol;Acc:MGI:1921941]
ENSMUSG00000055137	Sugct	-1.07794	0.000249607	0.00816068	-1	50.55	106.69	22.99	33.16	66.3	139.9	30.15	43.48	chr13	16857855	17694732	-	836878	1311	1	14	protein_coding	protein_coding	KNOWN		succinyl-CoA glutarate-CoA transferase [Source:MGI Symbol;Acc:MGI:1923221]
ENSMUSG00000078480	Mrpl48-ps	-1.07838	0.000109061	0.00476307	-1	103.38	218.24	37.13	80.9	65.7	138.8	23.61	51.46	chr4	88599175	88599810	-	636	636	1	1	processed_pseudogene	pseudogene	KNOWN		mitochondrial ribosomal protein L48 pseudogene [Source:MGI Symbol;Acc:MGI:3050089]
ENSMUSG00000022090	Pdlim2	-1.07894	4.34248e-07	9.43758e-05	-1	79.85	168.7	24.43	67.3	358.2	756.8	109.54	301.9	chr14	70164218	70177681	-	13464	4486	10	28	protein_coding	protein_coding	KNOWN		PDZ and LIM domain 2 [Source:MGI Symbol;Acc:MGI:2384850]
ENSMUSG00000029359	Tesc	-1.07923	0.000126606	0.00520987	-1	262.45	554.51	150.56	293.16	417.6	882.2	239.55	466.44	chr5	118027743	118061878	+	34136	1591	6	20	protein_coding	protein_coding	KNOWN		tescalcin [Source:MGI Symbol;Acc:MGI:1930803]
ENSMUSG00000086710	Gm13465	-1.08109	0.00064703	0.0148719	-1	268.48	567.91	166.92	320.68	262.8	556	163.4	313.94	chr2	45733457	45753311	+	19855	979	1	3	lincRNA	lncRNA	NOVEL		predicted gene 13465 [Source:MGI Symbol;Acc:MGI:3649598]
ENSMUSG00000035473	Galm	-1.08112	0.00040724	0.011176	-1	168.46	356.43	100.2	285.34	417.1	882.5	248.07	706.53	chr17	80127471	80185101	+	57631	2476	2	9	protein_coding	protein_coding	KNOWN		galactose mutarotase [Source:MGI Symbol;Acc:MGI:2442420]
ENSMUSG00000046447	Camk2n1	-1.08118	0.00294689	0.0398981	-1	33.09	70.08	21.25	51.24	147.1	311.5	94.42	227.7	chr4	138454314	138460123	+	5810	4444	1	2	protein_coding	protein_coding	KNOWN		calcium/calmodulin-dependent protein kinase II inhibitor 1 [Source:MGI Symbol;Acc:MGI:1913509]
ENSMUSG00000067297	2010002M12Rik	-1.08182	9.11543e-05	0.00423379	-1	216.36	457.95	81.86	268.5	728.5	1542	275.58	904.04	chr19	34617049	34640743	-	23695	3367	2	5	protein_coding	protein_coding	NOVEL		RIKEN cDNA 2010002M12 gene [Source:MGI Symbol;Acc:MGI:2148249]
ENSMUSG00000040629	Mael	-1.0826	0.000925311	0.0187113	-1	412	872.54	247.02	718.88	714	1512.1	428.11	1245.83	chr1	166201201	166238747	-	37547	1733	2	14	protein_coding	protein_coding	KNOWN		maelstrom homolog (Drosophila) [Source:MGI Symbol;Acc:MGI:2138453]
ENSMUSG00000041377	Ninj2	-1.08459	6.46735e-05	0.00329835	-1	2946.1	6247.94	1405.91	3180.77	2760.5	5854.3	1317.34	2980.38	chr6	120093350	120200339	+	106990	937	2	6	protein_coding	protein_coding	KNOWN		ninjurin 2 [Source:MGI Symbol;Acc:MGI:1352751]
ENSMUSG00000049588	Ccdc69	-1.08528	4.56916e-05	0.00258381	-1	1515.92	3216.38	728.73	1673.1	2801.4	5943.9	1346.67	3091.89	chr11	55049731	55078131	-	28401	1848	2	9	protein_coding	protein_coding	KNOWN		coiled-coil domain containing 69 [Source:MGI Symbol;Acc:MGI:1196234]
ENSMUSG00000024653	Scgb1a1	-1.08663	0.0021254	0.0324762	-1	142.11	302.44	97.58	121.9	67.7	144	46.45	58.02	chr19	9083636	9087958	-	4323	476	1	3	protein_coding	protein_coding	KNOWN		secretoglobin, family 1A, member 1 (uteroglobin) [Source:MGI Symbol;Acc:MGI:98919]
ENSMUSG00000036103	Colec12	-1.08896	0.00281294	0.0387563	-1	126.59	269.32	77.21	286.52	420.6	894.7	256.49	951.8	chr18	9707648	9877995	+	170348	3322	1	10	protein_coding	protein_coding	KNOWN		collectin sub-family member 12 [Source:MGI Symbol;Acc:MGI:2152907]
ENSMUSG00000024376	Epb4.1l4a	-1.08986	0.00247848	0.0357699	-1	23.03	49.03	14.6	33.72	88.8	188.9	56.25	129.93	chr18	33796327	34007206	-	210880	3853	1	24	protein_coding	protein_coding	KNOWN		erythrocyte protein band 4.1-like 4a [Source:MGI Symbol;Acc:MGI:103007]
ENSMUSG00000048108	Tmem72	-1.0937	0.00108091	0.0207743	-1	22.56	48.23	10.74	25.6	81.5	174.2	38.76	92.4	chr6	116692630	116716913	-	24284	3610	2	8	protein_coding	protein_coding	KNOWN		transmembrane protein 72 [Source:MGI Symbol;Acc:MGI:2442707]
ENSMUSG00000035578	Iqcg	-1.09457	0.00064252	0.0148056	-1	22.7	48.46	10.62	25.68	78.6	167.8	36.73	88.93	chr16	33015385	33056218	-	40834	3462	4	18	protein_coding	protein_coding	KNOWN		IQ motif containing G [Source:MGI Symbol;Acc:MGI:1916957]
ENSMUSG00000021376	Tpmt	-1.09557	1.75642e-06	0.000263564	-1	683.1	1459.51	261.49	666.42	1307.4	2793.5	500.53	1275.53	chr13	47025170	47044737	-	19568	1914	7	22	protein_coding	protein_coding	KNOWN		thiopurine methyltransferase [Source:MGI Symbol;Acc:MGI:98812]
ENSMUSG00000063383	Zfp947	-1.096	0.000460358	0.0119872	-1	29.11	62.32	15.53	18.76	83.6	179	44.6	53.89	chr17	22144359	22166190	-	21832	2872	1	5	protein_coding	protein_coding	KNOWN		zinc finger protein 947 [Source:MGI Symbol;Acc:MGI:3646759]
ENSMUSG00000024030	Abcg1	-1.09649	0.000347534	0.0100437	-1	18.26	39.07	7.81	15.63	74.2	158.9	31.73	63.53	chr17	31057698	31115777	+	58080	4066	2	17	protein_coding	protein_coding	KNOWN		ATP-binding cassette, sub-family G (WHITE), member 1 [Source:MGI Symbol;Acc:MGI:107704]
ENSMUSG00000060733	Ipmk	-1.10122	2.19083e-06	0.000307096	-1	121.79	261.27	39.24	129.54	863.9	1853.2	278.31	918.79	chr10	71347763	71433327	+	85565	7093	7	19	protein_coding	protein_coding	KNOWN		inositol polyphosphate multikinase [Source:MGI Symbol;Acc:MGI:1916968]
ENSMUSG00000024145	Pigf	-1.10184	1.4461e-05	0.00117134	-1	1020.45	2189.85	499.85	1089.22	1008.2	2163.6	493.86	1076.16	chr17	86997256	87025406	-	28151	988	1	6	protein_coding	protein_coding	KNOWN		phosphatidylinositol glycan anchor biosynthesis, class F [Source:MGI Symbol;Acc:MGI:99462]
ENSMUSG00000044456	Rin3	-1.10232	0.00112113	0.0213363	-1	16.36	35.11	9	20.03	111.8	240	61.46	136.93	chr12	102283048	102390855	+	107808	6835	7	20	protein_coding	protein_coding	KNOWN		Ras and Rab interactor 3 [Source:MGI Symbol;Acc:MGI:2385708]
ENSMUSG00000020481	Ankrd36	-1.10519	0.000741582	0.0161636	-1	15.59	33.58	6.73	16.16	81.4	175.2	35.09	84.29	chr11	5569684	5689337	+	119654	5217	5	39	protein_coding	protein_coding	KNOWN		ankyrin repeat domain 36 [Source:MGI Symbol;Acc:MGI:1923639]
ENSMUSG00000033022	Cdo1	-1.10537	0.000199912	0.00711044	-1	1969.82	4238.18	968.57	3395.28	3013.8	6484.4	1481.9	5194.79	chr18	46713205	46728342	-	15138	1530	1	5	protein_coding	protein_coding	KNOWN		cysteine dioxygenase 1, cytosolic [Source:MGI Symbol;Acc:MGI:105925]
ENSMUSG00000022613	Miox	-1.10625	0.000430369	0.0115486	-1	1705.91	3672.52	974.54	2326.6	2816.4	6063.3	1608.94	3841.21	chr15	89334398	89337015	+	2618	1651	6	21	protein_coding	protein_coding	KNOWN		myo-inositol oxygenase [Source:MGI Symbol;Acc:MGI:1891725]
ENSMUSG00000034087	Nlrp4b	-1.10773	0.000195186	0.00701927	-1	542.84	1169.88	254.54	674.73	2434.7	5247	1141.61	3026.18	chr7	10687793	10730168	+	42376	4485	3	13	protein_coding	protein_coding	KNOWN		NLR family, pyrin domain containing 4B [Source:MGI Symbol;Acc:MGI:3056570]
ENSMUSG00000042992	Loh12cr1	-1.10881	0.000914325	0.0185708	-1	190.77	411.49	117.08	283.69	347.6	749.8	213.34	516.88	chr6	134639627	134711184	+	71558	1822	2	6	protein_coding	protein_coding	KNOWN		loss of heterozygosity, 12, chromosomal region 1 homolog (human) [Source:MGI Symbol;Acc:MGI:1915024]
ENSMUSG00000048911	Rnf24	-1.11016	0.000498677	0.0126337	-1	37.59	81.16	20.47	51.58	255.6	552	139.14	350.91	chr2	131298064	131352892	-	54829	6801	5	15	protein_coding	protein_coding	KNOWN		ring finger protein 24 [Source:MGI Symbol;Acc:MGI:1261771]
ENSMUSG00000092325	Gm18284	-1.11079	0.00222281	0.0335918	-1	23.05	49.69	12.47	16.87	14.4	31	7.78	10.53	chr15	81674255	81674878	-	624	624	1	1	processed_pseudogene	pseudogene	KNOWN		predicted gene, 18284 [Source:MGI Symbol;Acc:MGI:5010469]
ENSMUSG00000030556	Lrrc28	-1.11095	0.00106525	0.0205408	-1	555.79	1200.42	365.95	1011.3	2686.7	5802.9	1769.03	4888.65	chr7	67513411	67645268	-	131858	4834	12	33	protein_coding	protein_coding	KNOWN		leucine rich repeat containing 28 [Source:MGI Symbol;Acc:MGI:1915689]
ENSMUSG00000011267	Zfp296	-1.11603	0.000922775	0.0186977	-1	440.24	954.3	314.43	670.06	673.5	1460.1	481.07	1025.18	chr7	19577287	19580656	+	3370	1530	1	3	protein_coding	protein_coding	KNOWN		zinc finger protein 296 [Source:MGI Symbol;Acc:MGI:1926956]
ENSMUSG00000060843	Ctnna3	-1.11771	0.000168465	0.0064162	-1	42.16	91.45	18.53	55.56	304.6	660.9	133.92	401.57	chr10	63430098	65003667	+	1573570	7227	5	26	protein_coding	protein_coding	KNOWN		catenin (cadherin associated protein), alpha 3 [Source:MGI Symbol;Acc:MGI:2661445]
ENSMUSG00000028182	Lrriq3	-1.11927	0.000176078	0.00657884	-1	31.08	67.49	14.16	38.45	154.2	334.9	70.29	190.67	chr3	155093434	155194280	+	100847	4961	4	13	protein_coding	protein_coding	KNOWN		leucine-rich repeats and IQ motif containing 3 [Source:MGI Symbol;Acc:MGI:1921685]
ENSMUSG00000028655	Mfsd2a	-1.12063	5.60678e-08	2.29415e-05	-1	272.26	592.08	84.64	167.19	612.5	1332.2	190.44	376.14	chr4	122946850	122961188	-	14339	2250	4	18	protein_coding	protein_coding	KNOWN		major facilitator superfamily domain containing 2A [Source:MGI Symbol;Acc:MGI:1923824]
ENSMUSG00000074060	Fbxw15	-1.12137	0.00280277	0.0387269	-1	5201.96	11317	3658.05	9186.43	7776.9	16919	5468.8	13733.7	chr9	109552602	109568262	-	15661	1495	3	15	protein_coding	protein_coding	KNOWN		F-box and WD-40 domain protein 15 [Source:MGI Symbol;Acc:MGI:3505701]
ENSMUSG00000018819	Lsp1	-1.1215	7.90943e-05	0.00382545	-1	41.48	90.23	18.77	57.52	214.6	466.9	97.14	297.57	chr7	142460809	142494867	+	34059	5174	12	32	protein_coding	protein_coding	KNOWN		lymphocyte specific 1 [Source:MGI Symbol;Acc:MGI:96832]
ENSMUSG00000038871	Bpgm	-1.12155	1.6048e-05	0.00126063	-1	1577.71	3432.77	565.19	2370.47	5660.8	12316.8	2027.9	8505.28	chr6	34476207	34505613	+	29407	3588	5	11	protein_coding	protein_coding	KNOWN		2,3-bisphosphoglycerate mutase [Source:MGI Symbol;Acc:MGI:1098242]
ENSMUSG00000025217	Btrc	-1.12216	0.000737406	0.0161176	-1	78.77	171.47	51.18	169.04	498.1	1084.2	323.64	1068.84	chr19	45363734	45533341	+	169608	6323	2	15	protein_coding	protein_coding	KNOWN		beta-transducin repeat containing protein [Source:MGI Symbol;Acc:MGI:1338871]
ENSMUSG00000021591	Glrx	-1.12418	4.76123e-05	0.00265728	-1	1459.96	3182.18	721.44	1876.39	1963.6	4280	970.33	2523.76	chr13	75839868	75850151	+	10284	1345	1	3	protein_coding	protein_coding	KNOWN		glutaredoxin [Source:MGI Symbol;Acc:MGI:2135625]
ENSMUSG00000093594	Gm20707	-1.12479	0.00223346	0.0336442	-1	29.06	63.4	18.54	27.95	73.1	159.6	46.66	70.33	chr4	147782319	147809840	-	27522	2516	1	4	lincRNA	lncRNA	NOVEL		predicted gene 20707 [Source:MGI Symbol;Acc:MGI:5313154]
ENSMUSG00000031538	Plat	-1.12611	3.8055e-08	1.7632e-05	-1	2634.51	5750.36	824.64	1764.9	6667.9	14554.2	2087.19	4466.97	chr8	22757744	22782847	+	25104	2531	1	14	protein_coding	protein_coding	KNOWN		plasminogen activator, tissue [Source:MGI Symbol;Acc:MGI:97610]
ENSMUSG00000022441	Efcab6	-1.12694	0.00139498	0.0244446	-1	34.41	75.18	23.79	59.21	220.6	481.9	152.47	379.5	chr15	83866712	84065379	-	198668	6408	8	47	protein_coding	protein_coding	KNOWN		EF-hand calcium binding domain 6 [Source:MGI Symbol;Acc:MGI:1924877]
ENSMUSG00000024589	Nedd4l	-1.12868	7.8998e-06	0.00074869	-1	38.86	84.95	11.76	62.56	335.1	732.9	101.35	539.62	chr18	64887756	65217826	+	330071	8626	2	32	protein_coding	protein_coding	KNOWN		neural precursor cell expressed, developmentally down-regulated gene 4-like [Source:MGI Symbol;Acc:MGI:1933754]
ENSMUSG00000093507	Gm20627	-1.12935	0.00353878	0.0451642	-1	135.5	296.47	61.24	214.14	122.6	268.3	55.41	193.81	chr3	96254619	96256277	-	1659	905	2	4	processed_transcript	lncRNA	NOVEL		predicted gene 20627 [Source:MGI Symbol;Acc:MGI:5313074]
ENSMUSG00000003992	Ssbp2	-1.12974	2.71625e-07	6.71239e-05	-1	52.67	115.26	13.12	47.2	419.3	917.5	104.44	375.68	chr13	91460283	91703429	+	243147	7961	9	34	protein_coding	protein_coding	KNOWN		single-stranded DNA binding protein 2 [Source:MGI Symbol;Acc:MGI:1914220]
ENSMUSG00000066152	Slc31a2	-1.13393	0.000224553	0.0076738	-1	120.82	265.23	68.8	192.05	245.6	539.2	139.85	390.42	chr4	62262562	62298411	+	35850	2033	3	9	protein_coding	protein_coding	KNOWN		solute carrier family 31, member 2 [Source:MGI Symbol;Acc:MGI:1333844]
ENSMUSG00000029499	Pxmp2	-1.13627	9.04283e-06	0.00080763	-1	130.04	285.63	42.44	128.5	156.1	342.8	50.93	154.19	chr5	110274282	110286186	-	11905	1200	4	11	protein_coding	protein_coding	KNOWN		peroxisomal membrane protein 2 [Source:MGI Symbol;Acc:MGI:107487]
ENSMUSG00000015880	Ncapg	-1.13692	0.00041131	0.0112219	-1	104.1	228.93	58.44	174.95	735.6	1617.6	412.87	1236.2	chr5	45669919	45700546	+	30628	7066	6	33	protein_coding	protein_coding	KNOWN		non-SMC condensin I complex, subunit G [Source:MGI Symbol;Acc:MGI:1930197]
ENSMUSG00000064105	Cnnm2	-1.13749	0.000815639	0.0172478	-1	72.07	158.56	47.96	136.93	256.4	564.2	170.67	487.2	chr19	46761596	46878795	+	117200	3558	2	8	protein_coding	protein_coding	KNOWN		cyclin M2 [Source:MGI Symbol;Acc:MGI:2151054]
ENSMUSG00000020396	Nefh	-1.13875	0.00165876	0.027345	-1	18.29	40.34	10.36	23.53	73	161.1	41.43	94.03	chr11	4938754	4948064	-	9311	3994	1	4	protein_coding	protein_coding	KNOWN		neurofilament, heavy polypeptide [Source:MGI Symbol;Acc:MGI:97309]
ENSMUSG00000029204	Rhoh	-1.1388	0.000665118	0.0150432	-1	34.81	76.63	16.13	43.43	172.7	380.1	80.06	215.46	chr5	65863569	65896700	+	33132	4960	1	3	protein_coding	protein_coding	KNOWN		ras homolog gene family, member H [Source:MGI Symbol;Acc:MGI:1921984]
ENSMUSG00000030321	Efcab12	-1.14127	0.000792512	0.0168964	-1	35.94	79.39	19.12	42.59	95.7	211.4	50.93	113.39	chr6	115810729	115838412	-	27684	2663	3	13	protein_coding	protein_coding	KNOWN		EF-hand calcium binding domain 12 [Source:MGI Symbol;Acc:MGI:2681834]
ENSMUSG00000036214	Znrd1as	-1.1422	2.01163e-05	0.0014855	-1	298.14	657.88	149.98	349.44	405.5	894.7	203.99	475.22	chr17	36958592	36965622	+	7031	1360	3	6	protein_coding	protein_coding	KNOWN		Znrd1 antisense [Source:MGI Symbol;Acc:MGI:1923666]
ENSMUSG00000041857	Oosp1	-1.14426	3.91365e-05	0.0023612	-1	10196.9	22538.5	4723.84	13280.3	9911.4	21907.4	4591.57	12908.4	chr19	11667460	11691150	-	23691	972	3	9	protein_coding	protein_coding	KNOWN		oocyte secreted protein 1 [Source:MGI Symbol;Acc:MGI:2149290]
ENSMUSG00000038895	Zfp653	-1.14449	9.75695e-05	0.00445225	-1	123.77	273.56	57.02	160.09	263.9	583.3	121.56	341.34	chr9	22055460	22071345	-	15886	2132	2	10	protein_coding	protein_coding	KNOWN		zinc finger protein 653 [Source:MGI Symbol;Acc:MGI:2442362]
ENSMUSG00000030424	Zfp939	-1.14806	0.0017198	0.0280353	-1	69.22	153.41	41.37	110.38	171.7	380.5	102.59	273.71	chr7	39449518	39477413	+	27896	2480	2	6	transcribed_unprocessed_pseudogene	pseudogene	KNOWN		zinc finger protein 939 [Source:MGI Symbol;Acc:MGI:3036240]
ENSMUSG00000020828	Pld2	-1.14844	0.00169473	0.027762	-1	12.38	27.43	7.27	17.08	77.4	171.6	45.53	106.69	chr11	70540064	70558110	+	18047	6252	7	37	protein_coding	protein_coding	KNOWN		phospholipase D2 [Source:MGI Symbol;Acc:MGI:892877]
ENSMUSG00000026170	Cyp27a1	-1.15033	0.00232775	0.0344658	-1	22.74	50.61	13.12	22.31	49.4	110	28.51	48.46	chr1	74713574	74737892	+	24319	2173	3	14	protein_coding	protein_coding	KNOWN		cytochrome P450, family 27, subfamily a, polypeptide 1 [Source:MGI Symbol;Acc:MGI:88594]
ENSMUSG00000041995	Zbed3	-1.15043	0.000529305	0.0131255	-1	7838.18	17399.2	4958.49	15379.2	14845.5	32954.2	9391.36	29128.3	chr13	95325237	95337841	+	12605	1894	1	2	protein_coding	protein_coding	KNOWN		zinc finger, BED domain containing 3 [Source:MGI Symbol;Acc:MGI:1919364]
ENSMUSG00000097113	Gm19705	-1.15377	0.0027745	0.0384992	-1	20.9	46.45	10.26	26.53	32.6	72.4	16	41.31	chr1	136670769	136690804	+	20036	1558	4	13	lincRNA	lncRNA	NOVEL		predicted gene, 19705 [Source:MGI Symbol;Acc:MGI:5011890]
ENSMUSG00000101342	Gm28078	-1.15682	0.0015259	0.0257532	-1	153.39	342.04	92.32	210.15	134.1	298.9	80.69	183.68	chr7	37119993	37128692	-	8700	874	1	3	lincRNA	lncRNA	NOVEL		predicted gene 28078 [Source:MGI Symbol;Acc:MGI:5578784]
ENSMUSG00000087056	Gm14004	-1.158	3.21885e-05	0.00205874	-1	613.19	1368.66	268.88	586.15	361.8	807.5	158.64	345.82	chr2	125124356	125134327	-	9972	590	1	4	processed_transcript	lncRNA	NOVEL		predicted gene 14004 [Source:MGI Symbol;Acc:MGI:3651365]
ENSMUSG00000019775	Rgs17	-1.15913	8.63873e-05	0.00406889	-1	72.16	161.16	33.56	87.57	598.9	1337.4	278.45	726.66	chr10	5825663	5922400	-	96738	8298	4	11	protein_coding	protein_coding	KNOWN		regulator of G-protein signaling 17 [Source:MGI Symbol;Acc:MGI:1927469]
ENSMUSG00000027649	Ctnnbl1	-1.16097	0.000122682	0.00512644	-1	129.89	290.44	67.22	243.6	351.3	785.6	181.81	658.92	chr2	157737401	157891614	+	154214	2705	4	23	protein_coding	protein_coding	KNOWN		catenin, beta like 1 [Source:MGI Symbol;Acc:MGI:1913892]
ENSMUSG00000054446	Cpa1	-1.16222	3.64143e-05	0.00225508	-1	603.08	1349.69	292.12	806.67	1055.4	2361.9	511.19	1411.69	chr6	30639218	30645363	+	6146	1750	2	11	protein_coding	protein_coding	KNOWN		carboxypeptidase A1, pancreatic [Source:MGI Symbol;Acc:MGI:88478]
ENSMUSG00000032623	Oas1d	-1.16244	0.000538379	0.0132523	-1	1702.21	3810.19	1229.01	3370.23	3440.2	7700.4	2483.8	6811.24	chr5	120914536	120921652	+	7117	2021	1	6	protein_coding	protein_coding	KNOWN		2'-5' oligoadenylate synthetase 1D [Source:MGI Symbol;Acc:MGI:2140770]
ENSMUSG00000031609	Sap30	-1.16329	7.17633e-07	0.000131243	-1	1152.76	2581.62	327.4	1488.44	1357.9	3041.2	385.67	1753.37	chr8	57482707	57487860	-	5154	1178	1	4	protein_coding	protein_coding	KNOWN		sin3 associated polypeptide [Source:MGI Symbol;Acc:MGI:1929129]
ENSMUSG00000038925	E330034G19Rik	-1.16405	8.67216e-06	0.000789014	-1	4718.66	10573.6	1946.25	5998.73	8606.8	19286.4	3549.96	10941.7	chr14	24293214	24309966	+	16753	1824	6	18	protein_coding	protein_coding	KNOWN		RIKEN cDNA E330034G19 gene [Source:MGI Symbol;Acc:MGI:2145557]
ENSMUSG00000081137	BC022960	-1.16424	0.000264511	0.0084244	-1	168.99	378.74	81.59	298.16	306.7	687.4	148.08	541.2	chrX	169368189	169370003	+	1815	1815	1	1	transcribed_processed_pseudogene	pseudogene	KNOWN		cDNA sequence BC022960 [Source:MGI Symbol;Acc:MGI:2670977]
ENSMUSG00000021273	Fdft1	-1.16536	0.00267378	0.0375018	-1	496.84	1114.37	494.08	1171.04	1420.9	3187.1	1413.12	3349.2	chr14	63145153	63177793	-	32641	2860	1	8	protein_coding	protein_coding	KNOWN		farnesyl diphosphate farnesyl transferase 1 [Source:MGI Symbol;Acc:MGI:102706]
ENSMUSG00000090509	Sfta2	-1.16849	0.000784281	0.0167727	-1	67.42	151.53	42.97	82.96	73.2	164.4	46.62	90.01	chr17	35601549	35650571	+	49023	1085	3	10	protein_coding	protein_coding	KNOWN		surfactant associated 2 [Source:MGI Symbol;Acc:MGI:3643293]
ENSMUSG00000085723	Gm15915	-1.17014	0.00174202	0.0281951	-1	54.4	122.46	33.3	68.36	49.4	111.2	30.22	62.08	chr10	93674218	93683322	-	9105	908	1	6	antisense	lncRNA	PUTATIVE		predicted gene 15915 [Source:MGI Symbol;Acc:MGI:3801763]
ENSMUSG00000018238	Gdf9	-1.17132	0.000142396	0.00567863	-1	11326.3	25508.9	5723.43	24134	23003.7	51808.6	11624.3	49016.1	chr11	53431023	53437904	+	6882	2031	3	7	protein_coding	protein_coding	KNOWN		growth differentiation factor 9 [Source:MGI Symbol;Acc:MGI:95692]
ENSMUSG00000029388	Eif2b1	-1.17337	8.35928e-05	0.00397994	-1	717.77	1618.84	422.81	1155.21	1852.6	4178.2	1091.26	2981.59	chr5	124570213	124579131	-	8919	2581	6	21	protein_coding	protein_coding	KNOWN		eukaryotic translation initiation factor 2B, subunit 1 (alpha) [Source:MGI Symbol;Acc:MGI:2384802]
ENSMUSG00000032065	Tex12	-1.17407	0.000526191	0.013076	-1	484.96	1094.2	276.29	760.24	299.2	675.1	170.47	469.07	chr9	50557148	50561268	-	4121	617	1	5	protein_coding	protein_coding	KNOWN		testis expressed gene 12 [Source:MGI Symbol;Acc:MGI:1913904]
ENSMUSG00000049314	Fbxw13	-1.17631	0.000132579	0.00541629	-1	1143.68	2584.52	519.03	1810.73	1730.4	3910.4	785.3	2739.66	chr9	109179227	109195975	-	16749	1513	3	14	protein_coding	protein_coding	KNOWN		F-box and WD-40 domain protein 13 [Source:MGI Symbol;Acc:MGI:3505590]
ENSMUSG00000060093	Hist1h4a	-1.17856	0.00396768	0.0480991	-1	22.57	51.38	12.75	20.93	12.2	27.7	6.87	11.28	chr13	23760692	23761230	-	539	539	1	1	protein_coding	protein_coding	KNOWN		histone cluster 1, H4a [Source:MGI Symbol;Acc:MGI:2448419]
ENSMUSG00000025330	Padi4	-1.17911	0.00176134	0.0283376	-1	9.44	21.41	5.85	12.57	45.7	103.5	28.23	60.79	chr4	140745865	140774236	-	28372	4835	4	22	protein_coding	protein_coding	KNOWN		peptidyl arginine deiminase, type IV [Source:MGI Symbol;Acc:MGI:1338898]
ENSMUSG00000031767	Nudt7	-1.18222	2.03093e-05	0.00148569	-1	350.46	795.23	167.45	463.1	1968.9	4467.7	940.69	2601.66	chr8	114133557	114154739	+	21183	5618	5	13	protein_coding	protein_coding	KNOWN		nudix (nucleoside diphosphate linked moiety X)-type motif 7 [Source:MGI Symbol;Acc:MGI:1914778]
ENSMUSG00000091993	B930036N10Rik	-1.18323	0.00176432	0.0283661	-1	13.89	31.58	9.11	19.61	49.3	111.9	32.24	69.46	chr1	171500568	171504111	-	3544	3544	2	2	antisense	lncRNA	NOVEL		RIKEN cDNA B930036N10 gene [Source:MGI Symbol;Acc:MGI:3702496]
ENSMUSG00000055403	4933427D06Rik	-1.18347	9.10822e-06	0.00080763	-1	349.49	793.66	142.59	384.9	1018	2311.9	415.33	1121.15	chr6	88950683	89110030	+	159348	2913	4	11	protein_coding	protein_coding	KNOWN		RIKEN cDNA 4933427D06 gene [Source:MGI Symbol;Acc:MGI:3026922]
ENSMUSG00000069678	Pcgf1	-1.1849	6.73488e-06	0.000697219	-1	1536.21	3492.37	667.99	1936.36	2259.8	5137.3	982.6	2848.36	chr6	83077869	83080855	+	2987	1471	7	21	protein_coding	protein_coding	KNOWN		polycomb group ring finger 1 [Source:MGI Symbol;Acc:MGI:1917087]
ENSMUSG00000070034	Sp110	-1.1858	0.00171201	0.0279667	-1	77.28	175.83	49.91	199.79	524.1	1192.3	338.5	1354.85	chr1	85576899	85598817	-	21919	6781	9	26	protein_coding	protein_coding	KNOWN		Sp110 nuclear body protein [Source:MGI Symbol;Acc:MGI:1923364]
ENSMUSG00000037280	Galnt6	-1.18633	0.00318114	0.0421602	-1	20.66	47.05	14.01	25.12	80	182.1	54.31	97.24	chr15	100691813	100729376	-	37564	3871	3	16	protein_coding	protein_coding	KNOWN		UDP-N-acetyl-alpha-D-galactosamine:polypeptide N-acetylgalactosaminyltransferase 6 [Source:MGI Symbol;Acc:MGI:1891640]
ENSMUSG00000057914	Cacnb2	-1.19301	0.000501435	0.0126898	-1	11.68	26.72	6.02	17.97	154.5	353.2	79.72	237.77	chr2	14603088	14987908	+	384821	13228	16	46	protein_coding	protein_coding	KNOWN		calcium channel, voltage-dependent, beta 2 subunit [Source:MGI Symbol;Acc:MGI:894644]
ENSMUSG00000003849	Nqo1	-1.19389	0.000227464	0.00773945	-1	58.35	133.46	29.7	59.31	90.6	207.2	46.13	92.11	chr8	107388225	107403206	-	14982	1553	1	6	protein_coding	protein_coding	KNOWN		NAD(P)H dehydrogenase, quinone 1 [Source:MGI Symbol;Acc:MGI:103187]
ENSMUSG00000028497	Hacd4	-1.19408	5.52486e-07	0.00011054	-1	59.98	137.21	23.26	52.02	405.2	927	157.09	351.3	chr4	88396144	88438928	-	42785	6756	3	11	protein_coding	protein_coding	KNOWN		3-hydroxyacyl-CoA dehydratase 4 [Source:MGI Symbol;Acc:MGI:1914025]
ENSMUSG00000023236	Scg5	-1.19529	4.31466e-07	9.43758e-05	-1	163.23	373.71	49.82	189.74	256.1	586.4	78.17	297.7	chr2	113776362	113829121	-	52760	1569	2	8	protein_coding	protein_coding	KNOWN		secretogranin V [Source:MGI Symbol;Acc:MGI:98289]
ENSMUSG00000050840	Cdh20	-1.19733	0.000410688	0.0112219	-1	11.52	26.43	5.8	8.1	46.2	106.1	23.24	32.45	chr1	104768529	104995481	+	226953	4012	1	12	protein_coding	protein_coding	KNOWN		cadherin 20 [Source:MGI Symbol;Acc:MGI:1346069]
ENSMUSG00000101303	B020011L13Rik	-1.19774	0.00159857	0.0266341	-1	88.34	202.64	67.67	145.04	254.3	583.4	194.85	417.61	chr1	117781133	117803359	+	22227	2879	1	4	protein_coding	protein_coding	PUTATIVE		RIKEN cDNA B020011L13 gene [Source:MGI Symbol;Acc:MGI:3588191]
ENSMUSG00000028825	Rhd	-1.19837	6.53792e-07	0.000123424	-1	186.27	427.33	59.43	208.93	296.9	681.2	94.74	333.06	chr4	134864536	134896172	+	31637	1594	2	12	protein_coding	protein_coding	KNOWN		Rh blood group, D antigen [Source:MGI Symbol;Acc:MGI:1202882]
ENSMUSG00000058173	Smco4	-1.19907	5.10062e-07	0.000104737	-1	198.85	456.66	55.17	195.29	196.5	451.2	54.52	192.94	chr9	15505487	15545260	+	39774	988	2	5	protein_coding	protein_coding	KNOWN		single-pass membrane protein with coiled-coil domains 4 [Source:MGI Symbol;Acc:MGI:3039636]
ENSMUSG00000078365	Mos	-1.19929	7.68466e-05	0.00373992	-1	1645.03	3777.39	954.84	2341.22	2383.7	5473.4	1383.57	3392.43	chr4	3870657	3872105	-	1449	1449	1	1	protein_coding	protein_coding	KNOWN		Moloney sarcoma oncogene [Source:MGI Symbol;Acc:MGI:97052]
ENSMUSG00000042477	Tfap2e	-1.20501	8.26505e-05	0.00396468	-1	137.14	316.28	87.74	113.71	285.9	659.5	182.93	237.08	chr4	126716006	126736240	-	20235	2085	1	7	protein_coding	protein_coding	KNOWN		transcription factor AP-2, epsilon [Source:MGI Symbol;Acc:MGI:2679630]
ENSMUSG00000049565	Aknad1	-1.20636	0.000618483	0.0144882	-1	38.93	89.8	23.35	56.39	290.8	670.9	174.56	421.38	chr3	108739658	108782309	+	42652	7472	4	19	protein_coding	protein_coding	KNOWN		AKNA domain containing 1 [Source:MGI Symbol;Acc:MGI:3584453]
ENSMUSG00000001120	Pcbp3	-1.20803	0.00319252	0.0422463	-1	33.43	77.26	24.57	99.79	98	226.6	72.06	292.72	chr10	76761857	76961887	-	200031	2933	9	36	protein_coding	protein_coding	KNOWN		poly(rC) binding protein 3 [Source:MGI Symbol;Acc:MGI:1890470]
ENSMUSG00000057058	Skap1	-1.20962	0.00034128	0.00991194	-1	54.25	125.43	32.82	86.21	404.8	936.1	244.91	643.29	chr11	96464593	96759130	+	294538	7462	10	28	protein_coding	protein_coding	KNOWN		src family associated phosphoprotein 1 [Source:MGI Symbol;Acc:MGI:1925723]
ENSMUSG00000072845	Tmprss11a	-1.21181	0.000587591	0.01405	-1	31.51	73.04	17.51	52.16	180.2	417.4	100.06	298.18	chr5	86410410	86468990	-	58581	5715	2	10	protein_coding	protein_coding	KNOWN		transmembrane protease, serine 11a [Source:MGI Symbol;Acc:MGI:2684853]
ENSMUSG00000105298	Cldn25-ps	-1.21332	0.000151051	0.00594278	-1	221.96	514.59	93.93	258.96	153.8	356.6	65.09	179.46	chr9	49047602	49048294	-	693	693	1	1	processed_pseudogene	pseudogene	KNOWN		claudin 25, pseudogene [Source:MGI Symbol;Acc:MGI:3642767]
ENSMUSG00000021362	Gcm2	-1.21419	0.0018228	0.0290322	-1	12.29	28.55	6.43	21.37	35.4	82.2	18.48	61.48	chr13	41101427	41109988	-	8562	2879	1	5	protein_coding	protein_coding	KNOWN		glial cells missing homolog 2 (Drosophila) [Source:MGI Symbol;Acc:MGI:1861438]
ENSMUSG00000023192	Grm2	-1.21567	0.000106251	0.00467234	-1	221.51	514.42	150.42	274.9	735.4	1707.9	499.4	912.66	chr9	106644537	106656109	-	11573	3320	1	6	protein_coding	protein_coding	KNOWN		glutamate receptor, metabotropic 2 [Source:MGI Symbol;Acc:MGI:1351339]
ENSMUSG00000038770	Kpna7	-1.21601	9.61912e-05	0.00440654	-1	447.5	1039.58	231.4	882.25	1402.9	3259.1	725.41	2765.88	chr5	144983519	145084030	-	100512	3135	6	29	protein_coding	protein_coding	KNOWN		karyopherin alpha 7 (importin alpha 8) [Source:MGI Symbol;Acc:MGI:2141165]
ENSMUSG00000047237	Fbxw21	-1.21887	0.000211892	0.00737026	-1	1653.24	3848.11	771.95	2922.48	4047.1	9420.1	1889.78	7154.22	chr9	109139447	109162041	-	22595	2448	4	16	protein_coding	protein_coding	KNOWN		F-box and WD-40 domain protein 21 [Source:MGI Symbol;Acc:MGI:2443323]
ENSMUSG00000028179	Cth	-1.21924	0.000263146	0.00840702	-1	57.98	135.07	31.44	89.49	161.8	377	87.76	249.78	chr3	157894248	157925077	-	30830	2791	4	18	protein_coding	protein_coding	KNOWN		cystathionase (cystathionine gamma-lyase) [Source:MGI Symbol;Acc:MGI:1339968]
ENSMUSG00000026239	Pde6d	-1.21962	6.96354e-06	0.000702944	-1	860.4	2003.63	417.85	1010.35	1874	4363.9	910.09	2200.59	chr1	86542994	86582629	-	39636	2178	5	14	protein_coding	protein_coding	KNOWN		phosphodiesterase 6D, cGMP-specific, rod, delta [Source:MGI Symbol;Acc:MGI:1270843]
ENSMUSG00000020286	1700093K21Rik	-1.22041	0.00200503	0.0311245	-1	38.34	89.45	29.95	50.31	77	179.5	60.09	100.95	chr11	23516203	23521155	-	4953	2007	4	10	protein_coding	protein_coding	KNOWN		RIKEN cDNA 1700093K21 gene [Source:MGI Symbol;Acc:MGI:1914608]
ENSMUSG00000033855	Ston1	-1.22132	4.53986e-05	0.00258068	-1	34.96	81.4	18.03	46.18	158	368	81.5	208.75	chr17	88597684	88662586	+	64903	4521	7	16	protein_coding	protein_coding	KNOWN		stonin 1 [Source:MGI Symbol;Acc:MGI:1924307]
ENSMUSG00000020019	Ntn4	-1.22145	0.000827939	0.0173841	-1	83.94	195.77	58.49	113.92	314	732.4	218.83	426.18	chr10	93640681	93747207	+	106527	3741	2	12	protein_coding	protein_coding	KNOWN		netrin 4 [Source:MGI Symbol;Acc:MGI:1888978]
ENSMUSG00000054320	Lrrc36	-1.22213	5.97146e-06	0.000638292	-1	137.06	319.7	58.35	158.36	349.4	814.9	148.73	403.67	chr8	105413571	105464086	+	50516	2549	4	20	protein_coding	protein_coding	KNOWN		leucine rich repeat containing 36 [Source:MGI Symbol;Acc:MGI:2448585]
ENSMUSG00000001348	Acp5	-1.22421	0.0014258	0.0247061	-1	67.82	158.53	34.07	161.87	109.3	255.6	54.94	260.94	chr9	22126731	22135746	-	9016	1612	3	7	protein_coding	protein_coding	KNOWN		acid phosphatase 5, tartrate resistant [Source:MGI Symbol;Acc:MGI:87883]
ENSMUSG00000089685	Gm9017	-1.22633	0.000966336	0.0192843	-1	77.93	182.48	41.61	106.53	68.7	160.8	36.65	93.84	chr16	60604766	60611236	+	6471	881	2	5	antisense	lncRNA	NOVEL		predicted gene 9017 [Source:MGI Symbol;Acc:MGI:3646937]
ENSMUSG00000026193	Fn1	-1.22712	0.00386294	0.0474437	-1	8.42	19.75	8.44	19.14	98.5	230.6	98.75	223.86	chr1	71585520	71653200	-	67681	11685	17	73	protein_coding	protein_coding	KNOWN		fibronectin 1 [Source:MGI Symbol;Acc:MGI:95566]
ENSMUSG00000020077	Srgn	-1.2281	7.00566e-06	0.000702944	-1	241.99	566.9	140.98	217.81	531.4	1244.9	309.56	478.3	chr10	62493833	62527451	-	33619	2196	6	16	protein_coding	protein_coding	KNOWN		serglycin [Source:MGI Symbol;Acc:MGI:97756]
ENSMUSG00000096917	2500002B13Rik	-1.22907	0.000155821	0.0060997	-1	285.63	669.5	160.53	459.64	747.8	1752.7	420.26	1203.33	chr8	57488054	57508877	+	20824	2618	1	3	lincRNA	lncRNA	KNOWN		RIKEN cDNA 2500002B13 gene [Source:MGI Symbol;Acc:MGI:1925603]
ENSMUSG00000041359	Tcl1	-1.22968	0.000329858	0.00967939	-1	3135.23	7352.59	2228.19	6136.03	5784.5	13565.5	4111.04	11321	chr12	105216750	105222793	-	6044	1845	6	17	protein_coding	protein_coding	KNOWN		T cell lymphoma breakpoint 1 [Source:MGI Symbol;Acc:MGI:1097166]
ENSMUSG00000029322	Plac8	-1.23121	0.000168566	0.0064162	-1	2926.77	6871.03	1515.18	4502.99	4659.4	10938.7	2412.14	7168.77	chr5	100553725	100572245	-	18521	1592	4	11	protein_coding	protein_coding	KNOWN		placenta-specific 8 [Source:MGI Symbol;Acc:MGI:2445289]
ENSMUSG00000029736	Nobox	-1.2322	0.000198054	0.00708906	-1	1128.53	2651.24	608.72	2790.55	2270.6	5334.3	1224.72	5614.58	chr6	43303674	43309554	-	5881	2012	3	15	protein_coding	protein_coding	KNOWN		NOBOX oogenesis homeobox [Source:MGI Symbol;Acc:MGI:108011]
ENSMUSG00000023345	Poc1a	-1.23324	0.000199061	0.0070943	-1	100.88	237.16	62.15	231.19	302.1	710.3	186.15	692.38	chr9	106281061	106350521	+	69461	2995	5	21	protein_coding	protein_coding	KNOWN		POC1 centriolar protein homolog A (Chlamydomonas) [Source:MGI Symbol;Acc:MGI:1917485]
ENSMUSG00000079042	Apela	-1.23626	3.8473e-05	0.00233926	-1	426.06	1003.71	183.67	686.81	1345	3168.7	579.87	2168.23	chr8	65012976	65037336	-	24361	3157	4	9	protein_coding	protein_coding	KNOWN		apelin receptor early endogenous ligand [Source:MGI Symbol;Acc:MGI:3642370]
ENSMUSG00000074059	Fbxw18	-1.23679	0.00035955	0.0102787	-1	5012.67	11813.5	3188.3	8905.12	7614.3	17944.7	4843	13526.9	chr9	109676734	109702700	-	25967	1519	1	10	protein_coding	protein_coding	KNOWN		F-box and WD-40 domain protein 18 [Source:MGI Symbol;Acc:MGI:3505704]
ENSMUSG00000071551	Akr1c19	-1.23967	0.00045314	0.011852	-1	60.06	141.81	36.96	83.42	103.9	245.3	63.93	144.31	chr13	4228700	4248681	+	19982	1730	3	14	protein_coding	protein_coding	KNOWN		aldo-keto reductase family 1, member C19 [Source:MGI Symbol;Acc:MGI:2653678]
ENSMUSG00000092515	C87198	-1.24045	0.000128047	0.00524947	-1	75.31	178.15	36.41	85.79	79.8	188.7	38.54	90.86	chr12	56591059	56594996	+	3938	1059	2	9	sense_intronic	lncRNA	NOVEL		expressed sequence C87198 [Source:MGI Symbol;Acc:MGI:2145128]
ENSMUSG00000006587	Snai3	-1.24095	0.000650975	0.0148961	-1	71.11	167.97	46.66	107.01	113	266.9	74.13	170.05	chr8	122454206	122460692	-	6487	1589	1	3	protein_coding	protein_coding	KNOWN		snail family zinc finger 3 [Source:MGI Symbol;Acc:MGI:1353563]
ENSMUSG00000030851	Ldhc	-1.2428	0.0002604	0.00835145	-1	126.48	299.32	58.43	192.57	199.8	472.9	92.35	304.29	chr7	46861203	46878142	+	16940	1580	3	12	protein_coding	protein_coding	KNOWN		lactate dehydrogenase C [Source:MGI Symbol;Acc:MGI:96764]
ENSMUSG00000022505	Emp2	-1.24729	0.00123448	0.0227567	-1	72.88	172.95	46.71	107.16	250.7	594.9	160.69	368.6	chr16	10281749	10313968	-	32220	3440	1	5	protein_coding	protein_coding	KNOWN		epithelial membrane protein 2 [Source:MGI Symbol;Acc:MGI:1098726]
ENSMUSG00000060863	Tcl1b2	-1.24896	0.00170216	0.0278447	-1	699.1	1661.56	600.81	1297.25	878.8	2088.6	755.19	1630.63	chr12	105146014	105155225	+	9212	1257	3	10	protein_coding	protein_coding	KNOWN		T cell leukemia/lymphoma 1B, 2 [Source:MGI Symbol;Acc:MGI:1351609]
ENSMUSG00000030844	Rgs10	-1.25123	1.23759e-06	0.000199798	-1	195.6	465.54	74.33	227.39	334.7	796.5	127.18	389.08	chr7	128373621	128418758	-	45138	1711	6	15	protein_coding	protein_coding	KNOWN		regulator of G-protein signalling 10 [Source:MGI Symbol;Acc:MGI:1915115]
ENSMUSG00000025408	Ddit3	-1.25206	4.59688e-08	1.99275e-05	-1	167.1	397.76	53	165.13	286.2	681.4	90.79	282.83	chr10	127290774	127296288	+	5515	1713	3	8	protein_coding	protein_coding	KNOWN		DNA-damage inducible transcript 3 [Source:MGI Symbol;Acc:MGI:109247]
ENSMUSG00000074062	Fbxw16	-1.2531	2.81033e-05	0.00187427	-1	1389.92	3312.76	590.6	2468.05	2503.3	5966.3	1063.66	4444.96	chr9	109432316	109449140	-	16825	1801	2	13	protein_coding	protein_coding	KNOWN		F-box and WD-40 domain protein 16 [Source:MGI Symbol;Acc:MGI:2443324]
ENSMUSG00000020282	Rhbdf1	-1.25331	1.90614e-06	0.000280634	-1	58.38	139.15	23.92	82.89	317.1	756	129.92	450.41	chr11	32209585	32222300	-	12716	5433	9	42	protein_coding	protein_coding	KNOWN		rhomboid family 1 (Drosophila) [Source:MGI Symbol;Acc:MGI:104328]
ENSMUSG00000054387	Mdm4	-1.25362	3.80149e-08	1.7632e-05	-1	280.28	668.24	88.23	298.54	4147.5	9888.8	1305.71	4417.78	chr1	132959484	133030561	-	71078	14798	14	39	protein_coding	protein_coding	KNOWN		transformed mouse 3T3 cell double minute 4 [Source:MGI Symbol;Acc:MGI:107934]
ENSMUSG00000046694	Fam46b	-1.25671	0.000221957	0.00759619	-1	294.38	703.52	197.08	685.76	673.3	1609	450.73	1568.33	chr4	133480132	133487938	+	7807	2287	1	2	protein_coding	protein_coding	KNOWN		family with sequence similarity 46, member B [Source:MGI Symbol;Acc:MGI:2140500]
ENSMUSG00000029138	4930548H24Rik	-1.2571	6.8172e-05	0.00342455	-1	72.19	172.77	32.17	135.58	103	246.5	45.88	193.48	chr5	31485859	31488262	+	2404	1427	1	2	protein_coding	protein_coding	KNOWN		RIKEN cDNA 4930548H24 gene [Source:MGI Symbol;Acc:MGI:1914906]
ENSMUSG00000021414	Fam217a	-1.25947	0.000360676	0.0102787	-1	27.92	66.87	15.16	40.63	66.8	160.2	36.3	97.31	chr13	34909964	34919992	-	10029	2395	1	8	protein_coding	protein_coding	KNOWN		family with sequence similarity 217, member A [Source:MGI Symbol;Acc:MGI:1919114]
ENSMUSG00000038022	Fam188b	-1.25982	1.68335e-05	0.00129624	-1	65.52	156.99	27.77	88.81	279.8	670.3	118.59	379.29	chr6	55203383	55320222	+	116840	4270	1	18	protein_coding	protein_coding	KNOWN		family with sequence similarity 188, member B [Source:MGI Symbol;Acc:MGI:3583959]
ENSMUSG00000045989	4930451I11Rik	-1.26131	0.000118813	0.00503856	-1	340.7	816.4	145.36	546.78	161.8	387.8	69.05	259.72	chr7	126830474	126831496	-	1023	475	1	4	protein_coding	protein_coding	KNOWN		RIKEN cDNA 4930451I11 gene [Source:MGI Symbol;Acc:MGI:1925368]
ENSMUSG00000078925	D030018L15Rik	-1.26168	0.00028289	0.00872486	-1	77.99	187.06	36.76	200.99	335.8	805.5	158.31	865.38	chr15	96051616	96079553	-	27938	4306	3	8	lincRNA	lncRNA	KNOWN		RIKEN cDNA D030018L15 gene [Source:MGI Symbol;Acc:MGI:3028082]
ENSMUSG00000000320	Alox12	-1.26457	0.00131314	0.023551	-1	13.62	32.73	7.18	19.27	55.6	133.7	29.3	78.76	chr11	70241457	70255353	-	13897	4085	2	16	protein_coding	protein_coding	KNOWN		arachidonate 12-lipoxygenase [Source:MGI Symbol;Acc:MGI:87998]
ENSMUSG00000074384	AI429214	-1.26772	0.00384938	0.0473516	-1	22.81	54.92	22.37	36.32	44.7	107.5	43.81	71.04	chr8	36993575	36995531	+	1957	1957	1	1	protein_coding	protein_coding	KNOWN		expressed sequence AI429214 [Source:MGI Symbol;Acc:MGI:2142538]
ENSMUSG00000025219	Fgf8	-1.2726	6.40062e-05	0.00327145	-1	487.4	1177.49	312.39	689.35	658	1589.6	421.74	930.62	chr19	45736798	45742915	-	6118	1350	6	17	protein_coding	protein_coding	KNOWN		fibroblast growth factor 8 [Source:MGI Symbol;Acc:MGI:99604]
ENSMUSG00000085472	Gm15691	-1.27394	0.00037647	0.0106306	-1	42.84	103.91	20.31	39.5	36.4	88.2	17.24	33.55	chr12	30059657	30062113	+	2457	849	1	3	antisense	lncRNA	PUTATIVE		predicted gene 15691 [Source:MGI Symbol;Acc:MGI:3783132]
ENSMUSG00000042279	H1foo	-1.27635	3.81688e-06	0.000458202	-1	10348.3	25066.1	4827.06	13974.6	12428.3	30104.4	5797.31	16783.5	chr6	115944938	115950236	+	5299	1201	4	9	protein_coding	protein_coding	KNOWN		H1 histone family, member O, oocyte-specific [Source:MGI Symbol;Acc:MGI:2176207]
ENSMUSG00000073018	Gm1070	-1.27755	0.000642819	0.0148056	-1	170.81	414.13	122.82	423.24	463.2	1123.1	333.12	1147.8	chr6	71293765	71302718	+	8954	2712	1	2	protein_coding	protein_coding	PUTATIVE		predicted gene 1070 [Source:MGI Symbol;Acc:MGI:2685916]
ENSMUSG00000040428	Plekha4	-1.2811	0.00237495	0.0348587	-1	8.19	19.93	5	9.25	34.2	83.5	20.93	38.73	chr7	45526330	45554229	+	27900	4187	8	32	protein_coding	protein_coding	KNOWN		pleckstrin homology domain containing, family A (phosphoinositide binding specific) member 4 [Source:MGI Symbol;Acc:MGI:1916467]
ENSMUSG00000068220	Lgals1	-1.28146	0.000833136	0.0174478	-1	2959.39	7193.99	2553.99	7353.61	2367.5	5755.2	2043.18	5882.89	chr15	78926725	78930465	+	3741	800	1	4	protein_coding	protein_coding	KNOWN		lectin, galactose binding, soluble 1 [Source:MGI Symbol;Acc:MGI:96777]
ENSMUSG00000057068	Fam47e	-1.28394	0.000307688	0.00925794	-1	95.49	232.63	60.69	171.98	201.5	490.8	128.04	362.88	chr5	92555069	92591279	+	36211	2110	7	21	protein_coding	protein_coding	KNOWN		family with sequence similarity 47, member E [Source:MGI Symbol;Acc:MGI:2686227]
ENSMUSG00000097102	2310069G16Rik	-1.28681	0.0008521	0.0176209	-1	79.69	194.66	63.76	124.48	67	163.7	53.62	104.69	chr15	44787782	44805827	+	18046	841	1	3	lincRNA	lncRNA	KNOWN		RIKEN cDNA 2310069G16 gene [Source:MGI Symbol;Acc:MGI:1916909]
ENSMUSG00000086454	4930500J02Rik	-1.28691	5.82574e-05	0.00309368	-1	120.14	293.08	70.91	155.95	189.7	462.8	111.97	246.24	chr2	104559163	104571429	+	12267	1579	6	14	processed_transcript	lncRNA	KNOWN		RIKEN cDNA 4930500J02 gene [Source:MGI Symbol;Acc:MGI:1922209]
ENSMUSG00000027938	Creb3l4	-1.29435	2.34738e-05	0.00163541	-1	178.82	438.46	75.83	274.79	300.2	736.2	127.32	461.37	chr3	90237500	90243512	-	6013	1679	2	12	protein_coding	protein_coding	KNOWN		cAMP responsive element binding protein 3-like 4 [Source:MGI Symbol;Acc:MGI:1916603]
ENSMUSG00000028327	Stra6l	-1.29689	0.00200664	0.0311288	-1	5.85	14.4	4.85	6.95	55.9	137.7	46.36	66.48	chr4	45848664	45887008	+	38345	9567	5	28	protein_coding	protein_coding	KNOWN		STRA6-like [Source:MGI Symbol;Acc:MGI:1921402]
ENSMUSG00000046598	Bdh1	-1.29868	0.000146929	0.00581956	-1	29.19	71.81	13.12	64.02	110.9	272.9	49.87	243.31	chr16	31422280	31458901	+	36622	3800	6	17	protein_coding	protein_coding	KNOWN		3-hydroxybutyrate dehydrogenase, type 1 [Source:MGI Symbol;Acc:MGI:1919161]
ENSMUSG00000062170	Fmr1nb	-1.30072	3.15854e-05	0.00203127	-1	217.66	536.16	103.69	332.69	204	502.4	97.14	311.73	chrX	68761839	68804567	+	42729	937	3	8	protein_coding	protein_coding	KNOWN		fragile X mental retardation 1 neighbor [Source:MGI Symbol;Acc:MGI:2672032]
ENSMUSG00000026189	Pecr	-1.30479	3.54142e-06	0.000431777	-1	1322.69	3267.64	648.36	2198.95	2005.2	4953.7	982.9	3333.63	chr1	72259167	72284314	-	25148	1516	4	14	protein_coding	protein_coding	KNOWN		peroxisomal trans-2-enoyl-CoA reductase [Source:MGI Symbol;Acc:MGI:2148199]
ENSMUSG00000082196	Gm14231	-1.30604	0.00245707	0.0355943	-1	85.01	210.47	55.22	102.61	50.3	124.6	32.69	60.75	chr2	156789812	156790403	-	592	592	1	1	processed_pseudogene	pseudogene	KNOWN		predicted gene 14231 [Source:MGI Symbol;Acc:MGI:3652156]
ENSMUSG00000061882	Ccdc62	-1.30641	6.2212e-08	2.38741e-05	-1	33.99	84.01	12.25	38.41	289.1	714.4	104.15	326.64	chr5	123930679	123969895	+	39217	8505	6	22	protein_coding	protein_coding	KNOWN		coiled-coil domain containing 62 [Source:MGI Symbol;Acc:MGI:2684996]
ENSMUSG00000030270	Cpne9	-1.30704	5.27944e-05	0.00288754	-1	62.81	155.36	30.45	101.9	358.2	886.1	173.61	581.17	chr6	113282307	113305627	+	23321	5703	9	39	protein_coding	protein_coding	KNOWN		copine family member IX [Source:MGI Symbol;Acc:MGI:2443052]
ENSMUSG00000056978	Hamp2	-1.30728	0.00103642	0.0202686	-1	1283.64	3176.99	844.81	2447.24	561	1388.3	369.18	1069.44	chr7	30922372	30924181	-	1810	437	1	3	protein_coding	protein_coding	KNOWN		hepcidin antimicrobial peptide 2 [Source:MGI Symbol;Acc:MGI:2153530]
ENSMUSG00000020021	Fgd6	-1.30815	8.18965e-07	0.000143068	-1	31.68	78.43	12.22	35.96	261.1	646.3	100.75	296.21	chr10	94036001	94145339	+	109339	8241	3	24	protein_coding	protein_coding	KNOWN		FYVE, RhoGEF and PH domain containing 6 [Source:MGI Symbol;Acc:MGI:1261419]
ENSMUSG00000070837	Aurkc	-1.30859	7.26447e-05	0.00360284	-1	91.67	227.09	30.3	147.93	86.9	215.3	28.71	140.24	chr7	6995443	7002945	+	7503	948	1	7	protein_coding	protein_coding	KNOWN		aurora kinase C [Source:MGI Symbol;Acc:MGI:1321119]
ENSMUSG00000056586	Zar1l	-1.31425	2.26194e-06	0.000311469	-1	1272.59	3164.15	495.71	1799.75	1139	2831.9	443.66	1610.79	chr5	150507055	150518164	-	11110	895	1	4	protein_coding	protein_coding	KNOWN		zygote arrest 1-like [Source:MGI Symbol;Acc:MGI:3690051]
ENSMUSG00000046826	Fam187b	-1.31488	0.000376157	0.0106306	-1	34.36	85.48	21.2	58.24	77.8	193.5	48.04	131.86	chr7	30973804	30989720	+	15917	2264	3	6	protein_coding	protein_coding	KNOWN		family with sequence similarity 187, member B [Source:MGI Symbol;Acc:MGI:1923665]
ENSMUSG00000053070	9230110C19Rik	-1.31526	3.35973e-05	0.00212287	-1	154.42	384.33	102.56	233.67	245.8	611.9	163.28	372.02	chr9	8021672	8042823	-	21152	1592	1	7	protein_coding	protein_coding	KNOWN		RIKEN cDNA 9230110C19 gene [Source:MGI Symbol;Acc:MGI:3045346]
ENSMUSG00000001763	Tspan33	-1.31778	0.000659326	0.0149906	-1	17.06	42.59	12.94	48.86	88.6	221.3	67.16	253.75	chr6	29694222	29718559	+	24338	5195	3	13	protein_coding	protein_coding	KNOWN		tetraspanin 33 [Source:MGI Symbol;Acc:MGI:1919012]
ENSMUSG00000085600	E330012B07Rik	-1.31903	0.00023527	0.00793073	-1	22.21	55.44	10.7	29.45	63.3	158	30.49	83.93	chr6	147180244	147208285	+	28042	2850	2	5	lincRNA	lncRNA	KNOWN		RIKEN cDNA E330012B07 gene [Source:MGI Symbol;Acc:MGI:3028086]
ENSMUSG00000021999	Cpb2	-1.31915	6.7597e-07	0.00012659	-1	320.84	800.44	120.69	442.45	472.6	1179	177.77	651.73	chr14	75242287	75283551	+	41265	1473	1	11	protein_coding	protein_coding	KNOWN		carboxypeptidase B2 (plasma) [Source:MGI Symbol;Acc:MGI:1891837]
ENSMUSG00000021991	Cacna2d3	-1.32047	0.000871122	0.0179235	-1	14.12	35.34	11.59	16.5	52.2	130.6	42.84	61.01	chr14	28904943	29721864	-	816922	3695	1	38	protein_coding	protein_coding	KNOWN		calcium channel, voltage-dependent, alpha2/delta subunit 3 [Source:MGI Symbol;Acc:MGI:1338890]
ENSMUSG00000040270	Bach2	-1.32203	1.62512e-06	0.000245435	-1	13.94	34.86	4.62	16.67	138.7	346.6	45.93	165.85	chr4	32238804	32586108	+	347305	9940	7	20	protein_coding	protein_coding	KNOWN		BTB and CNC homology 2 [Source:MGI Symbol;Acc:MGI:894679]
ENSMUSG00000029070	Mxra8	-1.32716	0.00260098	0.0368339	-1	30.86	77.45	35.45	62.45	90	226	103.46	182.3	chr4	155839680	155844088	+	4409	2918	7	23	protein_coding	protein_coding	KNOWN		matrix-remodelling associated 8 [Source:MGI Symbol;Acc:MGI:1922011]
ENSMUSG00000083570	Gm14671	-1.32812	0.000133796	0.00545648	-1	370.89	931.75	184.89	539.87	97.2	244.1	48.44	141.45	chrX	66024044	66024305	+	262	262	1	1	processed_pseudogene	pseudogene	KNOWN		predicted gene 14671 [Source:MGI Symbol;Acc:MGI:3708086]
ENSMUSG00000106015	WI1-2285D16.1	-1.32939	0.000451271	0.0118163	-1	294.63	740.44	180.17	496.34	302.9	761.2	185.21	510.25	chr5	127578750	127580109	+	1360	1028	1	2	lincRNA	lncRNA	NOVEL
ENSMUSG00000020889	Nr1d1	-1.3307	0.000176322	0.00657884	-1	32.8	82.47	19.09	50.45	100.9	253.8	58.72	155.23	chr11	98767932	98775333	-	7402	3077	2	10	protein_coding	protein_coding	KNOWN		nuclear receptor subfamily 1, group D, member 1 [Source:MGI Symbol;Acc:MGI:2444210]
ENSMUSG00000047419	Cmya5	-1.33466	4.27634e-05	0.00251311	-1	116.04	292.65	82.77	181.28	1375.1	3468	980.77	2148.28	chr13	93040713	93144724	-	104012	11850	1	13	protein_coding	protein_coding	KNOWN		cardiomyopathy associated 5 [Source:MGI Symbol;Acc:MGI:1923719]
ENSMUSG00000029656	C8b	-1.33519	1.90563e-05	0.00142066	-1	120.35	303.63	70.79	159.57	306.3	772.7	180.13	406.14	chr4	104766317	104804548	+	38232	2545	3	16	protein_coding	protein_coding	KNOWN		complement component 8, beta polypeptide [Source:MGI Symbol;Acc:MGI:88236]
ENSMUSG00000031845	Bco1	-1.3363	0.000716264	0.015803	-1	42.24	106.78	29.01	133.76	107.4	271.5	73.77	340.13	chr8	117095854	117133720	+	37867	2543	3	16	protein_coding	protein_coding	KNOWN		beta-carotene oxygenase 1 [Source:MGI Symbol;Acc:MGI:1926923]
ENSMUSG00000026042	Col5a2	-1.34079	0.00275426	0.0382865	-1	22.36	56.65	21.77	64.25	214.4	543.3	208.66	616.31	chr1	45374321	45503282	-	128962	9591	4	59	protein_coding	protein_coding	KNOWN		collagen, type V, alpha 2 [Source:MGI Symbol;Acc:MGI:88458]
ENSMUSG00000054477	Kcnn2	-1.34752	7.23997e-06	0.000712102	-1	14.35	36.53	5.98	19.48	105	267.4	43.82	142.64	chr18	45268860	45686024	+	417165	7321	7	23	protein_coding	protein_coding	KNOWN		potassium intermediate/small conductance calcium-activated channel, subfamily N, member 2 [Source:MGI Symbol;Acc:MGI:2153182]
ENSMUSG00000024500	Ppp2r2b	-1.3478	3.87636e-06	0.000460618	-1	240.41	611.84	109.3	374.98	958.1	2438.3	435.53	1494.33	chr18	42637432	43059471	-	422040	3985	6	21	protein_coding	protein_coding	KNOWN		protein phosphatase 2, regulatory subunit B, beta [Source:MGI Symbol;Acc:MGI:1920180]
ENSMUSG00000004709	Cd244	-1.34996	0.00396288	0.0480659	-1	2.14	5.49	1.19	3.08	10.4	26.8	5.77	15.01	chr1	171559193	171609746	+	50554	4876	4	14	protein_coding	protein_coding	KNOWN		CD244 natural killer cell receptor 2B4 [Source:MGI Symbol;Acc:MGI:109294]
ENSMUSG00000090394	4930523C07Rik	-1.35078	0.00101592	0.0199846	-1	3.63	9.3	1.94	6.51	37.1	94.9	19.7	66.36	chr1	160044382	160080208	+	35827	10195	6	12	protein_coding	protein_coding	KNOWN		RIKEN cDNA 4930523C07 gene [Source:MGI Symbol;Acc:MGI:1914897]
ENSMUSG00000099615	Gm28362	-1.35725	0.00060478	0.0143107	-1	31.49	80.73	27	56.77	76.2	195.4	65.34	137.39	chr1	117662291	117678373	+	16083	2420	1	3	unprocessed_pseudogene	pseudogene	KNOWN		predicted gene 28362 [Source:MGI Symbol;Acc:MGI:5579068]
ENSMUSG00000033739	Fkbpl	-1.35807	0.000241329	0.00804602	-1	126.56	324.57	109.41	232.63	169.1	433.6	146.18	310.8	chr17	34644764	34646324	+	1561	1336	2	4	protein_coding	protein_coding	KNOWN		FK506 binding protein-like [Source:MGI Symbol;Acc:MGI:1932127]
ENSMUSG00000038330	C87499	-1.36162	1.33257e-05	0.00110618	-1	372.18	956.35	152.59	681.57	807.6	2075.3	331.15	1478.97	chr4	88627320	88634411	-	7092	2170	5	12	protein_coding	protein_coding	KNOWN		expressed sequence C87499 [Source:MGI Symbol;Acc:MGI:2140706]
ENSMUSG00000041992	Rapgef5	-1.36294	0.00012027	0.00508784	-1	43.06	110.84	23.44	67.29	171.7	441.9	93.46	268.28	chr12	117516479	117756978	+	240500	3987	1	28	protein_coding	protein_coding	KNOWN		Rap guanine nucleotide exchange factor (GEF) 5 [Source:MGI Symbol;Acc:MGI:2444365]
ENSMUSG00000045467	Ttll13	-1.36321	0.00101224	0.0199347	-1	16.46	42.39	8.98	31.06	64.6	166.2	35.26	121.91	chr7	80246376	80260821	+	14446	3924	3	19	protein_coding	protein_coding	KNOWN		tubulin tyrosine ligase-like family, member 13 [Source:MGI Symbol;Acc:MGI:1920845]
ENSMUSG00000097353	A430046D13Rik	-1.36386	2.74907e-07	6.71239e-05	-1	104.86	269.71	37.16	139.96	209.4	538.6	74.22	279.51	chr10	128499364	128504242	+	4879	1997	1	2	lincRNA	lncRNA	KNOWN		Riken cDNA A430046D13 gene [Source:MGI Symbol;Acc:MGI:3609643]
ENSMUSG00000011589	Fsd1	-1.3653	0.000149862	0.00590594	-1	46.31	119.49	36.8	59.76	80.9	208.9	64.32	104.49	chr17	55986511	55996881	+	10371	1748	1	13	protein_coding	protein_coding	KNOWN		fibronectin type 3 and SPRY domain-containing protein [Source:MGI Symbol;Acc:MGI:1934858]
ENSMUSG00000034533	Scn10a	-1.36601	0.00400397	0.0484137	-1	4.33	11.18	2.74	9.09	27.8	71.7	17.57	58.3	chr9	119608456	119719032	-	110577	6416	1	28	protein_coding	protein_coding	KNOWN		sodium channel, voltage-gated, type X, alpha [Source:MGI Symbol;Acc:MGI:108029]
ENSMUSG00000059218	Gm13084	-1.36641	1.58378e-05	0.00125541	-1	3023.33	7795.04	1687.29	5419.36	6421.6	16556.7	3583.79	11510.7	chr4	143809245	143816093	-	6849	2124	3	9	protein_coding	protein_coding	NOVEL		predicted gene 13084 [Source:MGI Symbol;Acc:MGI:3650237]
ENSMUSG00000061576	Dpp6	-1.36727	0.000286603	0.00880023	-1	3.2	8.29	1.56	4.95	39.7	102.4	19.33	61.15	chr5	26817203	27727505	+	910303	12347	9	42	protein_coding	protein_coding	KNOWN		dipeptidylpeptidase 6 [Source:MGI Symbol;Acc:MGI:94921]
ENSMUSG00000022836	Mylk	-1.36942	0.00120892	0.0224422	-1	29.31	75.78	19.43	97.24	297.9	769.9	197.17	987.71	chr16	34745210	35002420	+	257211	10159	2	34	protein_coding	protein_coding	KNOWN		myosin, light polypeptide kinase [Source:MGI Symbol;Acc:MGI:894806]
ENSMUSG00000076937	Iglc2	-1.37297	3.80115e-05	0.00232935	-1	165.14	428.24	94.84	204.84	101.1	262.1	58.04	125.36	chr16	19198396	19200351	-	1956	612	2	3	IG_C_gene	protein_coding	KNOWN		immunoglobulin lambda constant 2 [Source:MGI Symbol;Acc:MGI:99547]
ENSMUSG00000044033	Ccdc141	-1.37326	0.000753895	0.0163407	-1	5.31	13.71	3.69	12.66	62	160.6	43.33	148.41	chr2	77009902	77170636	-	160735	11717	11	45	protein_coding	protein_coding	KNOWN		coiled-coil domain containing 141 [Source:MGI Symbol;Acc:MGI:1919735]
ENSMUSG00000040498	Igsf23	-1.37619	0.00155724	0.0261128	-1	51.26	133.13	33.42	80.34	97.1	252.3	63.3	152.22	chr7	19937305	19950743	-	13439	1895	1	5	protein_coding	protein_coding	KNOWN		immunoglobulin superfamily, member 23 [Source:MGI Symbol;Acc:MGI:1917330]
ENSMUSG00000040963	Asgr2	-1.37836	7.26413e-05	0.00360284	-1	57.59	149.72	29.86	93.11	90.7	235.7	46.99	146.57	chr11	70092644	70106187	+	13544	1574	4	17	protein_coding	protein_coding	KNOWN		asialoglycoprotein receptor 2 [Source:MGI Symbol;Acc:MGI:88082]
ENSMUSG00000026715	Serpinc1	-1.37853	1.54627e-05	0.00123961	-1	43.6	113.37	22.92	71.07	372.6	968.7	195.78	607.36	chr1	160978585	161005863	+	27279	8546	8	25	protein_coding	protein_coding	KNOWN		serine (or cysteine) peptidase inhibitor, clade C (antithrombin), member 1 [Source:MGI Symbol;Acc:MGI:88095]
ENSMUSG00000001168	Oas1h	-1.37972	1.76422e-05	0.00134486	-1	1831.44	4765.73	1081.46	3108.84	3130	8144.6	1848.23	5313.03	chr5	120861421	120873512	+	12092	1709	2	8	protein_coding	protein_coding	KNOWN		2'-5' oligoadenylate synthetase 1H [Source:MGI Symbol;Acc:MGI:2180853]
ENSMUSG00000020332	Meikin	-1.38046	0.000677561	0.0152226	-1	54.65	142.3	35.89	92.09	83.3	216.9	54.71	140.35	chr11	54370652	54426790	+	56139	1524	2	16	protein_coding	protein_coding	KNOWN		meiotic kinetochore factor [Source:MGI Symbol;Acc:MGI:1922097]
ENSMUSG00000039578	Ccser1	-1.38068	6.20745e-05	0.00319363	-1	168.13	437.79	105.89	357.17	1466.5	3818.5	923.52	3115.26	chr6	61180324	62382865	+	1202542	8722	8	24	protein_coding	protein_coding	KNOWN		coiled-coil serine rich 1 [Source:MGI Symbol;Acc:MGI:3045354]
ENSMUSG00000040605	Bace2	-1.38093	0.00156937	0.0262598	-1	8.33	21.7	6.22	13.78	31.1	81	23.23	51.5	chr16	97356728	97439012	+	82285	3736	1	9	protein_coding	protein_coding	KNOWN		beta-site APP-cleaving enzyme 2 [Source:MGI Symbol;Acc:MGI:1860440]
ENSMUSG00000021203	Otub2	-1.38277	7.28429e-05	0.00360503	-1	43.1	112.41	22.85	73.12	159.3	415.4	84.41	270.14	chr12	103388682	103406350	+	17669	3695	5	14	protein_coding	protein_coding	KNOWN		OTU domain, ubiquitin aldehyde binding 2 [Source:MGI Symbol;Acc:MGI:1915399]
ENSMUSG00000069796	Gm11426	-1.38458	3.693e-07	8.31245e-05	-1	127.11	331.91	55.7	182.14	282.2	736.8	123.65	404.36	chr11	82633353	82636309	+	2957	2220	1	3	lincRNA	lncRNA	KNOWN		predicted gene 11426 [Source:MGI Symbol;Acc:MGI:3651541]
ENSMUSG00000057534	Gm15698	-1.38559	6.41563e-08	2.42231e-05	-1	24676.2	64473.2	11148.2	32188.1	20555.2	53706.2	9286.46	26812.7	chr11	88964658	88966931	-	2274	833	3	5	protein_coding	protein_coding	NOVEL		predicted gene 15698 [Source:MGI Symbol;Acc:MGI:3651308]
ENSMUSG00000047746	Fbxo40	-1.38638	1.90359e-07	5.30489e-05	-1	58.85	153.92	25.08	60.51	324.6	849.1	138.35	333.81	chr16	36963460	36990467	-	27008	5517	4	10	protein_coding	protein_coding	KNOWN	M	F-box protein 40 [Source:MGI Symbol;Acc:MGI:2443753]
ENSMUSG00000087290	Gm15866	-1.39008	0.00272299	0.0380098	-1	37.06	97.29	21.54	124.6	50.9	133.6	29.58	171.06	chr5	43549928	43601731	-	51804	1373	2	7	antisense	lncRNA	KNOWN		predicted gene 15866 [Source:MGI Symbol;Acc:MGI:3801874]
ENSMUSG00000087444	Gm5475	-1.39008	3.1763e-06	0.000406306	-1	35.33	92.51	20.75	37.1	118.8	311.4	69.84	124.85	chr15	100422147	100428150	+	6004	3366	2	5	protein_coding	protein_coding	KNOWN		predicted gene 5475 [Source:MGI Symbol;Acc:MGI:3646320]
ENSMUSG00000037196	Pacrg	-1.39089	2.81009e-07	6.71239e-05	-1	54.63	143.34	17.74	62.81	85.9	225.3	27.88	98.76	chr17	10403012	10840311	-	437300	1572	2	7	protein_coding	protein_coding	KNOWN		PARK2 co-regulated [Source:MGI Symbol;Acc:MGI:1916560]
ENSMUSG00000025608	Podxl	-1.39422	0.0016622	0.0273824	-1	5.19	13.71	3.26	9.41	28.6	75.2	17.87	51.59	chr6	31519488	31563981	-	44494	5488	2	11	protein_coding	protein_coding	KNOWN		podocalyxin-like [Source:MGI Symbol;Acc:MGI:1351317]
ENSMUSG00000069476	Zfp616	-1.39808	1.03491e-05	0.000900605	-1	50.84	133.99	22.16	79.95	255.6	673.6	111.49	401.95	chr11	74069955	74087292	+	17338	5027	5	11	protein_coding	protein_coding	KNOWN		zinc finger protein 616 [Source:MGI Symbol;Acc:MGI:3650906]
ENSMUSG00000057596	Trim30d	-1.39845	0.00222038	0.0335918	-1	8.59	22.68	6.15	18.33	32.3	85.3	23.06	68.83	chr7	104470014	104507849	-	37836	3758	3	12	protein_coding	protein_coding	KNOWN		tripartite motif-containing 30D [Source:MGI Symbol;Acc:MGI:3035181]
ENSMUSG00000038128	Camk4	-1.40035	0.000360932	0.0102787	-1	3.06	8.08	2.33	4.38	37.6	99.7	28.77	53.95	chr18	32939041	33195767	+	256727	12331	1	11	protein_coding	protein_coding	KNOWN		calcium/calmodulin-dependent protein kinase IV [Source:MGI Symbol;Acc:MGI:88258]
ENSMUSG00000071229	Timm8a2	-1.4013	2.73312e-06	0.000367699	-1	149.86	395.56	76.64	167.58	136.8	361.2	69.97	152.99	chr14	122034674	122038420	+	3747	913	1	2	protein_coding	protein_coding	KNOWN		translocase of inner mitochondrial membrane 8A2 [Source:MGI Symbol;Acc:MGI:3615492]
ENSMUSG00000001604	Tcea3	-1.40375	7.46146e-07	0.000134358	-1	84.56	223.61	30.12	101.49	118.4	313	42.15	142.07	chr4	136247729	136274898	+	27170	1400	3	16	protein_coding	protein_coding	KNOWN		transcription elongation factor A (SII), 3 [Source:MGI Symbol;Acc:MGI:1196908]
ENSMUSG00000102887	Gm10857	-1.40461	0.000118091	0.00501703	-1	46.57	123.27	27.52	67.03	130.1	344.4	76.9	187.3	chr2	6132869	6140568	+	7700	2794	2	4	lincRNA	lncRNA	NOVEL		predicted gene 10857 [Source:MGI Symbol;Acc:MGI:3641733]
ENSMUSG00000070777	Ceacam20	-1.40591	0.000199109	0.0070943	-1	16.69	44.27	8.43	27.63	48.4	128.2	24.42	80.07	chr7	19965412	19991113	+	25702	2897	1	12	protein_coding	protein_coding	KNOWN		carcinoembryonic antigen-related cell adhesion molecule 20 [Source:MGI Symbol;Acc:MGI:1918851]
ENSMUSG00000028970	Abcb1b	-1.40617	2.97255e-05	0.0019437	-1	12.61	33.39	6.61	19.24	100.6	266.8	52.93	153.83	chr5	8798147	8866315	+	68169	7990	9	41	protein_coding	protein_coding	KNOWN		ATP-binding cassette, sub-family B (MDR/TAP), member 1B [Source:MGI Symbol;Acc:MGI:97568]
ENSMUSG00000039977	Ccdc67	-1.40648	0.00120756	0.0224347	-1	15.2	40.35	9.53	30.42	50.3	133.6	31.54	100.71	chr9	15559864	15627933	-	68070	3311	5	23	protein_coding	protein_coding	KNOWN		coiled-coil domain containing 67 [Source:MGI Symbol;Acc:MGI:2443026]
ENSMUSG00000051965	Nanos2	-1.41038	0.000257464	0.00833059	-1	52.76	140.29	28.07	86.36	75.9	201.9	40.39	124.25	chr7	18987524	18988962	+	1439	1439	1	1	protein_coding	protein_coding	KNOWN		nanos homolog 2 (Drosophila) [Source:MGI Symbol;Acc:MGI:2676627]
ENSMUSG00000021216	Tubal3	-1.41301	0.00322058	0.0424975	-1	15.1	40.27	10.2	35.86	46.8	124.6	31.57	110.93	chr13	3924695	3935276	+	10582	3095	1	4	protein_coding	protein_coding	KNOWN		tubulin, alpha-like 3 [Source:MGI Symbol;Acc:MGI:3588215]
ENSMUSG00000038155	Gstp2	-1.41474	0.00389704	0.0476624	-1	37.24	99.46	33.86	83.25	28.7	76.6	26.07	64.1	chr19	4040285	4042236	-	1952	770	1	7	protein_coding	protein_coding	KNOWN		glutathione S-transferase, pi 2 [Source:MGI Symbol;Acc:MGI:95864]
ENSMUSG00000039956	Mrap	-1.41795	4.74417e-05	0.00265685	-1	97.51	260.5	53.48	140.85	142.8	381.4	78.29	206.2	chr16	90738324	90749785	+	11462	1464	4	7	protein_coding	protein_coding	KNOWN		melanocortin 2 receptor accessory protein [Source:MGI Symbol;Acc:MGI:1924287]
ENSMUSG00000024245	Tmem178	-1.41895	3.91071e-05	0.0023612	-1	31.21	83.45	18.24	33.34	52.9	141.5	30.95	56.56	chr17	80944632	81001816	+	57185	1696	1	4	protein_coding	protein_coding	KNOWN		transmembrane protein 178 [Source:MGI Symbol;Acc:MGI:1915277]
ENSMUSG00000025420	Katnal2	-1.41964	2.40332e-05	0.00165956	-1	25.24	67.54	11.53	45.24	102.5	274.3	46.82	183.73	chr18	76977148	77047308	-	70161	4061	11	38	protein_coding	protein_coding	KNOWN		katanin p60 subunit A-like 2 [Source:MGI Symbol;Acc:MGI:1924234]
ENSMUSG00000098212	Gm20997	-1.42369	0.00395447	0.0480136	-1	21.53	57.79	17.34	61.67	79.3	212.9	63.9	227.18	chr6	130482111	130504610	-	22500	3684	1	4	unprocessed_pseudogene	pseudogene	KNOWN		predicted gene, 20997 [Source:MGI Symbol;Acc:MGI:5434352]
ENSMUSG00000038550	Ciart	-1.42381	0.000542125	0.0133036	-1	20.8	55.91	12.58	34.73	47.1	126.4	28.43	78.51	chr3	95878503	95882251	-	3749	2261	6	17	protein_coding	protein_coding	KNOWN		circadian associated repressor of transcription [Source:MGI Symbol;Acc:MGI:2684975]
ENSMUSG00000039883	Lrrc17	-1.42406	7.9878e-10	1.55728e-06	-1	177.66	476.67	70.23	182.39	641	1719.9	253.41	657.97	chr5	21543559	21575904	+	32346	3608	2	6	protein_coding	protein_coding	KNOWN		leucine rich repeat containing 17 [Source:MGI Symbol;Acc:MGI:1921761]
ENSMUSG00000038782	1700028J19Rik	-1.42487	0.00317888	0.0421602	-1	32.84	88.33	22.07	64.51	40.9	110	27.49	80.31	chr7	44229933	44236122	-	6190	1245	1	5	protein_coding	protein_coding	KNOWN		RIKEN cDNA 1700028J19 gene [Source:MGI Symbol;Acc:MGI:1917254]
ENSMUSG00000073051	Gm14812	-1.42582	0.00354562	0.0452066	-1	6.48	17.56	4.85	11.11	11.6	31.5	8.69	19.93	chrX	99405331	99443797	-	38467	1794	1	7	lincRNA	lncRNA	NOVEL		predicted gene 14812 [Source:MGI Symbol;Acc:MGI:3642165]
ENSMUSG00000001098	Kctd10	-1.42925	0.0010611	0.0205284	-1	18.02	48.54	14.52	39.11	72.8	196	58.68	157.98	chr5	114363567	114380508	-	16942	4039	7	20	protein_coding	protein_coding	KNOWN		potassium channel tetramerisation domain containing 10 [Source:MGI Symbol;Acc:MGI:2141207]
ENSMUSG00000032311	Nrg4	-1.42996	7.04567e-07	0.000129868	-1	102.64	276.54	50.13	182.48	623.5	1680.1	304.44	1108.58	chr9	55220222	55326844	-	106623	6075	13	39	protein_coding	protein_coding	KNOWN		neuregulin 4 [Source:MGI Symbol;Acc:MGI:1933833]
ENSMUSG00000070345	Hsf5	-1.43104	0.000567092	0.0137	-1	11.26	30.36	7.35	17.12	46.8	126.3	30.61	71.2	chr11	87617164	87659542	+	42379	4158	1	6	protein_coding	protein_coding	KNOWN		heat shock transcription factor family member 5 [Source:MGI Symbol;Acc:MGI:2685585]
ENSMUSG00000025777	Gdap1	-1.43118	0.000135678	0.00552362	-1	30.47	82.18	16.5	65.84	235.7	635.4	127.52	508.92	chr1	17145362	17164271	+	18910	7731	4	12	protein_coding	protein_coding	KNOWN		ganglioside-induced differentiation-associated-protein 1 [Source:MGI Symbol;Acc:MGI:1338002]
ENSMUSG00000016239	Lonrf3	-1.43334	0.00143084	0.0247089	-1	28.09	75.9	20.99	50.71	107.1	289.3	80.07	193.27	chrX	36328353	36362341	+	33989	3812	3	15	protein_coding	protein_coding	KNOWN		LON peptidase N-terminal domain and ring finger 3 [Source:MGI Symbol;Acc:MGI:1921615]
ENSMUSG00000046262	C87977	-1.43454	3.5349e-06	0.000431777	-1	596.44	1612.2	345.59	809.94	1778	4805.9	1030.18	2414.43	chr4	144206775	144213318	-	6544	2981	7	18	protein_coding	protein_coding	NOVEL		expressed sequence C87977 [Source:MGI Symbol;Acc:MGI:2140708]
ENSMUSG00000039384	Dusp10	-1.43571	6.08935e-05	0.0031781	-1	20.52	55.59	11.06	35.39	62.4	169.1	33.62	107.62	chr1	184013302	184075636	+	62335	3042	2	7	protein_coding	protein_coding	KNOWN		dual specificity phosphatase 10 [Source:MGI Symbol;Acc:MGI:1927070]
ENSMUSG00000101337	Dnah7c	-1.43609	0.00144076	0.0248174	-1	2.26	6.12	1.11	4.09	28.4	77	13.95	51.56	chr1	46425592	46807476	+	381885	12603	5	73	protein_coding	protein_coding	KNOWN		dynein, axonemal, heavy chain 7C [Source:MGI Symbol;Acc:MGI:3639762]
ENSMUSG00000021483	Cdk20	-1.4374	4.37964e-06	0.000502563	-1	386.05	1045.6	208.25	681.29	704.9	1909.3	380.25	1244.03	chr13	64432553	64439720	+	7168	1826	1	8	protein_coding	protein_coding	KNOWN		cyclin-dependent kinase 20 [Source:MGI Symbol;Acc:MGI:2145349]
ENSMUSG00000060508	Nlrp9b	-1.43782	0.000824046	0.0173472	-1	149.66	405.46	93.76	342.71	521.1	1411.8	326.5	1193.35	chr7	20008023	20073306	+	65284	3482	3	15	protein_coding	protein_coding	KNOWN		NLR family, pyrin domain containing 9B [Source:MGI Symbol;Acc:MGI:2675377]
ENSMUSG00000002020	Ltbp2	-1.43802	1.28466e-05	0.00107402	-1	7.64	20.73	2.94	14.21	62.5	169.6	23.99	116.11	chr12	84783212	84876532	-	93321	8184	7	50	protein_coding	protein_coding	KNOWN		latent transforming growth factor beta binding protein 2 [Source:MGI Symbol;Acc:MGI:99502]
ENSMUSG00000046408	1700067K01Rik	-1.44288	0.00158711	0.0264997	-1	114.3	310.76	139.2	325.4	223.7	608.2	272.4	636.79	chr8	84001502	84004770	+	3269	1957	4	13	protein_coding	protein_coding	KNOWN		RIKEN cDNA 1700067K01 gene [Source:MGI Symbol;Acc:MGI:1920703]
ENSMUSG00000073497	AA792892	-1.44297	0.0034393	0.0441637	-1	9.66	26.33	6.77	16.47	17.8	48.5	12.49	30.35	chr5	94339749	94385010	+	45262	1842	1	3	protein_coding	protein_coding	KNOWN		expressed sequence AA792892 [Source:MGI Symbol;Acc:MGI:2140789]
ENSMUSG00000031809	1700018B08Rik	-1.44574	0.000180406	0.00666109	-1	43.05	117.38	27.51	65.9	55.7	151.9	35.58	85.24	chr8	121530780	121544320	-	13541	1294	4	15	protein_coding	protein_coding	KNOWN		RIKEN cDNA 1700018B08 gene [Source:MGI Symbol;Acc:MGI:1923655]
ENSMUSG00000084839	Gm14097	-1.4481	0.000280906	0.00871067	-1	117.46	320.72	83.75	187.55	55.2	150.7	39.37	88.15	chr2	132694432	132698523	-	4092	470	1	2	antisense	lncRNA	NOVEL		predicted gene 14097 [Source:MGI Symbol;Acc:MGI:3651729]
ENSMUSG00000038521	C1s1	-1.44843	0.000344522	0.00998132	-1	56.69	154.77	33.81	140.18	177.4	484.2	105.78	438.61	chr6	124530345	124542359	-	12015	3129	5	19	protein_coding	protein_coding	KNOWN		complement component 1, s subcomponent 1 [Source:MGI Symbol;Acc:MGI:1355312]
ENSMUSG00000039269	2300002M23Rik	-1.4526	0.00347675	0.0445226	-1	14.64	40.26	13.99	19.75	22	60.5	21	29.67	chr17	35567450	35568952	+	1503	1503	2	3	protein_coding	protein_coding	KNOWN		RIKEN cDNA 2300002M23 gene [Source:MGI Symbol;Acc:MGI:1916792]
ENSMUSG00000106230	RP23-447N11.2	-1.45268	4.98963e-05	0.00276128	-1	48.63	133.16	28.02	75.43	81.3	222.5	46.81	126.04	chr3	132842202	132878596	-	36395	1671	1	4	lincRNA	lncRNA	NOVEL
ENSMUSG00000060630	Zfp735	-1.45375	7.441e-06	0.000722765	-1	84.29	230.92	46.17	124.12	329.2	902	180.33	484.86	chr11	73688778	73713798	+	25021	3906	3	8	protein_coding	protein_coding	KNOWN		zinc finger protein 735 [Source:MGI Symbol;Acc:MGI:1923640]
ENSMUSG00000097727	F630040K05Rik	-1.4571	7.4224e-06	0.000722765	-1	12.7	34.88	4.81	20.25	66.2	181.8	25.03	105.57	chr17	45734506	45788594	+	54089	5213	2	7	lincRNA	lncRNA	KNOWN		RIKEN cDNA F630040K05 gene [Source:MGI Symbol;Acc:MGI:4437734]
ENSMUSG00000021123	Rdh12	-1.46084	0.00130206	0.023551	-1	18.65	51.42	15.4	40.33	55.3	152.6	45.7	119.69	chr12	79208914	79222665	+	13752	2967	4	14	protein_coding	protein_coding	KNOWN		retinol dehydrogenase 12 [Source:MGI Symbol;Acc:MGI:1925224]
ENSMUSG00000021448	Shc3	-1.46091	0.00354036	0.0451642	-1	18.34	50.61	13.45	39.04	28.2	77.8	20.64	60	chr13	51431041	51567084	-	136044	1537	1	12	protein_coding	protein_coding	KNOWN		src homology 2 domain-containing transforming protein C3 [Source:MGI Symbol;Acc:MGI:106179]
ENSMUSG00000026764	Kif5c	-1.46586	2.76856e-06	0.000368234	-1	9.14	25.3	4.16	11.39	65.3	180.6	29.66	81.38	chr2	49619298	49774778	+	155481	7142	6	37	protein_coding	protein_coding	KNOWN		kinesin family member 5C [Source:MGI Symbol;Acc:MGI:1098269]
ENSMUSG00000035399	Oser1	-1.46902	0.000136935	0.00554588	-1	103.05	285.36	100.5	266.47	267.9	741.9	261.31	692.86	chr2	163405822	163424697	-	18876	2600	7	15	protein_coding	protein_coding	NOVEL		oxidative stress responsive serine rich 1 [Source:MGI Symbol;Acc:MGI:1913930]
ENSMUSG00000032246	Calml4	-1.4713	0.0029992	0.0403817	-1	79.94	221.9	116.34	218.37	68.8	191	100.17	188.03	chr9	62858104	62875918	+	17815	861	2	5	protein_coding	protein_coding	KNOWN		calmodulin-like 4 [Source:MGI Symbol;Acc:MGI:1922850]
ENSMUSG00000026630	Batf3	-1.47418	0.00301092	0.0404436	-1	26.3	73.12	23.97	42.43	42	116.8	38.3	67.75	chr1	191097847	191108945	+	11099	1597	5	11	protein_coding	protein_coding	KNOWN		basic leucine zipper transcription factor, ATF-like 3 [Source:MGI Symbol;Acc:MGI:1925491]
ENSMUSG00000003411	Rab3b	-1.47426	4.64787e-07	9.80199e-05	-1	83.12	230.88	42.45	109.15	292.9	813.6	149.53	384.66	chr4	108879063	108943324	+	64262	3524	4	12	protein_coding	protein_coding	KNOWN		RAB3B, member RAS oncogene family [Source:MGI Symbol;Acc:MGI:1917158]
ENSMUSG00000052133	Sema5b	-1.47688	0.00142599	0.0247061	-1	12.26	34.14	9.78	30.55	86.8	241.7	69.17	216.26	chr16	35541145	35664732	+	123588	7080	8	38	protein_coding	protein_coding	KNOWN		sema domain, seven thrombospondin repeats (type 1 and type 1-like), transmembrane domain (TM) and short cytoplasmic domain, (semaphorin) 5B [Source:MGI Symbol;Acc:MGI:107555]
ENSMUSG00000032493	Prss44	-1.47799	0.000109819	0.00477837	-1	22.61	63.04	11.93	59	79.8	222.5	42.08	208.28	chr9	110813994	110824523	+	10530	3530	4	12	protein_coding	protein_coding	KNOWN		protease, serine 44 [Source:MGI Symbol;Acc:MGI:1920586]
ENSMUSG00000078607	1810010H24Rik	-1.47962	0.000139647	0.0055976	-1	38.96	108.86	22.63	44.96	46.9	131.2	27.26	54.19	chr11	107028118	107030443	+	2326	1205	2	6	antisense	lncRNA	NOVEL		RIKEN cDNA 1810010H24 gene [Source:MGI Symbol;Acc:MGI:1916316]
ENSMUSG00000079157	Fam155a	-1.4799	0.000640731	0.0148056	-1	21.11	59	13.52	30.91	66.5	185.6	42.54	97.26	chr8	9206001	9771018	-	565018	3146	1	3	protein_coding	protein_coding	KNOWN		family with sequence similarity 155, member A [Source:MGI Symbol;Acc:MGI:2142765]
ENSMUSG00000029830	Svopl	-1.48052	0.000177983	0.00660394	-1	28.01	78.18	17.28	68.15	119.9	334.7	74	291.7	chr6	37983739	38046996	-	63258	4281	4	21	protein_coding	protein_coding	KNOWN		SV2 related protein homolog (rat)-like [Source:MGI Symbol;Acc:MGI:2444335]
ENSMUSG00000026171	Rnf25	-1.48108	0.000110473	0.00478902	-1	98.56	275.22	77.84	229.8	215	600.2	169.76	501.21	chr1	74593748	74601397	-	7650	2181	10	28	protein_coding	protein_coding	KNOWN		ring finger protein 25 [Source:MGI Symbol;Acc:MGI:1890215]
ENSMUSG00000031750	Il34	-1.48248	0.000578837	0.0139547	-1	19.69	55.16	13.17	43.66	38.6	108.1	25.83	85.53	chr8	110741829	110805924	-	64096	1959	5	15	protein_coding	protein_coding	KNOWN		interleukin 34 [Source:MGI Symbol;Acc:MGI:1923777]
ENSMUSG00000028838	Extl1	-1.48709	0.000273793	0.00863778	-1	4.15	11.72	2.47	6.69	18	50.8	10.7	29.05	chr4	134356372	134383850	-	27479	4333	3	15	protein_coding	protein_coding	KNOWN		exostoses (multiple)-like 1 [Source:MGI Symbol;Acc:MGI:1888742]
ENSMUSG00000075512	Gm1587	-1.4874	0.00334673	0.0435242	-1	59.19	166.56	41.67	94.56	22	62	15.5	35.18	chr14	77794823	77798864	-	4042	372	1	3	protein_coding	protein_coding	KNOWN		predicted gene 1587 [Source:MGI Symbol;Acc:MGI:2686433]
ENSMUSG00000029026	Trp73	-1.4882	0.00130822	0.023551	-1	6.27	17.64	4.45	7.26	34.7	97.6	24.63	40.15	chr4	154056253	154140208	-	83956	5534	7	22	protein_coding	protein_coding	KNOWN	M	transformation related protein 73 [Source:MGI Symbol;Acc:MGI:1336991]
ENSMUSG00000045662	Henmt1	-1.48928	0.000245957	0.0080979	-1	87.9	246.91	56	113.25	235.2	660.5	149.8	302.99	chr3	108939873	108960774	+	20902	2675	7	19	protein_coding	protein_coding	KNOWN		HEN1 methyltransferase homolog 1 (Arabidopsis) [Source:MGI Symbol;Acc:MGI:1913965]
ENSMUSG00000092042	Gm17163	-1.49212	0.00146892	0.0251277	-1	25.75	72.49	17.51	37.93	11.1	31.3	7.57	16.39	chr9	121820289	121831193	+	10905	432	1	2	antisense	lncRNA	NOVEL		predicted gene 17163 [Source:MGI Symbol;Acc:MGI:4937990]
ENSMUSG00000105085	RP24-333H9.2	-1.49685	0.00109862	0.0209842	-1	49.77	141.82	44.61	83.04	17.5	49.9	15.7	29.23	chr3	133545097	133585053	+	39957	352	1	3	antisense	lncRNA	NOVEL
ENSMUSG00000020870	Cdc34-ps	-1.49762	5.66588e-06	0.000611211	-1	185.27	523.4	130.87	355.67	232	655.3	163.85	445.31	chr11	94741782	94743033	+	1252	1252	2	2	protein_coding	protein_coding	KNOWN		cell division cycle 34 homolog, pseudogene (S. cerevisiae) [Source:MGI Symbol;Acc:MGI:1858429]
ENSMUSG00000089844	A530032D15Rik	-1.50137	0.00257768	0.0366591	-1	14.1	40.06	9.87	26.09	22.6	64.2	15.83	41.82	chr1	85083069	85109853	-	26785	1603	3	12	protein_coding	protein_coding	KNOWN		RIKEN cDNA A530032D15Rik gene [Source:MGI Symbol;Acc:MGI:3037746]
ENSMUSG00000004642	Slbp	-1.50158	2.37018e-05	0.0016464	-1	543.73	1539.57	440.55	1169.11	2431.5	6884.9	1970.14	5228.28	chr5	33634952	33652574	-	17623	4472	10	25	protein_coding	protein_coding	KNOWN		stem-loop binding protein [Source:MGI Symbol;Acc:MGI:108402]
ENSMUSG00000105589	Fbxw14	-1.50357	4.04654e-06	0.000473628	-1	1091.58	3095.05	519.39	2342.65	2307.6	6542.9	1097.99	4952.32	chr9	109270790	109287676	-	16887	2114	4	16	protein_coding	protein_coding	KNOWN		F-box and WD-40 domain protein 14 [Source:MGI Symbol;Acc:MGI:1354703]
ENSMUSG00000045291	E330021D16Rik	-1.50677	3.18936e-05	0.00204547	-1	1569.92	4461.38	1090.3	3397.08	1752	4978.9	1216.77	3791.12	chr6	136400715	136401830	-	1116	1116	1	1	protein_coding	protein_coding	KNOWN		RIKEN cDNA E330021D16 gene [Source:MGI Symbol;Acc:MGI:2141773]
ENSMUSG00000098065	Gm5177	-1.50996	0.000242978	0.00806789	-1	23.01	65.57	10.98	49.39	87.1	248.2	41.58	186.96	chr10	10605945	10616313	+	10369	3785	2	4	transcribed_processed_pseudogene	pseudogene	KNOWN		predicted pseudogene 5177 [Source:MGI Symbol;Acc:MGI:3646657]
ENSMUSG00000029279	Brdt	-1.5125	1.60939e-07	4.70927e-05	-1	141.2	402.8	54.43	272.02	722.2	2060.3	278.39	1391.33	chr5	107331159	107387058	+	55900	5115	4	26	protein_coding	protein_coding	KNOWN		bromodomain, testis-specific [Source:MGI Symbol;Acc:MGI:1891374]
ENSMUSG00000000701	Tcl1b5	-1.51354	0.00182367	0.0290322	-1	170.85	487.93	132.28	376.67	177.5	506.9	137.44	391.35	chr12	105176358	105181143	+	4786	1039	1	4	protein_coding	protein_coding	KNOWN		T cell leukemia/lymphoma 1B, 5 [Source:MGI Symbol;Acc:MGI:1351635]
ENSMUSG00000024868	Dkk1	-1.51358	3.36694e-05	0.00212287	-1	83.22	237.6	53.85	184.15	202	576.6	130.69	446.97	chr19	30545863	30549665	-	3803	2427	1	4	protein_coding	protein_coding	KNOWN		dickkopf homolog 1 (Xenopus laevis) [Source:MGI Symbol;Acc:MGI:1329040]
ENSMUSG00000074991	Gabrr3	-1.51364	0.000216339	0.00748049	-1	107.43	306.82	78.01	214.92	177.9	508.1	129.19	355.91	chr16	59407332	59461889	+	54558	1656	1	9	protein_coding	protein_coding	KNOWN		gamma-aminobutyric acid (GABA) receptor, rho 3 [Source:MGI Symbol;Acc:MGI:3588203]
ENSMUSG00000096576	Oog1	-1.51825	4.96606e-06	0.000556223	-1	56.68	162.43	25.44	85.53	102.7	294.3	46.11	154.96	chr12	87602688	87608845	+	6158	1812	1	4	protein_coding	protein_coding	KNOWN		oogenesin 1 [Source:MGI Symbol;Acc:MGI:2679150]
ENSMUSG00000026202	Tuba4a	-1.51929	0.00104786	0.0203902	-1	195.12	559.34	245.34	745.53	722.1	2070.1	907.98	2759.19	chr1	75214228	75219865	-	5638	3701	8	17	protein_coding	protein_coding	KNOWN		tubulin, alpha 4A [Source:MGI Symbol;Acc:MGI:1095410]
ENSMUSG00000097915	A330009N23Rik	-1.52041	0.000955311	0.0191299	-1	29.11	83.55	21.35	61.69	40.5	116.3	29.72	85.89	chr15	101221196	101224121	-	2926	1392	1	3	lincRNA	lncRNA	KNOWN		RIKEN cDNA A330009N23 gene [Source:MGI Symbol;Acc:MGI:2443491]
ENSMUSG00000039375	Wdr17	-1.52241	0.00332243	0.0432804	-1	3.15	9.07	3.3	6.8	20.7	59.6	21.59	44.78	chr8	54629055	54887184	-	258130	6571	13	60	protein_coding	protein_coding	KNOWN		WD repeat domain 17 [Source:MGI Symbol;Acc:MGI:1924662]
ENSMUSG00000094791	AC126035.1	-1.52278	0.000186774	0.00683154	-1	216.59	622.53	163.89	606.78	181.3	521.1	137.17	507.87	chr5_JH584299_random	314841	317584	+	2744	837	1	2	protein_coding	protein_coding	NOVEL
ENSMUSG00000071340	Trappc3l	-1.52701	8.36053e-05	0.00397994	-1	129.85	374.12	64.95	282.08	153.6	442.6	76.85	333.69	chr10	34037597	34109813	+	72217	1183	1	7	protein_coding	protein_coding	KNOWN		trafficking protein particle complex 3 like [Source:MGI Symbol;Acc:MGI:3642034]
ENSMUSG00000054342	Kcnn4	-1.5285	0.00317929	0.0421602	-1	7.76	22.48	5.59	16	15.8	45.7	11.35	32.52	chr7	24370263	24385209	+	14947	2034	1	9	protein_coding	protein_coding	KNOWN		potassium intermediate/small conductance calcium-activated channel, subfamily N, member 4 [Source:MGI Symbol;Acc:MGI:1277957]
ENSMUSG00000000739	Sult5a1	-1.53021	2.79267e-05	0.00186782	-1	32.99	95.29	22.05	55.68	58.2	168.1	38.9	98.22	chr8	123142847	123158315	-	15469	1764	6	18	protein_coding	protein_coding	KNOWN		sulfotransferase family 5A, member 1 [Source:MGI Symbol;Acc:MGI:1931463]
ENSMUSG00000074913	Gm815	-1.53109	0.000303281	0.00918434	-1	143.77	415.55	97.75	286.73	87.7	253.5	59.63	174.9	chr19	26885925	26888639	+	2715	610	1	4	protein_coding	protein_coding	KNOWN		predicted gene 815 [Source:MGI Symbol;Acc:MGI:2685661]
ENSMUSG00000066027	Gm10436	-1.53365	4.8118e-07	9.9681e-05	-1	624.59	1808.33	301.35	1095.7	1182.3	3423.2	570.43	2074.19	chr12	88175589	88181894	-	6306	1893	1	4	protein_coding	protein_coding	KNOWN		predicted gene 10436 [Source:MGI Symbol;Acc:MGI:3704393]
ENSMUSG00000025810	Nrp1	-1.54198	0.000418257	0.0113191	-1	26.54	77.33	29.66	32.93	156.9	456.9	175.15	194.52	chr8	128359073	128505462	+	146390	5907	1	17	protein_coding	protein_coding	KNOWN		neuropilin 1 [Source:MGI Symbol;Acc:MGI:106206]
ENSMUSG00000074061	Fbxw19	-1.54401	5.19048e-06	0.000567776	-1	521.89	1521.81	222.81	1209.59	1819.8	5306.6	776.94	4217.77	chr9	109476654	109495875	-	19222	3487	2	11	protein_coding	protein_coding	KNOWN		F-box and WD-40 domain protein 19 [Source:MGI Symbol;Acc:MGI:3505706]
ENSMUSG00000086932	Gm22000	-1.553	1.4408e-05	0.0011711	-1	529.32	1553.55	341.8	898.14	386.4	1134.1	249.51	655.63	chr11	104557922	104565661	-	7740	730	1	5	processed_transcript	lncRNA	KNOWN		predicted gene 22000 [Source:MGI Symbol;Acc:MGI:5440235]
ENSMUSG00000095385	D630033O11Rik	-1.55474	2.1297e-06	0.000302146	-1	348.36	1023.45	164.79	659.79	199.9	587.5	94.59	378.72	chr9	43259879	43280075	+	20197	574	1	3	protein_coding	protein_coding	KNOWN		RIKEN cDNA D630033O11 gene [Source:MGI Symbol;Acc:MGI:2685434]
ENSMUSG00000056895	Hist3h2ba	-1.55809	1.40523e-06	0.000222263	-1	64.98	191.66	34.36	73.13	39.9	117.7	21.1	44.92	chr11	58948920	58949533	+	614	614	1	1	protein_coding	protein_coding	KNOWN		histone cluster 3, H2ba [Source:MGI Symbol;Acc:MGI:1925553]
ENSMUSG00000047361	Gm973	-1.56214	6.77715e-05	0.00341175	-1	6.74	19.87	4.49	11.49	36	106.3	24.04	61.42	chr1	59516264	59636417	+	120154	5346	9	39	protein_coding	protein_coding	KNOWN		predicted gene 973 [Source:MGI Symbol;Acc:MGI:2685819]
ENSMUSG00000017057	Il13ra1	-1.56216	0.000110057	0.00477983	-1	22.54	66.59	10.41	56.45	83.7	247.2	38.64	209.53	chrX	36112110	36171259	+	59150	3712	1	11	protein_coding	protein_coding	KNOWN		interleukin 13 receptor, alpha 1 [Source:MGI Symbol;Acc:MGI:105052]
ENSMUSG00000030905	Crym	-1.56346	1.50569e-06	0.000233421	-1	36.85	108.86	14.2	67.61	125	369.2	48.18	229.29	chr7	120186380	120202111	-	15732	3391	2	9	protein_coding	protein_coding	KNOWN		crystallin, mu [Source:MGI Symbol;Acc:MGI:102675]
ENSMUSG00000097564	C430014B12Rik	-1.56678	0.00250993	0.0360664	-1	3.13	9.35	2.24	7.12	13.6	40.7	9.78	30.93	chr1	82691928	82725169	-	33242	4343	3	7	processed_transcript	lncRNA	NOVEL		RIKEN cDNA C430014B12 gene [Source:MGI Symbol;Acc:MGI:2444820]
ENSMUSG00000022438	Parvb	-1.56712	0.000158723	0.006172	-1	7.32	21.72	3.61	13.56	32.3	96	15.9	59.95	chr15	84232043	84315688	+	83646	4416	4	20	protein_coding	protein_coding	KNOWN		parvin, beta [Source:MGI Symbol;Acc:MGI:2153063]
ENSMUSG00000066031	Gm13023	-1.56918	1.93998e-07	5.34269e-05	-1	864.09	2564	403.26	1282.95	1564	4640.8	729.89	2322.15	chr4	143789352	143795575	+	6224	1810	4	10	protein_coding	protein_coding	KNOWN		predicted gene 13023 [Source:MGI Symbol;Acc:MGI:3650478]
ENSMUSG00000028699	Tspan1	-1.57548	0.00193948	0.0303687	-1	12.59	37.54	8.4	36.37	29.3	87.4	19.56	84.7	chr4	116161869	116167601	-	5733	2329	3	12	protein_coding	protein_coding	KNOWN		tetraspanin 1 [Source:MGI Symbol;Acc:MGI:1914055]
ENSMUSG00000039616	Mocos	-1.57597	8.47692e-07	0.000146737	-1	216.06	644.16	130.96	412.93	623.1	1857.7	377.69	1190.9	chr18	24653691	24701556	+	47866	2884	1	15	protein_coding	protein_coding	KNOWN		molybdenum cofactor sulfurase [Source:MGI Symbol;Acc:MGI:1915841]
ENSMUSG00000058147	Xlr3c	-1.57832	0.000516369	0.0129418	-1	16.41	49.06	10.18	37.39	26	77.7	16.12	59.23	chrX	73254540	73265390	-	10851	1584	1	9	protein_coding	protein_coding	KNOWN		X-linked lymphocyte-regulated 3C [Source:MGI Symbol;Acc:MGI:3047103]
ENSMUSG00000044122	Proca1	-1.5796	6.04945e-06	0.000643689	-1	44.66	133.76	26.27	68.69	93.3	279.2	54.87	143.41	chr11	78193392	78205763	+	12372	2088	4	10	protein_coding	protein_coding	KNOWN		protein interacting with cyclin A1 [Source:MGI Symbol;Acc:MGI:1918274]
ENSMUSG00000036036	Zfp57	-1.58013	4.62472e-05	0.00260241	-1	191.39	572.35	162.16	505.89	724.7	2166.9	613.98	1915.27	chr17	37001163	37010635	+	9473	3786	13	30	protein_coding	protein_coding	KNOWN		zinc finger protein 57 [Source:MGI Symbol;Acc:MGI:99204]
ENSMUSG00000028519	Dab1	-1.58071	3.33873e-05	0.00212097	-1	5.06	15.2	3.2	5.63	40	120	25.37	44.55	chr4	103619359	104744844	+	1125486	7908	8	32	protein_coding	protein_coding	KNOWN		disabled 1 [Source:MGI Symbol;Acc:MGI:108554]
ENSMUSG00000101848	4933417E11Rik	-1.58135	0.000968474	0.0192945	-1	72.84	218.24	51.54	174.43	79.6	238.5	56.34	190.65	chr1	71958998	72005195	-	46198	1093	1	3	lincRNA	lncRNA	NOVEL		RIKEN cDNA 4933417E11 gene [Source:MGI Symbol;Acc:MGI:1918384]
ENSMUSG00000042607	Asb4	-1.58297	0.00253049	0.0361858	-1	19.99	59.87	18.13	81.08	78.5	235.5	71.33	318.81	chr6	5383386	5433022	+	49637	3932	2	9	protein_coding	protein_coding	KNOWN	M	ankyrin repeat and SOCS box-containing 4 [Source:MGI Symbol;Acc:MGI:1929751]
ENSMUSG00000028681	Ptch2	-1.58449	0.00224209	0.0336874	-1	12.11	36.35	8.77	44.24	72.4	217.2	52.44	264.21	chr4	117096075	117116101	+	20027	5974	6	33	protein_coding	protein_coding	KNOWN		patched homolog 2 [Source:MGI Symbol;Acc:MGI:1095405]
ENSMUSG00000054150	Syne3	-1.58915	0.000337077	0.00982643	-1	3.01	9.1	2.2	5.27	16.7	50.3	12.27	29.04	chr12	104929949	105009809	-	79861	5532	3	20	protein_coding	protein_coding	KNOWN		spectrin repeat containing, nuclear envelope family member 3 [Source:MGI Symbol;Acc:MGI:2442408]
ENSMUSG00000060548	Tnfrsf19	-1.59949	0.000365202	0.0103823	-1	30.27	91.76	29.33	70.08	144.6	438.3	140.09	334.76	chr14	60963834	61046855	-	83022	4777	2	11	protein_coding	protein_coding	KNOWN		tumor necrosis factor receptor superfamily, member 19 [Source:MGI Symbol;Acc:MGI:1352474]
ENSMUSG00000078182	Gm6083	-1.60235	0.000279285	0.00871067	-1	44.17	134.63	23.96	90.63	15.8	48.1	8.55	32.36	chr5	29538153	29538509	+	357	357	1	1	processed_pseudogene	pseudogene	KNOWN		predicted gene 6083 [Source:MGI Symbol;Acc:MGI:3779550]
ENSMUSG00000021456	Fbp2	-1.60853	0.000166604	0.00639351	-1	33.15	101.26	22.53	70.77	43.9	134.2	29.86	93.8	chr13	62836884	62858400	-	21517	1325	1	7	protein_coding	protein_coding	KNOWN		fructose bisphosphatase 2 [Source:MGI Symbol;Acc:MGI:95491]
ENSMUSG00000024430	Cabyr	-1.60878	0.00312674	0.0416584	-1	3.9	11.97	2.94	12.51	8.4	25.9	6.35	27.05	chr18	12741324	12755146	+	13823	2160	7	13	protein_coding	protein_coding	KNOWN		calcium-binding tyrosine-(Y)-phosphorylation regulated (fibrousheathin 2) [Source:MGI Symbol;Acc:MGI:1918382]
ENSMUSG00000094992	Fbxw25	-1.61125	5.12689e-06	0.000563453	-1	342.96	1047.79	182.3	786.16	511	1561.2	271.62	1171.38	chr9	109645122	109664652	-	19531	1490	1	10	protein_coding	protein_coding	KNOWN		F-box and WD-40 domain protein 25 [Source:MGI Symbol;Acc:MGI:3588266]
ENSMUSG00000045004	Spata21	-1.61191	1.21721e-05	0.00103238	-1	33.2	101.55	22.94	84.28	87.3	267	60.26	221.54	chr4	141088333	141112760	+	24428	2629	2	17	protein_coding	protein_coding	KNOWN		spermatogenesis associated 21 [Source:MGI Symbol;Acc:MGI:3607787]
ENSMUSG00000032191	Bcl2l10	-1.61293	3.53675e-09	3.44966e-06	-1	4871.56	14900.6	1999.16	7824.5	5943.3	18178.8	2438.99	9545.9	chr9	75347758	75351632	+	3875	1220	1	2	protein_coding	protein_coding	KNOWN		Bcl2-like 10 [Source:MGI Symbol;Acc:MGI:1330841]
ENSMUSG00000045693	Nlrp4e	-1.61328	2.80681e-07	6.71239e-05	-1	107.34	328.41	58.73	155.67	355.3	1087	194.44	515.27	chr7	23301275	23362270	+	60996	3310	2	11	protein_coding	protein_coding	KNOWN		NLR family, pyrin domain containing 4E [Source:MGI Symbol;Acc:MGI:3056600]
ENSMUSG00000061701	Fbxw20	-1.61501	5.01456e-06	0.00055898	-1	775.56	2375.67	403.09	1885.56	1883.9	5770.5	979.08	4580.01	chr9	109217432	109234754	-	17323	2429	3	14	protein_coding	protein_coding	KNOWN		F-box and WD-40 domain protein 20 [Source:MGI Symbol;Acc:MGI:3584372]
ENSMUSG00000044294	Krt84	-1.61606	0.000510369	0.0128465	-1	19.16	58.8	14.16	57.15	49.2	151.2	36.43	146.9	chr15	101525026	101532820	-	7795	2570	1	9	protein_coding	protein_coding	KNOWN		keratin 84 [Source:MGI Symbol;Acc:MGI:96700]
ENSMUSG00000045350	Fam186a	-1.61818	1.28318e-05	0.00107402	-1	3.22	9.87	1.26	6	31	95.3	12.12	57.93	chr15	99918348	99967075	-	48728	9644	2	10	protein_coding	protein_coding	KNOWN		family with sequence similarity 186, member A [Source:MGI Symbol;Acc:MGI:2685766]
ENSMUSG00000039563	2210406O10Rik	-1.62167	3.42207e-07	7.7774e-05	-1	156.48	481.57	80.29	329.87	386.8	1190.5	198.5	815.47	chr5	36447611	36464853	-	17243	2472	4	10	processed_transcript	lncRNA	KNOWN		RIKEN cDNA 2210406O10 gene [Source:MGI Symbol;Acc:MGI:1923960]
ENSMUSG00000001349	Cnn1	-1.62245	0.00205818	0.031739	-1	9.76	30.12	9.71	25.22	23.1	71.3	22.98	59.71	chr9	22099281	22109630	+	10350	2368	1	7	protein_coding	protein_coding	KNOWN		calponin 1 [Source:MGI Symbol;Acc:MGI:104979]
ENSMUSG00000031022	BC051019	-1.6249	0.000427383	0.0115128	-1	28.16	87.04	16.32	55.74	58.3	180.2	33.76	115.37	chr7	109712181	109723850	-	11670	2070	3	10	protein_coding	protein_coding	KNOWN		cDNA sequence BC051019 [Source:MGI Symbol;Acc:MGI:1928824]
ENSMUSG00000031376	Atp2b3	-1.62711	0.000379845	0.0106634	-1	2.76	8.61	2.03	4.57	13.4	41.5	9.75	22	chrX	73503086	73571005	+	67920	4820	3	23	protein_coding	protein_coding	KNOWN		ATPase, Ca++ transporting, plasma membrane 3 [Source:MGI Symbol;Acc:MGI:1347353]
ENSMUSG00000054136	Adm2	-1.62938	2.30109e-05	0.0016176	-1	60.89	188.53	36.61	128.58	63.5	196.6	38.19	134.13	chr15	89322972	89324728	+	1757	1043	1	3	protein_coding	protein_coding	KNOWN		adrenomedullin 2 [Source:MGI Symbol;Acc:MGI:2675256]
ENSMUSG00000059434	Gckr	-1.63191	6.54717e-08	2.43274e-05	-1	131.12	406.43	67.73	230.99	263.8	817.8	136.28	464.76	chr5	31297581	31327300	+	29720	2012	1	19	protein_coding	protein_coding	KNOWN		glucokinase regulatory protein [Source:MGI Symbol;Acc:MGI:1096345]
ENSMUSG00000024427	Spry4	-1.63306	5.81441e-05	0.00309368	-1	20.36	63.15	14.91	39.52	93.4	289.7	68.39	181.34	chr18	38586268	38601268	-	15001	4587	1	2	protein_coding	protein_coding	KNOWN		sprouty homolog 4 (Drosophila) [Source:MGI Symbol;Acc:MGI:1345144]
ENSMUSG00000059301	Gm5434	-1.63469	2.63767e-08	1.4033e-05	-1	248.7	772.25	104.27	456.26	360.9	1120.5	151.31	662.04	chr12	36090379	36091829	+	1451	1451	1	1	protein_coding	protein_coding	KNOWN		predicted gene 5434 [Source:MGI Symbol;Acc:MGI:3646221]
ENSMUSG00000085413	Kbtbd8os	-1.63567	5.14924e-05	0.00283008	-1	74.96	233.36	54.05	151.49	32	99.7	23.08	64.69	chr6	95114017	95117631	-	3615	427	1	2	antisense	lncRNA	KNOWN		kelch repeat and BTB (POZ) domain containing 8, opposite strand [Source:MGI Symbol;Acc:MGI:1919467]
ENSMUSG00000076617	Ighm	-1.63773	1.73924e-05	0.00133052	-1	31.37	97.72	18.23	66.16	59.2	184.3	34.38	124.78	chr12	113418558	113422730	-	4173	1886	2	7	IG_C_gene	protein_coding	KNOWN		immunoglobulin heavy constant mu [Source:MGI Symbol;Acc:MGI:96448]
ENSMUSG00000038304	Cd160	-1.63965	4.33227e-06	0.000499577	-1	61.11	190.49	28.15	147.82	161.5	503.3	74.37	390.52	chr3	96798763	96829351	-	30589	2642	3	7	protein_coding	protein_coding	KNOWN		CD160 antigen [Source:MGI Symbol;Acc:MGI:1860383]
ENSMUSG00000092035	Peg10	-1.64128	0.00105655	0.0204834	-1	33.54	104.66	28.59	184.46	223.6	697.8	190.64	1229.9	chr6	4747306	4760517	+	13212	6667	4	6	protein_coding	protein_coding	KNOWN	P	paternally expressed 10 [Source:MGI Symbol;Acc:MGI:2157785]
ENSMUSG00000029564	4930519G04Rik	-1.64246	0.00282827	0.0388311	-1	5.43	17.04	4.16	12.13	20.3	63.8	15.54	45.43	chr5	114853664	114883659	+	29996	3743	4	17	protein_coding	protein_coding	KNOWN		RIKEN cDNA 4930519G04 gene [Source:MGI Symbol;Acc:MGI:1914843]
ENSMUSG00000040614	Nlrp9c	-1.64493	6.55105e-05	0.00332654	-1	390.23	1220.37	290.85	953.78	2316	7242.9	1726.16	5660.63	chr7	26322473	26403700	-	81228	5935	5	16	protein_coding	protein_coding	KNOWN		NLR family, pyrin domain containing 9C [Source:MGI Symbol;Acc:MGI:3028627]
ENSMUSG00000027985	Lef1	-1.64516	0.00383657	0.0472996	-1	3	9.39	2.83	9.29	26.3	82.5	24.88	81.65	chr3	131110471	131224356	+	113886	8788	8	20	protein_coding	protein_coding	KNOWN		lymphoid enhancer binding factor 1 [Source:MGI Symbol;Acc:MGI:96770]
ENSMUSG00000086953	Aknaos	-1.64705	0.000722706	0.015892	-1	31.56	98.96	26.26	63.09	34.8	109.3	28.98	69.64	chr4	63381358	63394018	+	12661	1104	1	3	antisense	lncRNA	KNOWN		AT-hook transcription factor, opposite strand [Source:MGI Symbol;Acc:MGI:1914033]
ENSMUSG00000014503	Pkd2l2	-1.64983	0.000167041	0.00639979	-1	1285.54	4034.01	1257.9	3764.15	3427.2	10754.7	3353.56	10035.2	chr18	34409423	34442789	+	33367	2666	2	16	protein_coding	protein_coding	KNOWN		polycystic kidney disease 2-like 2 [Source:MGI Symbol;Acc:MGI:1858231]
ENSMUSG00000093675	Gm20618	-1.6502	0.00410786	0.0493639	-1	6.05	19.02	5.28	10.22	5.8	18.3	5.09	9.84	chr6	6603712	6691521	-	87810	962	2	7	lincRNA	lncRNA	NOVEL		predicted gene 20618 [Source:MGI Symbol;Acc:MGI:5313065]
ENSMUSG00000057604	Lmcd1	-1.65095	0.000259127	0.00834376	-1	19.96	62.78	18.02	30.27	34.5	108.6	31.18	52.37	chr6	112273758	112330425	+	56668	1730	1	6	protein_coding	protein_coding	KNOWN		LIM and cysteine-rich domains 1 [Source:MGI Symbol;Acc:MGI:1353635]
ENSMUSG00000074141	Il4i1	-1.65412	0.000466199	0.0120588	-1	1.5	4.77	0.96	2.77	6.2	19.5	3.94	11.36	chr7	44816370	44840809	+	24440	4097	6	20	protein_coding	protein_coding	KNOWN		interleukin 4 induced 1 [Source:MGI Symbol;Acc:MGI:109552]
ENSMUSG00000047220	Ccdc36	-1.6544	0.00132048	0.0235783	-1	6.39	20.16	5.59	14.39	18.4	58.2	16.14	41.59	chr9	108403611	108428484	-	24874	2890	1	7	protein_coding	protein_coding	KNOWN		coiled-coil domain containing 36 [Source:MGI Symbol;Acc:MGI:3612242]
ENSMUSG00000105603	RP23-231C16.2	-1.65623	0.00336035	0.0435858	-1	16.12	50.94	17.67	39.27	23.3	73.7	25.56	56.84	chr5	110480755	110482201	-	1447	1447	1	1	processed_pseudogene	pseudogene	KNOWN
ENSMUSG00000089876	Tmem102	-1.65657	0.0010206	0.0200598	-1	21.08	66.63	20.17	80.82	40.7	128.8	39.01	156.23	chr11	69803603	69805624	-	2022	1933	1	2	protein_coding	protein_coding	KNOWN		transmembrane protein 102 [Source:MGI Symbol;Acc:MGI:1921591]
ENSMUSG00000021696	Elovl7	-1.6582	0.000887916	0.0181372	-1	13.31	42.03	10.56	37.81	72.3	228.4	57.38	205.63	chr13	108214404	108287105	+	72702	5435	1	8	protein_coding	protein_coding	KNOWN		ELOVL family member 7, elongation of long chain fatty acids (yeast) [Source:MGI Symbol;Acc:MGI:1921809]
ENSMUSG00000029468	P2rx7	-1.65882	8.70396e-05	0.00408319	-1	3.61	11.4	2.32	4.24	21.5	68	13.93	25.35	chr5	122643911	122691432	+	47522	5970	8	25	protein_coding	protein_coding	KNOWN		purinergic receptor P2X, ligand-gated ion channel, 7 [Source:MGI Symbol;Acc:MGI:1339957]
ENSMUSG00000031325	4930519F16Rik	-1.65917	0.00312052	0.0415993	-1	6.95	22.01	6.92	22.71	21.3	67.5	21.17	69.64	chrX	103182971	103311782	-	128812	3067	7	15	unitary_pseudogene	pseudogene	KNOWN		RIKEN cDNA 4930519F16 gene [Source:MGI Symbol;Acc:MGI:1922356]
ENSMUSG00000064194	Zfp936	-1.66241	2.61799e-05	0.00177123	-1	69.77	221.01	53.34	146.42	95.5	302.4	72.96	200.3	chr7	43187170	43190481	+	3312	1368	1	3	protein_coding	protein_coding	KNOWN		zinc finger protein 936 [Source:MGI Symbol;Acc:MGI:3642994]
ENSMUSG00000104102	Gm32496	-1.66466	0.00250032	0.0359963	-1	57.22	181.74	50.14	161.89	40.2	127.6	35.22	113.66	chr3	8628051	8632454	+	4404	702	1	3	lincRNA	lncRNA	NOVEL		predicted gene, 32496 [Source:MGI Symbol;Acc:MGI:5591655]
ENSMUSG00000039419	Cntnap2	-1.66927	0.00132976	0.0237078	-1	1.45	4.64	1.11	2.81	14.8	47.3	11.29	28.66	chr6	45060061	47304213	+	2244153	10160	5	32	protein_coding	protein_coding	KNOWN		contactin associated protein-like 2 [Source:MGI Symbol;Acc:MGI:1914047]
ENSMUSG00000021624	Cd180	-1.67407	0.00184481	0.0292781	-1	2.66	8.51	2.14	5.73	11.9	38.4	9.63	25.76	chr13	102693558	102739629	+	46072	4509	5	11	protein_coding	protein_coding	KNOWN		CD180 antigen [Source:MGI Symbol;Acc:MGI:1194924]
ENSMUSG00000006143	Upk3bl	-1.67505	0.000494276	0.012563	-1	26.57	85.08	18.19	55.66	34.6	110.9	23.71	72.54	chr5	136054492	136064326	+	9835	1303	6	15	protein_coding	protein_coding	KNOWN		uroplakin 3B-like [Source:MGI Symbol;Acc:MGI:1916915]
ENSMUSG00000074283	Zfp109	-1.68094	0.000684632	0.0153364	-1	24.06	77.23	17.3	78.96	46.5	149.4	33.47	152.8	chr7	24228048	24236632	-	8585	1935	1	3	protein_coding	protein_coding	KNOWN		zinc finger protein 109 [Source:MGI Symbol;Acc:MGI:1929099]
ENSMUSG00000021301	Hecw1	-1.68247	0.00090279	0.0183929	-1	2.44	7.83	2.29	6.42	23	74.2	21.64	60.81	chr13	14226438	14523226	-	296789	9460	1	29	protein_coding	protein_coding	KNOWN		HECT, C2 and WW domain containing E3 ubiquitin protein ligase 1 [Source:MGI Symbol;Acc:MGI:2444115]
ENSMUSG00000038598	AI481877	-1.68462	0.00120095	0.0223475	-1	5.52	17.85	4.82	13.93	32	103.1	27.86	80.54	chr4	59043753	59138983	-	95231	5781	2	30	protein_coding	protein_coding	KNOWN		expressed sequence AI481877 [Source:MGI Symbol;Acc:MGI:2140313]
ENSMUSG00000099051	Gm27241	-1.68659	0.000171566	0.00647774	-1	30.79	99.25	21.76	82.28	24.5	78.8	17.27	65.32	chr9	72613790	72617053	-	3264	794	2	5	antisense	lncRNA	NOVEL		predicted gene 27241 [Source:MGI Symbol;Acc:MGI:5521084]
ENSMUSG00000098015	Gm6600	-1.68745	0.00271935	0.0379817	-1	31.12	100.33	35.97	103.81	81.3	262.1	93.98	271.14	chr6	130728287	130747416	-	19130	2612	1	4	unprocessed_pseudogene	pseudogene	KNOWN		predicted gene 6600 [Source:MGI Symbol;Acc:MGI:3643376]
ENSMUSG00000070686	C87414	-1.69094	0.000173428	0.00650603	-1	30.36	98.09	22.35	91.52	94.2	304.3	69.28	283.87	chr5	93634993	93671551	-	36559	3102	10	28	protein_coding	protein_coding	KNOWN		expressed sequence C87414 [Source:MGI Symbol;Acc:MGI:2141341]
ENSMUSG00000028558	Calr4	-1.69152	9.46818e-09	6.92627e-06	-1	134.86	435.66	56.64	291	340.2	1098.8	142.82	733.9	chr4	109234485	109254571	+	20087	2522	5	16	protein_coding	protein_coding	KNOWN		calreticulin 4 [Source:MGI Symbol;Acc:MGI:2140435]
ENSMUSG00000054162	Spock3	-1.69319	0.000565156	0.0136954	-1	8.82	28.53	9.91	14.35	53.3	172.5	59.92	86.81	chr8	62951009	63357103	+	406095	6046	6	21	protein_coding	protein_coding	KNOWN		sparc/osteonectin, cwcv and kazal-like domains proteoglycan 3 [Source:MGI Symbol;Acc:MGI:1920152]
ENSMUSG00000023031	Cela1	-1.6984	3.56575e-05	0.00221407	-1	27.63	89.77	15.64	42.98	30.5	99	17.26	47.43	chr15	100674425	100687920	-	13496	1103	1	8	protein_coding	protein_coding	KNOWN		chymotrypsin-like elastase family, member 1 [Source:MGI Symbol;Acc:MGI:95314]
ENSMUSG00000069805	Fbp1	-1.70067	6.19103e-07	0.000120105	-1	142.51	463.2	88.33	290.68	242.6	788.4	150.35	494.77	chr13	62864753	62888282	-	23530	1702	3	11	protein_coding	protein_coding	KNOWN		fructose bisphosphatase 1 [Source:MGI Symbol;Acc:MGI:95492]
ENSMUSG00000051606	2010001K21Rik	-1.70101	0.000268308	0.00851921	-1	41.66	135.72	31.59	90.11	21.6	70.4	16.39	46.77	chr13	47010673	47011195	+	523	519	1	2	pseudogene	pseudogene	KNOWN		RIKEN cDNA 2010001K21 gene [Source:MGI Symbol;Acc:MGI:1917079]
ENSMUSG00000085637	1700048M11Rik	-1.70327	0.00146268	0.0250657	-1	25.56	83.59	20.78	102.28	12.4	40.5	10.08	49.61	chr16	92308716	92312468	-	3753	485	1	2	antisense	lncRNA	KNOWN		RIKEN cDNA 1700048M11 gene [Source:MGI Symbol;Acc:MGI:1920636]
ENSMUSG00000040219	Ttc12	-1.70476	2.4503e-05	0.00168703	-1	8.67	28.26	5.08	16.65	39.4	128.4	23.12	75.66	chr9	49436963	49486225	-	49263	4545	2	25	protein_coding	protein_coding	KNOWN		tetratricopeptide repeat domain 12 [Source:MGI Symbol;Acc:MGI:2444588]
ENSMUSG00000102030	Gm29106	-1.70816	0.000332487	0.00971685	-1	12.51	40.96	9.83	29.84	50.2	164.4	39.44	119.71	chr1	118176542	118202307	+	25766	4012	1	4	protein_coding	protein_coding	PUTATIVE		predicted gene 29106 [Source:MGI Symbol;Acc:MGI:5579812]
ENSMUSG00000075002	Gm813	-1.71054	1.66931e-05	0.00128967	-1	11658.2	38155.1	8429.36	29651.6	8184	26784.9	5917.41	20815.4	chr16	58613686	58616978	-	3293	702	1	4	protein_coding	protein_coding	KNOWN		predicted gene 813 [Source:MGI Symbol;Acc:MGI:2685659]
ENSMUSG00000059108	Ifitm6	-1.71347	0.00020017	0.00711044	-1	763.44	2504.12	639.44	2110.49	413	1354.7	345.94	1141.77	chr7	141015812	141016892	-	1081	541	1	2	protein_coding	protein_coding	KNOWN		interferon induced transmembrane protein 6 [Source:MGI Symbol;Acc:MGI:2686976]
ENSMUSG00000084848	4933408N05Rik	-1.71708	0.000450764	0.0118163	-1	43.29	142.47	40.04	113.86	68.6	225.7	63.44	180.37	chr8	114341160	114351479	-	10320	1584	1	3	antisense	lncRNA	NOVEL		RIKEN cDNA 4933408N05 gene [Source:MGI Symbol;Acc:MGI:1918372]
ENSMUSG00000055933	Oosp3	-1.72421	1.77509e-06	0.000264669	-1	8662.58	28621.5	5412.27	19686.6	7129.3	23555.5	4454.31	16202.1	chr19	11697055	11711874	+	14820	823	2	8	protein_coding	protein_coding	KNOWN		oocyte secreted protein 3 [Source:MGI Symbol;Acc:MGI:2684943]
ENSMUSG00000102055	Gm28913	-1.72792	0.00174928	0.0282173	-1	52.74	175.3	39.76	132.29	19.2	63.8	14.47	48.15	chr1	131263330	131266749	+	3420	364	1	2	antisense	lncRNA	NOVEL		predicted gene 28913 [Source:MGI Symbol;Acc:MGI:5579619]
ENSMUSG00000068940	Tcl1b3	-1.72978	2.03022e-05	0.00148569	-1	398.97	1323.52	316.04	878.35	416.1	1380.4	329.63	916.13	chr12	105191043	105195610	+	4568	1043	1	4	protein_coding	protein_coding	KNOWN		T cell leukemia/lymphoma 1B, 3 [Source:MGI Symbol;Acc:MGI:1351600]
ENSMUSG00000040265	Dnm3	-1.73046	3.30908e-06	0.000418714	-1	5.87	19.48	3.38	15.87	143.5	476.3	83.38	387.87	chr1	161982453	162478034	-	495582	24452	12	40	protein_coding	protein_coding	KNOWN		dynamin 3 [Source:MGI Symbol;Acc:MGI:1341299]
ENSMUSG00000041827	Oasl1	-1.73149	1.54198e-05	0.00123961	-1	6.33	21.13	3.59	12.56	16.6	55.1	9.36	32.76	chr5	114923240	114937915	+	14676	2608	6	18	protein_coding	protein_coding	KNOWN		2'-5' oligoadenylate synthetase-like 1 [Source:MGI Symbol;Acc:MGI:2180849]
ENSMUSG00000032101	Ddx25	-1.73244	4.17197e-05	0.00249552	-1	9.31	30.89	5.83	25.01	64.5	214.3	40.37	173.39	chr9	35536647	35558528	-	21882	6934	1	12	protein_coding	protein_coding	KNOWN		DEAD (Asp-Glu-Ala-Asp) box polypeptide 25 [Source:MGI Symbol;Acc:MGI:1353582]
ENSMUSG00000056553	Ptprn2	-1.73727	8.58675e-06	0.000789014	-1	4.43	14.82	2.78	11.25	38.1	127.5	23.96	96.84	chr12	116485720	117276849	+	791130	8602	5	32	protein_coding	protein_coding	KNOWN		protein tyrosine phosphatase, receptor type, N polypeptide 2 [Source:MGI Symbol;Acc:MGI:107418]
ENSMUSG00000084260	Gm12844	-1.73894	0.00074352	0.0161908	-1	5.29	17.89	4.32	8.64	3.1	10.4	2.51	5.03	chr4	117728718	117729299	-	582	582	1	1	processed_pseudogene	pseudogene	KNOWN		predicted gene 12844 [Source:MGI Symbol;Acc:MGI:3651053]
ENSMUSG00000035191	Rfpl4	-1.73928	5.92172e-08	2.31036e-05	-1	2514.98	8396.79	1393.06	5763.7	4217.6	14081.4	2336.18	9665.7	chr7	5109787	5116911	-	7125	1677	2	4	protein_coding	protein_coding	KNOWN		ret finger protein-like 4 [Source:MGI Symbol;Acc:MGI:2149590]
ENSMUSG00000021768	Dusp13	-1.7395	0.00335215	0.0435463	-1	10.15	34.01	10.78	29.67	27.8	93.3	29.62	81.39	chr14	21733394	21751181	-	17788	2744	14	28	protein_coding	protein_coding	KNOWN		dual specificity phosphatase 13 [Source:MGI Symbol;Acc:MGI:1351599]
ENSMUSG00000100807	Gm29521	-1.74049	0.000696217	0.0154774	-1	19.23	64.35	19.71	55.68	72.1	241.2	73.85	208.76	chr9	101770372	101862489	-	92118	3749	2	6	processed_transcript	lncRNA	NOVEL		predicted gene 29521 [Source:MGI Symbol;Acc:MGI:5580227]
ENSMUSG00000070324	Fbxw22	-1.74448	7.95076e-07	0.000139939	-1	730.76	2448.6	436	1963.06	1340.9	4493.2	800.05	3602.2	chr9	109378400	109404296	-	25897	1835	2	11	protein_coding	protein_coding	KNOWN		F-box and WD-40 domain protein 22 [Source:MGI Symbol;Acc:MGI:3643290]
ENSMUSG00000027843	Ptpn22	-1.74568	6.93909e-06	0.000702944	-1	15.12	50.74	9.8	37.27	102.5	343.8	66.37	252.5	chr3	103859795	103912247	+	52453	6775	8	35	protein_coding	protein_coding	KNOWN		protein tyrosine phosphatase, non-receptor type 22 (lymphoid) [Source:MGI Symbol;Acc:MGI:107170]
ENSMUSG00000086222	Gm11665	-1.74591	1.55668e-06	0.000239739	-1	140.09	470.61	79.73	246.94	39.9	134.1	22.72	70.38	chr11	104556789	104557777	-	989	285	1	2	antisense	lncRNA	NOVEL		predicted gene 11665 [Source:MGI Symbol;Acc:MGI:3650128]
ENSMUSG00000026073	Il1r2	-1.74785	0.000235459	0.00793073	-1	27.5	92.48	24.7	39.84	52.5	176.4	47.12	75.99	chr1	40074079	40125231	+	51153	1908	4	15	protein_coding	protein_coding	KNOWN		interleukin 1 receptor, type II [Source:MGI Symbol;Acc:MGI:96546]
ENSMUSG00000053063	Clec12a	-1.74948	4.65518e-06	0.000529697	-1	54.76	184.18	25.68	143.97	281.5	946.6	131.99	739.85	chr6	129342691	129365303	+	22613	5139	4	14	protein_coding	protein_coding	KNOWN		C-type lectin domain family 12, member a [Source:MGI Symbol;Acc:MGI:3040968]
ENSMUSG00000021125	Arg2	-1.75062	2.75613e-06	0.000368234	-1	593.31	1996.54	403.89	1568.38	847.2	2851.1	576.78	2239.65	chr12	79130777	79156301	+	25525	1428	1	8	protein_coding	protein_coding	KNOWN		arginase type II [Source:MGI Symbol;Acc:MGI:1330806]
ENSMUSG00000071089	Trim75	-1.75101	1.53174e-05	0.00123643	-1	103.36	347.97	83.49	398.94	259	872	209.23	999.74	chr8	64981651	64987646	-	5996	2506	1	2	protein_coding	protein_coding	KNOWN		tripartite motif-containing 75 [Source:MGI Symbol;Acc:MGI:2685640]
ENSMUSG00000025165	Sectm1a	-1.75108	0.00173014	0.0280671	-1	9.43	31.9	9.41	40.09	16	54	15.92	67.85	chr11	121067407	121081220	-	13814	1692	5	15	protein_coding	protein_coding	KNOWN		secreted and transmembrane 1A [Source:MGI Symbol;Acc:MGI:2384805]
ENSMUSG00000100618	Gm29595	-1.7545	0.000165416	0.0063688	-1	271.16	915.34	188.45	779.51	139.7	471.4	97.06	401.45	chr19	45300454	45311011	-	10558	515	2	4	lincRNA	lncRNA	NOVEL		predicted gene 29595 [Source:MGI Symbol;Acc:MGI:5580301]
ENSMUSG00000074366	Obox5	-1.75507	1.11446e-07	3.57507e-05	-1	747.79	2524.13	379.57	1600.47	1597.3	5391.6	810.76	3418.58	chr7	15750131	15759800	+	9670	2136	3	9	protein_coding	protein_coding	KNOWN		oocyte specific homeobox 5 [Source:MGI Symbol;Acc:MGI:2149035]
ENSMUSG00000027359	Slc27a2	-1.75754	0.000126539	0.00520987	-1	13.04	44.09	10.46	36.04	48.9	165.5	39.25	135.29	chr2	126552407	126588243	+	35837	3754	4	17	protein_coding	protein_coding	KNOWN		solute carrier family 27 (fatty acid transporter), member 2 [Source:MGI Symbol;Acc:MGI:1347099]
ENSMUSG00000082406	Gm5401	-1.75993	1.39577e-09	1.92198e-06	-1	454.15	1538.3	272.21	644.52	165.8	561.5	99.35	235.26	chrX	94608219	94608696	-	478	365	1	2	processed_pseudogene	pseudogene	KNOWN		predicted pseudogene 5401 [Source:MGI Symbol;Acc:MGI:3645347]
ENSMUSG00000032671	A930018P22Rik	-1.76121	0.000116389	0.0049736	-1	9.46	32.65	6.28	20.54	7.8	26.8	5.17	16.9	chr2	104122769	104124749	+	1981	822	1	2	protein_coding	protein_coding	KNOWN		RIKEN cDNA A930018P22 gene [Source:MGI Symbol;Acc:MGI:1915493]
ENSMUSG00000063681	Crb1	-1.76249	3.9814e-06	0.000468345	-1	8.22	27.97	5.17	18.28	118.9	403.7	74.54	263.92	chr1	139197056	139377100	-	180045	14432	7	24	protein_coding	protein_coding	KNOWN		crumbs family member 1, photoreceptor morphogenesis associated [Source:MGI Symbol;Acc:MGI:2136343]
ENSMUSG00000001025	S100a6	-1.76993	0.00024404	0.00806883	-1	110.26	376.16	59.95	743.18	150.7	514.2	81.95	1015.93	chr3	90612882	90624181	+	11300	1367	4	9	protein_coding	protein_coding	KNOWN		S100 calcium binding protein A6 (calcyclin) [Source:MGI Symbol;Acc:MGI:1339467]
ENSMUSG00000026271	Gpr35	-1.77088	0.000241975	0.00804602	-1	12.21	41.73	9.37	22.33	59.1	201.9	45.32	108.03	chr1	92950865	92986391	+	35527	4839	6	12	protein_coding	protein_coding	KNOWN		G protein-coupled receptor 35 [Source:MGI Symbol;Acc:MGI:1929509]
ENSMUSG00000053161	Daw1	-1.77583	0.00179803	0.0287894	-1	14.16	48.59	11.32	44.39	30.3	104	24.24	94.97	chr1	83159752	83210574	+	50823	2140	5	21	protein_coding	protein_coding	KNOWN		dynein assembly factor with WDR repeat domains 1 [Source:MGI Symbol;Acc:MGI:1923089]
ENSMUSG00000073721	Gm13125	-1.77961	1.11091e-07	3.57507e-05	-1	374.43	1285.62	168.49	1001.34	537	1843.6	241.6	1435.96	chr4	144372760	144377933	-	5174	1434	1	3	protein_coding	protein_coding	KNOWN		predicted gene 13125 [Source:MGI Symbol;Acc:MGI:3712553]
ENSMUSG00000030450	Oca2	-1.78033	0.000325548	0.00963131	-1	9.49	32.62	7.08	29.15	37.6	129.2	28.02	115.47	chr7	56239760	56536517	+	296758	3960	6	37	protein_coding	protein_coding	KNOWN		oculocutaneous albinism II [Source:MGI Symbol;Acc:MGI:97454]
ENSMUSG00000091415	Ak9	-1.78268	0.00131399	0.023551	-1	2.71	9.38	2.57	10.81	18.9	65.4	17.88	75.18	chr10	41303980	41434534	+	130555	6959	2	40	protein_coding	protein_coding	KNOWN		adenylate kinase 9 [Source:MGI Symbol;Acc:MGI:2685080]
ENSMUSG00000054087	Fbxw14	-1.79331	1.43514e-06	0.000223968	-1	894.89	3101.84	555.63	2612.78	1746	6051.7	1084.04	5097.55	chr9	109322886	109339659	-	16774	1951	4	16	protein_coding	protein_coding	KNOWN		F-box and WD-40 domain protein 14 [Source:MGI Symbol;Acc:MGI:1354703]
ENSMUSG00000105596	RP23-3L20.8	-1.79439	2.06343e-05	0.00149544	-1	152.51	529.19	96.03	409.39	87.7	304.3	55.23	235.4	chr3	129745340	129750168	+	4829	575	1	2	antisense	lncRNA	NOVEL
ENSMUSG00000073377	AU016765	-1.79505	5.35352e-07	0.000108974	-1	263.89	915.98	167.28	641.77	312.7	1085.4	198.23	760.49	chr17	64514081	64555660	-	41580	1185	4	12	lincRNA	lncRNA	KNOWN		expressed sequence AU016765 [Source:MGI Symbol;Acc:MGI:3034888]
ENSMUSG00000040276	Pacsin1	-1.79673	3.63831e-06	0.000441291	-1	52.35	181.9	44.94	134.35	255.8	888.8	219.54	656.43	chr17	27655509	27711106	+	55598	4886	5	19	protein_coding	protein_coding	KNOWN		protein kinase C and casein kinase substrate in neurons 1 [Source:MGI Symbol;Acc:MGI:1345181]
ENSMUSG00000057223	Gm6578	-1.79952	0.00377969	0.0468638	-1	10.75	37.73	11.63	30.69	10.6	37.1	11.43	30.2	chr6	12099518	12109583	-	10066	984	1	4	protein_coding	protein_coding	KNOWN		predicted gene 6578 [Source:MGI Symbol;Acc:MGI:3643037]
ENSMUSG00000032056	Btg4	-1.80767	4.35413e-07	9.43758e-05	-1	4313.24	15099.6	2975.37	10168.4	5654.7	19795.5	3900.73	13330.8	chr9	51116001	51119700	+	3700	1311	1	5	protein_coding	protein_coding	KNOWN		B cell translocation gene 4 [Source:MGI Symbol;Acc:MGI:1860140]
ENSMUSG00000054169	Ceacam10	-1.81392	0.00347463	0.0445198	-1	29.74	104.85	20.29	125.88	31	109.3	21.17	131.31	chr7	24777204	24784649	+	7446	1043	1	4	protein_coding	protein_coding	KNOWN		carcinoembryonic antigen-related cell adhesion molecule 10 [Source:MGI Symbol;Acc:MGI:1347248]
ENSMUSG00000037922	Bank1	-1.81467	0.00205685	0.031739	-1	7.11	25.05	8.33	28.14	53.2	187.5	62.25	210.71	chr3	136053363	136326066	-	272704	7486	6	28	protein_coding	protein_coding	KNOWN		B cell scaffold protein with ankyrin repeats 1 [Source:MGI Symbol;Acc:MGI:2442120]
ENSMUSG00000043541	Casc1	-1.815	6.48496e-06	0.000677707	-1	5.74	20.17	3.15	13.18	36	126.8	19.81	82.73	chr6	145174834	145210970	-	36137	6284	6	27	protein_coding	protein_coding	KNOWN		cancer susceptibility candidate 1 [Source:MGI Symbol;Acc:MGI:2444480]
ENSMUSG00000022014	Epsti1	-1.81618	0.000327092	0.00963131	-1	18.83	66.44	13.34	41.03	43.6	153.9	30.89	95.07	chr14	77904239	78002656	+	98418	2317	2	14	protein_coding	protein_coding	KNOWN		epithelial stromal interaction 1 (breast) [Source:MGI Symbol;Acc:MGI:1915168]
ENSMUSG00000099922	Gm29016	-1.82219	2.2826e-05	0.00160944	-1	20.6	73.27	17.1	40.82	20.9	74.2	17.32	41.34	chr1	59378930	59392299	+	13370	1013	1	4	lincRNA	lncRNA	NOVEL		predicted gene 29016 [Source:MGI Symbol;Acc:MGI:5579722]
ENSMUSG00000074123	7420426K07Rik	-1.82286	2.27955e-07	6.06385e-05	-1	239.16	846.32	134.59	453.28	359.7	1272.9	202.41	681.72	chr9	98903119	98904622	+	1504	1504	1	1	protein_coding	protein_coding	NOVEL		RIKEN cDNA 7420426K07 gene [Source:MGI Symbol;Acc:MGI:3588253]
ENSMUSG00000043913	Ccdc60	-1.8242	2.10671e-05	0.0015221	-1	11.53	40.95	10.34	35.6	54.3	192.6	48.66	167.5	chr5	116124641	116288985	-	164345	4703	2	16	protein_coding	protein_coding	KNOWN		coiled-coil domain containing 60 [Source:MGI Symbol;Acc:MGI:2141043]
ENSMUSG00000032380	Dapk2	-1.82718	0.000694884	0.0154625	-1	6.59	23.45	7.1	14.89	23.1	82.3	24.99	52.29	chr9	66158223	66272242	+	114020	3512	4	18	protein_coding	protein_coding	KNOWN		death-associated protein kinase 2 [Source:MGI Symbol;Acc:MGI:1341297]
ENSMUSG00000004540	Psg17	-1.83299	1.55616e-05	0.00124229	-1	13.38	47.8	6.88	37.1	28.1	100.4	14.46	77.86	chr7	18813937	18821607	-	7671	2100	1	5	protein_coding	protein_coding	KNOWN		pregnancy specific glycoprotein 17 [Source:MGI Symbol;Acc:MGI:1347250]
ENSMUSG00000070719	Pla2g4d	-1.83439	0.000244001	0.00806883	-1	7.06	25.29	5.61	15.96	26.1	93.3	20.69	58.89	chr2	120265595	120289197	-	23603	3688	1	20	protein_coding	protein_coding	KNOWN		phospholipase A2, group IVD [Source:MGI Symbol;Acc:MGI:1925640]
ENSMUSG00000036526	Card11	-1.83732	0.00377212	0.0467992	-1	0.65	2.41	0.59	2.24	3.2	11.7	2.8	10.86	chr5	140872990	141000582	-	127593	4866	3	29	protein_coding	protein_coding	KNOWN		caspase recruitment domain family, member 11 [Source:MGI Symbol;Acc:MGI:1916978]
ENSMUSG00000046856	Gpr1	-1.83953	9.8994e-08	3.45873e-05	-1	108.55	388.59	53.43	264.99	270.9	969.9	133.35	661.39	chr1	63182691	63214543	-	31853	2496	2	6	protein_coding	protein_coding	KNOWN	P	G protein-coupled receptor 1 [Source:MGI Symbol;Acc:MGI:2385324]
ENSMUSG00000034959	5031414D18Rik	-1.84047	0.000750028	0.016287	-1	13.34	47.95	11.85	36.38	35.4	127.1	31.38	96.44	chr14	75016027	75052532	+	36506	2651	1	14	protein_coding	protein_coding	KNOWN		RIKEN cDNA 5031414D18 gene [Source:MGI Symbol;Acc:MGI:2685590]
ENSMUSG00000072679	D6Ertd474e	-1.84981	4.38197e-05	0.00254271	-1	28.84	104.07	17.91	65.03	72.4	261.1	44.97	163.13	chr6	143245888	143297272	+	51385	2509	5	11	lincRNA	lncRNA	NOVEL		DNA segment, Chr 6, ERATO Doi 474, expressed [Source:MGI Symbol;Acc:MGI:1196315]
ENSMUSG00000029452	Tmem116	-1.85083	3.35294e-06	0.000419728	-1	16.64	60	9.96	41.83	62.1	223.9	37.11	156.16	chr5	121451893	121524183	+	72291	3732	10	27	protein_coding	protein_coding	KNOWN		transmembrane protein 116 [Source:MGI Symbol;Acc:MGI:1924712]
ENSMUSG00000094076	Gm4767	-1.85419	0.00240262	0.035108	-1	0.66	2.48	0.76	1.7	3.1	11.7	3.59	8.06	chr10	81812186	81826490	+	14305	4725	2	5	protein_coding	protein_coding	KNOWN		predicted gene 4767 [Source:MGI Symbol;Acc:MGI:3644409]
ENSMUSG00000074997	Pin1rt1	-1.85464	7.8647e-09	6.13683e-06	-1	128.01	463.26	53.75	252.11	150	542.9	62.98	295.46	chr2	104713926	104716379	-	2454	1172	1	2	protein_coding	protein_coding	KNOWN		protein (peptidyl-prolyl cis/trans isomerase) NIMA-interacting 1, retrogene 1 [Source:MGI Symbol;Acc:MGI:3649546]
ENSMUSG00000036594	H2-Aa	-1.85532	7.44386e-07	0.000134358	-1	38.79	140.41	19.84	101.6	72.7	263.1	37.15	190.38	chr17	34282744	34287827	-	5084	1874	4	11	protein_coding	protein_coding	KNOWN		histocompatibility 2, class II antigen A, alpha [Source:MGI Symbol;Acc:MGI:95895]
ENSMUSG00000032940	Rbm11	-1.85881	0.00411857	0.0494165	-1	2.96	10.84	3.63	8.96	8.2	29.9	9.98	24.69	chr16	75592844	75602829	+	9986	2754	3	11	protein_coding	protein_coding	KNOWN		RNA binding motif protein 11 [Source:MGI Symbol;Acc:MGI:2447622]
ENSMUSG00000023828	Slc22a3	-1.86148	0.00350336	0.0448143	-1	2.06	7.56	2.09	7.73	7.2	26.4	7.3	27.03	chr17	12419972	12507704	-	87733	3501	1	11	protein_coding	protein_coding	KNOWN	M	solute carrier family 22 (organic cation transporter), member 3 [Source:MGI Symbol;Acc:MGI:1333817]
ENSMUSG00000029451	Gm13103	-1.86262	1.3598e-07	4.24421e-05	-1	1043.19	3793.82	716.69	2414.18	2067.6	7519.4	1420.46	4784.92	chr4	143846497	143853637	+	7141	1982	3	11	protein_coding	protein_coding	KNOWN		predicted gene 13103 [Source:MGI Symbol;Acc:MGI:3650203]
ENSMUSG00000079112	C86695	-1.86285	4.28216e-05	0.00251311	-1	32.7	119.14	28.13	72.08	61.7	224.8	53.09	135.99	chr8	21958714	21964303	+	5590	1887	1	5	protein_coding	protein_coding	KNOWN		expressed sequence C86695 [Source:MGI Symbol;Acc:MGI:2142877]
ENSMUSG00000066382	Iqcf5	-1.8648	1.80831e-07	5.14118e-05	-1	167.44	610.45	107.22	304.39	92.3	336.4	59.08	167.72	chr9	106514573	106516010	+	1438	551	1	2	protein_coding	protein_coding	KNOWN		IQ motif containing F5 [Source:MGI Symbol;Acc:MGI:1922720]
ENSMUSG00000003178	Mical3	-1.86722	0.000166375	0.00639351	-1	7.54	27.66	7.86	17.87	21.8	80	22.76	51.66	chr6	121007241	121081609	-	74369	2893	1	18	protein_coding	protein_coding	KNOWN		microtubule associated monooxygenase, calponin and LIM domain containing 3 [Source:MGI Symbol;Acc:MGI:2442733]
ENSMUSG00000034435	Tmem30b	-1.88709	0.000380902	0.0106634	-1	24.27	89.87	28.84	69.46	79.6	294.9	94.67	227.98	chr12	73543114	73546395	-	3282	3282	1	1	protein_coding	protein_coding	KNOWN		transmembrane protein 30B [Source:MGI Symbol;Acc:MGI:2442082]
ENSMUSG00000036905	C1qb	-1.88713	0.00382845	0.0472432	-1	26.99	100.02	23.19	121.77	29.4	108.8	25.23	132.48	chr4	136880129	136886187	-	6059	1088	1	3	protein_coding	protein_coding	KNOWN		complement component 1, q subcomponent, beta polypeptide [Source:MGI Symbol;Acc:MGI:88224]
ENSMUSG00000036231	Agr3	-1.88734	5.40984e-07	0.000109171	-1	443.01	1638.98	313.24	1241.3	430.6	1593.1	304.47	1206.54	chr12	35925620	35949736	+	24117	972	2	10	protein_coding	protein_coding	KNOWN		anterior gradient 3 [Source:MGI Symbol;Acc:MGI:2685734]
ENSMUSG00000000567	Sox9	-1.88768	0.0032446	0.0426222	-1	7.51	27.81	9.56	43.32	31	115	39.6	179.13	chr11	112782224	112787760	+	5537	4135	1	3	protein_coding	protein_coding	KNOWN		SRY (sex determining region Y)-box 9 [Source:MGI Symbol;Acc:MGI:98371]
ENSMUSG00000102629	Gm29999	-1.88964	0.00100968	0.0199274	-1	12.92	47.92	15.18	29.36	38.4	142.6	45.18	87.46	chr3	82660375	82664900	-	4526	2977	2	3	processed_transcript	lncRNA	NOVEL		predicted gene, 29999 [Source:MGI Symbol;Acc:MGI:5589158]
ENSMUSG00000024334	H2-Oa	-1.89433	0.000165327	0.0063688	-1	20.68	77.13	17.93	61.45	27.2	101.4	23.57	80.75	chr17	34092340	34095234	+	2895	1314	2	8	protein_coding	protein_coding	KNOWN		histocompatibility 2, O region alpha locus [Source:MGI Symbol;Acc:MGI:95924]
ENSMUSG00000104572	RP24-187P11.4	-1.90029	1.59241e-06	0.000242937	-1	130.15	485.93	94.41	381.31	196.6	734.2	142.64	576.16	chr9	109516388	109534858	-	18471	1511	2	11	transcribed_unprocessed_pseudogene	pseudogene	KNOWN
ENSMUSG00000051242	Pcdhb9	-1.90154	1.92305e-05	0.00142458	-1	14.53	54.37	10.98	30.1	44.4	166.1	33.54	91.97	chr18	37400855	37403909	+	3055	3055	1	1	protein_coding	protein_coding	KNOWN		protocadherin beta 9 [Source:MGI Symbol;Acc:MGI:2136744]
ENSMUSG00000091086	Gm5428	-1.90721	0.00100457	0.0198448	-1	2.81	10.94	2.23	7.01	2.5	9.7	1.96	6.23	chr10	111125851	111126738	+	888	888	1	1	protein_coding	protein_coding	KNOWN		predicted gene 5428 [Source:MGI Symbol;Acc:MGI:3647789]
ENSMUSG00000043004	Gng2	-1.90757	0.000356932	0.010252	-1	6.07	22.82	6.28	21.3	26.6	100.1	27.54	93.46	chr14	19872559	19977627	-	105069	4390	6	15	protein_coding	protein_coding	KNOWN		guanine nucleotide binding protein (G protein), gamma 2 [Source:MGI Symbol;Acc:MGI:102705]
ENSMUSG00000072753	9230020A06Rik	-1.91804	0.0025993	0.0368323	-1	6.03	22.97	7.57	17.98	12.4	47.3	15.56	37.04	chr11	71516536	71573183	+	56648	2059	2	8	lincRNA	lncRNA	NOVEL		RIKEN cDNA 9230020A06 gene [Source:MGI Symbol;Acc:MGI:3588244]
ENSMUSG00000050612	Txndc2	-1.91804	2.86629e-07	6.77748e-05	-1	109.95	415.64	60.39	284.52	208.8	789.3	114.72	540.34	chr17	65637505	65642204	-	4700	1899	1	3	protein_coding	protein_coding	KNOWN		thioredoxin domain containing 2 (spermatozoa) [Source:MGI Symbol;Acc:MGI:2389312]
ENSMUSG00000075023	Accsl	-1.91969	1.11487e-07	3.57507e-05	-1	347.86	1316.11	165.19	1242.75	974.3	3686.4	462.68	3480.93	chr2	93855361	93869157	-	13797	2801	8	32	protein_coding	protein_coding	KNOWN		1-aminocyclopropane-1-carboxylate synthase (non-functional)-like [Source:MGI Symbol;Acc:MGI:3584519]
ENSMUSG00000032735	Ablim3	-1.92	0.00299986	0.0403817	-1	3.89	14.77	4.97	18.94	17.8	67.4	22.63	86.43	chr18	61799395	61911852	-	112458	4560	2	25	protein_coding	protein_coding	KNOWN		actin binding LIM protein family, member 3 [Source:MGI Symbol;Acc:MGI:2442582]
ENSMUSG00000087050	Dhrs13os	-1.92051	0.00367672	0.046174	-1	5.6	21.33	5.38	22.04	13.6	51.8	13.03	53.58	chr11	78030012	78032665	-	2654	2429	1	2	antisense	lncRNA	KNOWN		dehydrogenase/reductase (SDR family) member 13, opposite strand [Source:MGI Symbol;Acc:MGI:1924478]
ENSMUSG00000100546	Gm29483	-1.92141	4.58064e-05	0.00258381	-1	73.77	279.83	62.63	189.13	79.5	301.6	67.53	203.9	chr1	92714234	92717202	-	2969	1078	1	2	lincRNA	lncRNA	NOVEL		predicted gene 29483 [Source:MGI Symbol;Acc:MGI:5580189]
ENSMUSG00000024669	Cd5	-1.9225	0.000188036	0.00685627	-1	15.85	60.26	13.39	53.78	32.8	124.7	27.68	111.29	chr19	10718143	10738974	-	20832	2069	1	11	protein_coding	protein_coding	KNOWN		CD5 antigen [Source:MGI Symbol;Acc:MGI:88340]
ENSMUSG00000090254	Gm1965	-1.92519	2.26525e-08	1.26255e-05	-1	581.83	2209.79	386.76	1605.31	1417.9	5385.3	942.55	3912.15	chr6	89141005	89147385	+	6381	2437	3	7	lincRNA	lncRNA	KNOWN		predicted gene 1965 [Source:MGI Symbol;Acc:MGI:3584270]
ENSMUSG00000067577	A430093F15Rik	-1.92603	2.3173e-05	0.00161927	-1	8.33	31.71	5.86	27.14	26	98.9	18.28	84.7	chr19	10740947	10786043	+	45097	3119	6	17	processed_transcript	lncRNA	NOVEL		RIKEN cDNA A430093F15 gene [Source:MGI Symbol;Acc:MGI:2685520]
ENSMUSG00000002240	Prr27	-1.93005	0.00375403	0.0467249	-1	1.33	5.21	1.58	2.48	1.8	7	2.11	3.32	chr5	87825686	87846387	+	20702	1337	2	6	protein_coding	protein_coding	KNOWN		proline rich 27 [Source:MGI Symbol;Acc:MGI:1921029]
ENSMUSG00000097677	Gm26611	-1.93239	0.0037257	0.0465394	-1	7.47	28.96	8.06	25.43	5.9	22.7	6.34	19.96	chr9	88859011	88883554	+	24544	785	1	3	lincRNA	lncRNA	NOVEL		predicted gene, 26611 [Source:MGI Symbol;Acc:MGI:5477105]
ENSMUSG00000026253	Chrng	-1.93293	0.000260436	0.00835145	-1	2.47	9.51	1.66	6	10.3	39.6	6.89	24.91	chr1	87204657	87212694	+	8038	4163	5	20	protein_coding	protein_coding	KNOWN		cholinergic receptor, nicotinic, gamma polypeptide [Source:MGI Symbol;Acc:MGI:87895]
ENSMUSG00000037347	Chst7	-1.93462	3.02409e-06	0.00039111	-1	118.12	451.68	117.52	341.98	260.6	996.4	259.27	754.41	chrX	20059560	20097521	+	37962	2206	1	2	protein_coding	protein_coding	KNOWN		carbohydrate (N-acetylglucosamino) sulfotransferase 7 [Source:MGI Symbol;Acc:MGI:1891767]
ENSMUSG00000031594	Fgl1	-1.93649	4.71745e-05	0.00264822	-1	5.48	21.05	4.41	10.31	24.3	93.3	19.5	45.67	chr8	41191434	41215156	-	23723	4434	2	11	protein_coding	protein_coding	KNOWN		fibrinogen-like protein 1 [Source:MGI Symbol;Acc:MGI:102795]
ENSMUSG00000045333	Zfp423	-1.93962	0.000195504	0.00701927	-1	1.83	7.08	1.99	4.72	10.2	39.7	11.18	26.41	chr8	87661810	87959595	-	297786	5608	7	19	protein_coding	protein_coding	KNOWN		zinc finger protein 423 [Source:MGI Symbol;Acc:MGI:1891217]
ENSMUSG00000029491	Pde6b	-1.94066	0.000304888	0.00920919	-1	4.16	16.01	4.19	9.16	20.9	80.5	21.04	46.14	chr5	108388391	108432397	+	44007	5026	3	29	protein_coding	protein_coding	KNOWN		phosphodiesterase 6B, cGMP, rod receptor, beta polypeptide [Source:MGI Symbol;Acc:MGI:97525]
ENSMUSG00000073197	5730507C01Rik	-1.94379	4.18124e-05	0.00249552	-1	24.95	96.28	22.44	83.03	31.2	120.4	28.05	103.84	chr12	18514738	18534191	+	19454	1251	2	5	protein_coding	protein_coding	KNOWN		RIKEN cDNA 5730507C01 gene [Source:MGI Symbol;Acc:MGI:1917882]
ENSMUSG00000006310	Zbtb32	-1.94556	0.0017267	0.0280671	-1	4.28	16.58	3.43	18.58	10.1	39.1	8.11	43.8	chr7	30589681	30598909	-	9229	2357	3	10	protein_coding	protein_coding	KNOWN		zinc finger and BTB domain containing 32 [Source:MGI Symbol;Acc:MGI:1891838]
ENSMUSG00000075395	A630010A05Rik	-1.94598	0.00211457	0.032374	-1	9.9	38.36	9.81	39.9	19.4	75.3	19.27	78.27	chr16	14562316	14621300	+	58985	1962	3	12	protein_coding	protein_coding	KNOWN		RIKEN cDNA A630010A05 gene [Source:MGI Symbol;Acc:MGI:3584518]
ENSMUSG00000028492	Saxo1	-1.95221	0.0016057	0.0267339	-1	9.53	37.02	13.2	36.68	20.9	81.2	28.99	80.53	chr4	86444641	86558328	-	113688	2195	4	10	protein_coding	protein_coding	KNOWN		stablizer of axonemal microtubules 1 [Source:MGI Symbol;Acc:MGI:1923061]
ENSMUSG00000027210	Meis2	-1.95829	1.54496e-09	2.00922e-06	-1	31.37	121.9	19.11	66.15	377.8	1468.1	230.09	796.79	chr2	115863064	116065839	-	202776	12043	19	44	protein_coding	protein_coding	KNOWN		Meis homeobox 2 [Source:MGI Symbol;Acc:MGI:108564]
ENSMUSG00000043505	Gimap5	-1.96653	3.37352e-05	0.00212287	-1	11.26	44.06	10.85	29.37	26.5	103.7	25.53	69.1	chr6	48746197	48754210	+	8014	2353	3	7	protein_coding	protein_coding	KNOWN		GTPase, IMAP family member 5 [Source:MGI Symbol;Acc:MGI:2442232]
ENSMUSG00000068011	Mkrn2os	-1.97217	0.000708596	0.0156782	-1	6.21	24.48	5.79	19.47	15.8	62.2	14.7	49.49	chr6	115583544	115592576	-	9033	2542	2	6	protein_coding	protein_coding	KNOWN		makorin, ring finger protein 2, opposite strand [Source:MGI Symbol;Acc:MGI:1917541]
ENSMUSG00000060081	Hist1h2aa	-1.97638	0.00101253	0.0199347	-1	25.14	99.93	25.29	66.2	9.8	39	9.86	25.82	chr13	23934462	23934851	+	390	390	1	1	protein_coding	protein_coding	KNOWN		histone cluster 1, H2aa [Source:MGI Symbol;Acc:MGI:2448285]
ENSMUSG00000026023	Cdk15	-1.97792	0.00165385	0.0273218	-1	5.48	21.66	4.3	16.04	13.7	54.3	10.75	40.23	chr1	59256906	59352993	+	96088	2507	4	20	protein_coding	protein_coding	KNOWN		cyclin-dependent kinase 15 [Source:MGI Symbol;Acc:MGI:3583944]
ENSMUSG00000037492	Zmat4	-1.97801	0.00184942	0.0293314	-1	5.61	22.14	5.89	15.15	33.8	133.6	35.41	91.53	chr8	23636019	24156585	+	520567	6037	5	15	protein_coding	protein_coding	KNOWN		zinc finger, matrin type 4 [Source:MGI Symbol;Acc:MGI:2443497]
ENSMUSG00000085427	6430710C18Rik	-1.98292	1.05912e-08	7.43292e-06	-1	148.86	588.67	135.18	313.76	337.9	1336.3	306.85	712.27	chr2	72745846	72813717	-	67872	2270	4	14	lincRNA	lncRNA	KNOWN		RIKEN cDNA 6430710C18 gene [Source:MGI Symbol;Acc:MGI:1923468]
ENSMUSG00000024738	Pga5	-1.98619	2.19639e-05	0.00157233	-1	48.41	192.05	31.1	132.92	68.5	271.9	44.03	188.23	chr19	10668957	10678071	-	9115	1416	1	9	protein_coding	protein_coding	KNOWN		pepsinogen 5, group I [Source:MGI Symbol;Acc:MGI:1915935]
ENSMUSG00000033634	Cml2	-1.98655	3.92425e-10	1.14829e-06	-1	110.26	436.98	54.27	238.2	363.9	1442.5	179.15	786.3	chr6	85865422	85869158	-	3737	3301	1	3	protein_coding	protein_coding	KNOWN		camello-like 2 [Source:MGI Symbol;Acc:MGI:2136446]
ENSMUSG00000026077	Npas2	-1.9945	7.86745e-06	0.00074869	-1	5.5	22	4.28	14.53	26.3	105.4	20.47	69.62	chr1	39193731	39363236	+	169506	4791	3	24	protein_coding	protein_coding	KNOWN		neuronal PAS domain protein 2 [Source:MGI Symbol;Acc:MGI:109232]
ENSMUSG00000022155	Mroh2b	-1.99799	7.41667e-05	0.00364741	-1	11.74	47.02	11.48	29.23	61.5	246	60.03	152.97	chr15	4898737	4962203	+	63467	5232	1	42	protein_coding	protein_coding	KNOWN		maestro heat-like repeat family member 2B [Source:MGI Symbol;Acc:MGI:1921905]
ENSMUSG00000105857	WI1-2255B14.1	-1.9988	7.90321e-10	1.55728e-06	-1	917.77	3668	556.47	2360.91	557.1	2226.5	337.78	1433.08	chr5	128336777	128342778	+	6002	607	1	4	antisense	lncRNA	NOVEL
ENSMUSG00000050121	Opalin	-2.00399	0.000202235	0.00715599	-1	14.67	59	11.5	39.82	27	108.5	21.13	73.2	chr19	41062474	41077113	-	14640	1838	1	6	protein_coding	protein_coding	KNOWN		oligodendrocytic myelin paranodal and inner loop protein [Source:MGI Symbol;Acc:MGI:2657025]
ENSMUSG00000091457	Gm17171	-2.00582	1.26688e-06	0.000203126	-1	51.07	205.78	34.6	100.45	27.3	109.9	18.48	53.64	chr2	20300817	20324670	-	23854	534	1	5	antisense	lncRNA	NOVEL		predicted gene 17171 [Source:MGI Symbol;Acc:MGI:4937998]
ENSMUSG00000013523	Bcas1	-2.00752	0.00245307	0.0355943	-1	3.54	14.31	2.79	15.74	13.3	54	10.51	59.36	chr2	170346991	170427845	-	80855	3775	9	27	protein_coding	protein_coding	KNOWN		breast carcinoma amplified sequence 1 [Source:MGI Symbol;Acc:MGI:1924210]
ENSMUSG00000052435	Cebpe	-2.00917	0.000925612	0.0187113	-1	1.2	5.19	0.72	4.3	1.5	6.4	0.88	5.34	chr14	54710363	54712174	-	1812	1238	1	2	protein_coding	protein_coding	KNOWN		CCAAT/enhancer binding protein (C/EBP), epsilon [Source:MGI Symbol;Acc:MGI:103572]
ENSMUSG00000070617	Gm13089	-2.0128	5.75308e-07	0.00011413	-1	128.49	518.76	76.81	300.45	232.2	937.4	138.8	542.93	chr4	143696500	143702711	-	6212	1807	1	4	protein_coding	protein_coding	KNOWN		predicted gene 13089 [Source:MGI Symbol;Acc:MGI:3649972]
ENSMUSG00000025077	Dclre1a	-2.01877	2.02621e-06	0.000292654	-1	36.19	146.68	32.51	132.34	231	936.4	207.48	844.95	chr19	56529167	56548222	-	19056	6384	6	22	protein_coding	protein_coding	KNOWN		DNA cross-link repair 1A, PSO2 homolog (S. cerevisiae) [Source:MGI Symbol;Acc:MGI:1930042]
ENSMUSG00000076434	Wfdc3	-2.01887	2.46658e-07	6.34508e-05	-1	25.96	105.23	18.92	62.54	65.7	266.2	47.88	158.24	chr2	164731180	164745931	-	14752	2530	3	6	protein_coding	protein_coding	KNOWN		WAP four-disulfide core domain 3 [Source:MGI Symbol;Acc:MGI:1923897]
ENSMUSG00000042751	Nmnat2	-2.03078	2.15792e-06	0.000304305	-1	4.09	16.76	2.99	9.28	23.6	96.9	17.27	53.59	chr1	152954993	153119261	+	164269	5781	6	24	protein_coding	protein_coding	KNOWN		nicotinamide nucleotide adenylyltransferase 2 [Source:MGI Symbol;Acc:MGI:2444155]
ENSMUSG00000035057	Mgat4d	-2.03455	0.00169188	0.0277348	-1	6.11	25.24	6.96	17.48	12.9	53.4	14.74	36.98	chr8	83348471	83382320	+	33850	2116	2	14	protein_coding	protein_coding	KNOWN		MGAT4 family, member C [Source:MGI Symbol;Acc:MGI:1914805]
ENSMUSG00000052581	Lrrtm4	-2.03669	0.00130553	0.023551	-1	2.16	8.91	1.93	6.06	13.3	54.8	11.84	37.37	chr6	80018877	80810143	+	791267	6147	8	18	protein_coding	protein_coding	KNOWN		leucine rich repeat transmembrane neuronal 4 [Source:MGI Symbol;Acc:MGI:2389180]
ENSMUSG00000092284	Gm8801	-2.05014	0.00211958	0.0324084	-1	43.63	180.98	56.11	245.12	46.4	192.6	59.71	260.82	chr17	35947246	35952297	+	5052	1064	1	6	unprocessed_pseudogene	pseudogene	KNOWN		predicted gene 8801 [Source:MGI Symbol;Acc:MGI:3779813]
ENSMUSG00000086851	A430108G06Rik	-2.0526	0.0021065	0.0322927	-1	8.81	36.72	9.12	24.34	13.2	55.2	13.7	36.6	chr11	53564688	53567313	-	2626	1504	2	4	processed_transcript	lncRNA	KNOWN		RIKEN cDNA A430108G06 gene [Source:MGI Symbol;Acc:MGI:2442478]
ENSMUSG00000050944	Efcab5	-2.0562	1.78063e-05	0.00134486	-1	5.39	22.52	4.03	15.3	27.9	116.3	20.87	79.06	chr11	77089915	77188968	-	99054	5164	5	26	protein_coding	protein_coding	KNOWN		EF-hand calcium binding domain 5 [Source:MGI Symbol;Acc:MGI:2442440]
ENSMUSG00000033255	Gm5134	-2.05678	0.000686673	0.0153674	-1	5.13	21.51	5.22	19.83	16.1	67.3	16.3	62	chr10	75954514	76009591	+	55078	3128	2	16	protein_coding	protein_coding	KNOWN		predicted gene 5134 [Source:MGI Symbol;Acc:MGI:3646667]
ENSMUSG00000054005	Mill1	-2.05808	0.000136044	0.0055289	-1	9.61	40.16	9.32	31.89	23.9	99.9	23.25	79.39	chr7	18245347	18266092	+	20746	2489	1	5	protein_coding	protein_coding	KNOWN		MHC I like leukocyte 1 [Source:MGI Symbol;Acc:MGI:2179988]
ENSMUSG00000051860	Samd7	-2.05907	0.000209157	0.0073186	-1	0.8	3.44	0.67	2.02	3.2	13.7	2.66	8.13	chr3	30746293	30767174	+	20882	3999	4	13	protein_coding	protein_coding	KNOWN		sterile alpha motif domain containing 7 [Source:MGI Symbol;Acc:MGI:1923203]
ENSMUSG00000091060	7420461P10Rik	-2.05993	1.04445e-07	3.57507e-05	-1	603.26	2515.19	420.13	1947.55	584.5	2437.2	407.1	1887.17	chr1	162647193	162658219	-	11027	969	3	8	protein_coding	protein_coding	KNOWN		RIKEN cDNA 7420461P10 gene [Source:MGI Symbol;Acc:MGI:3642786]
ENSMUSG00000053137	Mapk11	-2.06413	7.73638e-05	0.00375728	-1	5.21	21.95	4.75	20.66	12.7	53.6	11.59	50.39	chr15	89142486	89149606	-	7121	2440	1	12	protein_coding	protein_coding	KNOWN		mitogen-activated protein kinase 11 [Source:MGI Symbol;Acc:MGI:1338024]
ENSMUSG00000091705	H2-Q2	-2.07411	0.00196117	0.0306468	-1	7.76	32.77	10.43	25.26	16.9	71.5	22.73	55.12	chr17	35342242	35346762	+	4521	2181	2	10	protein_coding	protein_coding	KNOWN		histocompatibility 2, Q region locus 2 [Source:MGI Symbol;Acc:MGI:95931]
ENSMUSG00000096284	Tcstv1	-2.07526	7.60668e-07	0.000135927	-1	106.26	447.97	80.26	364.79	148.6	626.3	112.19	509.99	chr13	119893388	119894785	-	1398	1398	2	3	protein_coding	protein_coding	KNOWN		2-cell-stage, variable group, member 1 [Source:MGI Symbol;Acc:MGI:1933437]
ENSMUSG00000100265	Gm28363	-2.08152	0.000360298	0.0102787	-1	14.14	60.39	15.78	46.19	9.5	40.6	10.61	31.08	chr1	117697131	117727441	+	30311	673	1	5	protein_coding	protein_coding	PUTATIVE		predicted gene 28363 [Source:MGI Symbol;Acc:MGI:5579069]
ENSMUSG00000027445	Cst9	-2.08468	1.11323e-07	3.57507e-05	-1	148.74	632.36	123.84	303.82	102.2	434.4	85.07	208.72	chr2	148835147	148838738	+	3592	687	1	3	protein_coding	protein_coding	KNOWN		cystatin 9 [Source:MGI Symbol;Acc:MGI:1340053]
ENSMUSG00000040584	Abcb1a	-2.09148	1.97547e-06	0.000287229	-1	5.44	23.32	3.72	20.1	29.9	127.7	20.43	110.11	chr5	8660077	8748575	+	88499	5480	4	34	protein_coding	protein_coding	KNOWN		ATP-binding cassette, sub-family B (MDR/TAP), member 1A [Source:MGI Symbol;Acc:MGI:97570]
ENSMUSG00000059956	Serpinb12	-2.09529	6.66277e-05	0.0033614	-1	18.19	77.88	14.34	59.75	45.4	194.6	35.8	149.27	chr1	106934449	106957080	+	22632	2498	3	11	protein_coding	protein_coding	KNOWN		serine (or cysteine) peptidase inhibitor, clade B (ovalbumin), member 12 [Source:MGI Symbol;Acc:MGI:1919119]
ENSMUSG00000064010	Dppa1	-2.09952	1.30961e-07	4.14278e-05	-1	66.69	286.09	46.65	175.64	105	450.6	73.49	276.63	chr11	46607772	46629261	-	21490	1575	2	8	protein_coding	protein_coding	KNOWN		developmental pluripotency associated 1 [Source:MGI Symbol;Acc:MGI:2157522]
ENSMUSG00000026765	Lypd6b	-2.1016	0.000791386	0.0168964	-1	4.23	18.31	4.58	14.6	11	47.7	11.91	38.06	chr2	49787688	49948849	+	161162	2604	3	16	protein_coding	protein_coding	KNOWN		LY6/PLAUR domain containing 6B [Source:MGI Symbol;Acc:MGI:1919147]
ENSMUSG00000035394	Cfap53	-2.10459	0.00193581	0.0303316	-1	8.06	34.89	8.02	32.23	21	90.7	20.85	83.77	chr18	74283090	74359986	+	76897	2600	5	18	protein_coding	protein_coding	KNOWN		cilia and flagella associated protein 53 [Source:MGI Symbol;Acc:MGI:1921703]
ENSMUSG00000024998	Plce1	-2.10495	1.11138e-07	3.57507e-05	-1	5.99	25.72	3.83	16.48	95.6	411.5	61.01	263.64	chr19	38481109	38785030	+	303922	15998	7	47	protein_coding	protein_coding	KNOWN		phospholipase C, epsilon 1 [Source:MGI Symbol;Acc:MGI:1921305]
ENSMUSG00000091002	Tcerg1l	-2.11708	0.00172979	0.0280671	-1	2.01	8.8	2.15	6.75	7.7	33.9	8.29	26.04	chr7	138208974	138397730	-	188757	3856	3	16	protein_coding	protein_coding	KNOWN		transcription elongation regulator 1-like [Source:MGI Symbol;Acc:MGI:1917821]
ENSMUSG00000106555	RP23-214I6.3	-2.11946	6.07702e-09	5.08061e-06	-1	104.48	454.53	45.82	329.62	116.7	507.7	51.18	368.18	chr5	123007299	123015080	-	7782	1117	2	5	antisense	lncRNA	NOVEL
ENSMUSG00000104096	Gm20356	-2.12024	0.000722206	0.015892	-1	6.09	26.49	7.46	23.31	15	65.6	18.46	57.7	chr3	74009217	74017277	-	8061	2477	1	4	lincRNA	lncRNA	NOVEL		predicted gene, 20356 [Source:MGI Symbol;Acc:MGI:5012541]
ENSMUSG00000039236	Isg20	-2.12158	0.00149246	0.0254306	-1	2.84	12.44	2.69	13.2	5.2	22.7	4.92	24.11	chr7	78913424	78920362	+	6939	1826	5	12	protein_coding	protein_coding	KNOWN		interferon-stimulated protein [Source:MGI Symbol;Acc:MGI:1928895]
ENSMUSG00000031303	Map3k15	-2.12194	0.00343273	0.0441279	-1	1.2	5.28	1.54	4.19	5.2	23	6.72	18.24	chrX	159988433	160123351	+	134919	4348	1	29	protein_coding	protein_coding	KNOWN		mitogen-activated protein kinase kinase kinase 15 [Source:MGI Symbol;Acc:MGI:2448588]
ENSMUSG00000026592	Tex35	-2.12475	0.000414635	0.0112814	-1	7.45	32.9	8.77	25.09	8.1	35.9	9.58	27.45	chr1	157099139	157108680	-	9542	1093	6	18	protein_coding	protein_coding	KNOWN		testis expressed 35 [Source:MGI Symbol;Acc:MGI:1920685]
ENSMUSG00000060371	Caln1	-2.12761	1.78096e-05	0.00134486	-1	9.21	40.29	6.98	30.8	32.8	143.7	24.85	109.71	chr5	130369476	130840645	+	471170	3565	4	12	protein_coding	protein_coding	KNOWN		calneuron 1 [Source:MGI Symbol;Acc:MGI:2155987]
ENSMUSG00000083705	Gm8624	-2.13301	4.20024e-05	0.00249552	-1	17.86	78.66	13.97	79.64	12	52.6	9.35	53.29	chr11	117420637	117421717	-	1081	669	2	3	transcribed_processed_pseudogene	pseudogene	KNOWN		predicted gene 8624 [Source:MGI Symbol;Acc:MGI:3646811]
ENSMUSG00000099899	Gm28784	-2.13353	5.15407e-05	0.00283008	-1	39.33	172.84	35.86	135.01	39.8	174.7	36.26	136.5	chr1	17168403	17173103	+	4701	1011	1	4	lincRNA	lncRNA	NOVEL		predicted gene 28784 [Source:MGI Symbol;Acc:MGI:5579490]
ENSMUSG00000086021	Gm15767	-2.14266	6.09586e-05	0.0031781	-1	78.36	346.63	70.25	276.09	42.6	188.6	38.21	150.2	chr6	147242527	147243801	-	1275	544	2	5	lincRNA	lncRNA	NOVEL		predicted gene 15767 [Source:MGI Symbol;Acc:MGI:3783209]
ENSMUSG00000020639	Pfn4	-2.14277	0.00110393	0.0210611	-1	6.73	29.96	6.82	30.32	8.8	39.1	8.91	39.59	chr12	4769295	4778266	+	8972	1306	2	7	protein_coding	protein_coding	KNOWN		profilin family, member 4 [Source:MGI Symbol;Acc:MGI:1920121]
ENSMUSG00000049971	Glt1d1	-2.14314	0.00321049	0.0424153	-1	1.77	7.9	2.18	6.14	7.8	34.5	9.51	26.9	chr5	127632262	127709374	+	77113	4378	3	16	protein_coding	protein_coding	KNOWN		glycosyltransferase 1 domain containing 1 [Source:MGI Symbol;Acc:MGI:2442755]
ENSMUSG00000086765	Gm11827	-2.14606	2.10325e-11	1.64117e-07	-1	87.28	386.35	38.96	239.59	119.4	528.5	53.29	327.77	chr4	11122805	11126998	+	4194	1368	2	4	lincRNA	lncRNA	NOVEL		predicted gene 11827 [Source:MGI Symbol;Acc:MGI:3649801]
ENSMUSG00000086399	Gm16144	-2.1489	0.000177057	0.0065894	-1	72.03	319.88	96.39	326.29	59.6	264.5	79.71	269.84	chr9	69477029	69479598	-	2570	827	1	2	antisense	lncRNA	PUTATIVE		predicted gene 16144 [Source:MGI Symbol;Acc:MGI:3801782]
ENSMUSG00000054134	Umodl1	-2.15098	4.26358e-11	2.49516e-07	-1	315.76	1402.44	151.28	920.99	1593.1	7075.4	763.23	4646.36	chr17	30954679	31010708	+	56030	5045	3	27	protein_coding	protein_coding	KNOWN		uromodulin-like 1 [Source:MGI Symbol;Acc:MGI:1929785]
ENSMUSG00000021303	Gng4	-2.1542	0.000253797	0.00827458	-1	5.03	22.56	4.61	21.35	16.3	72.8	14.91	68.94	chr13	13784059	13827897	+	43839	3229	2	6	protein_coding	protein_coding	KNOWN		guanine nucleotide binding protein (G protein), gamma 4 [Source:MGI Symbol;Acc:MGI:102703]
ENSMUSG00000049723	Mmp12	-2.15654	0.000699759	0.0155267	-1	3.61	16.16	4.12	17.22	26.1	116.9	29.78	124.68	chr9	7344381	7369499	+	25119	7237	7	25	protein_coding	protein_coding	KNOWN		matrix metallopeptidase 12 [Source:MGI Symbol;Acc:MGI:97005]
ENSMUSG00000035528	Npffr2	-2.15673	9.27985e-06	0.000819744	-1	36.19	161.51	28.8	112.55	59.5	265.4	47.31	184.91	chr5	89527429	89583740	+	56312	1643	1	4	protein_coding	protein_coding	KNOWN		neuropeptide FF receptor 2 [Source:MGI Symbol;Acc:MGI:1860130]
ENSMUSG00000085684	4930469K13Rik	-2.1679	0.000677602	0.0152226	-1	7.89	36.23	6.44	39.9	5.5	25.3	4.49	27.85	chr11	33973961	34098554	-	124594	698	1	5	processed_transcript	lncRNA	NOVEL		RIKEN cDNA 4930469K13 gene [Source:MGI Symbol;Acc:MGI:1924124]
ENSMUSG00000018581	Dnah11	-2.17395	0.00412324	0.0494472	-1	0.75	3.36	0.77	3.84	10.7	48.8	10.97	55.8	chr12	117877982	118199043	-	321062	14458	4	90	protein_coding	protein_coding	KNOWN		dynein, axonemal, heavy chain 11 [Source:MGI Symbol;Acc:MGI:1100864]
ENSMUSG00000071561	BC100530	-2.17791	0.00333041	0.043354	-1	5.9	27.19	7.38	23.7	4.7	21.5	5.83	18.74	chr16	36359382	36367748	-	8367	790	3	8	protein_coding	protein_coding	KNOWN		cDNA sequence BC100530 [Source:MGI Symbol;Acc:MGI:3696883]
ENSMUSG00000075611	Gm11545	-2.1934	0.000562178	0.0136515	-1	74.3	341.15	113.17	364.03	27.9	127.9	42.44	136.51	chr11	94756976	94757763	-	788	375	1	3	unprocessed_pseudogene	pseudogene	KNOWN		predicted gene 11545 [Source:MGI Symbol;Acc:MGI:2144683]
ENSMUSG00000026770	Il2ra	-2.19548	0.000858789	0.0177122	-1	1.01	4.73	1.19	1.5	5.8	27.1	6.76	8.64	chr2	11642807	11693193	+	50387	5711	3	11	protein_coding	protein_coding	KNOWN		interleukin 2 receptor, alpha chain [Source:MGI Symbol;Acc:MGI:96549]
ENSMUSG00000069867	Pabpn1l	-2.19874	4.11859e-09	3.85648e-06	-1	1410.9	6477.15	1179.3	4824.95	1619.7	7435.8	1353.84	5539.05	chr8	122619471	122622739	-	3269	1148	1	7	protein_coding	protein_coding	KNOWN		poly(A)binding protein nuclear 1-like [Source:MGI Symbol;Acc:MGI:2685954]
ENSMUSG00000025163	Cd7	-2.2015	5.59261e-11	2.61835e-07	-1	166.53	765.9	78.33	532.89	188.7	867.8	88.73	603.77	chr11	121036747	121039418	-	2672	1133	2	5	protein_coding	protein_coding	KNOWN		CD7 antigen [Source:MGI Symbol;Acc:MGI:88344]
ENSMUSG00000000031	H19	-2.20268	0.00130676	0.023551	-1	27.19	125.36	31.35	174.86	64.5	297.3	74.35	414.77	chr7	142575529	142578143	-	2615	2372	5	15	lincRNA	lncRNA	KNOWN	M	H19, imprinted maternally expressed transcript [Source:MGI Symbol;Acc:MGI:95891]
ENSMUSG00000095576	Fmo6	-2.21342	0.00251135	0.0360664	-1	7.6	35.42	11.33	40.86	15.1	70.6	22.63	81.45	chr1	162916551	162937515	-	20965	1994	3	18	protein_coding	protein_coding	KNOWN		flavin containing monooxygenase 6 [Source:MGI Symbol;Acc:MGI:2681841]
ENSMUSG00000024697	Gna14	-2.21589	3.4995e-08	1.70666e-05	-1	23.54	109.47	15.12	63.36	79.6	370.3	51.21	214.33	chr19	16435667	16610818	+	175152	3383	1	7	protein_coding	protein_coding	KNOWN		guanine nucleotide binding protein, alpha 14 [Source:MGI Symbol;Acc:MGI:95769]
ENSMUSG00000047730	Fcgbp	-2.22082	5.04272e-06	0.000559455	-1	2.36	11.08	2.49	7.92	24.8	116.2	26.27	83.28	chr7	28071236	28120862	+	49627	10497	6	29	protein_coding	protein_coding	KNOWN		Fc fragment of IgG binding protein [Source:MGI Symbol;Acc:MGI:2444336]
ENSMUSG00000041180	Hectd2	-2.22312	0.000659861	0.0149906	-1	1.58	7.39	1.95	5.43	14.3	67.1	17.62	49.17	chr19	36554639	36621135	+	66497	9066	9	38	protein_coding	protein_coding	KNOWN		HECT domain containing 2 [Source:MGI Symbol;Acc:MGI:2442663]
ENSMUSG00000034990	Otoa	-2.22833	0.000116431	0.0049736	-1	1.64	7.79	1.38	4.91	7	33.3	5.84	21.04	chr7	121083322	121163097	+	79776	4284	6	41	protein_coding	protein_coding	KNOWN		otoancorin [Source:MGI Symbol;Acc:MGI:2149209]
ENSMUSG00000013584	Aldh1a2	-2.23201	2.81467e-08	1.43236e-05	-1	27.8	130.69	24.15	38.96	62.9	295.9	54.66	88.21	chr9	71215789	71296243	+	80455	2264	1	14	protein_coding	protein_coding	KNOWN		aldehyde dehydrogenase family 1, subfamily A2 [Source:MGI Symbol;Acc:MGI:107928]
ENSMUSG00000085507	Gm2709	-2.23587	0.00373052	0.0465499	-1	6.33	30.74	8.6	30.25	2.2	10.8	3.01	10.59	chr1	21372670	21373764	+	1095	350	1	3	unprocessed_pseudogene	pseudogene	KNOWN		predicted gene 2709 [Source:MGI Symbol;Acc:MGI:3780878]
ENSMUSG00000027107	Chrna1	-2.23834	0.000383715	0.0107061	-1	0.59	2.81	0.62	2.15	2.5	12.4	2.72	9.37	chr2	73563215	73580338	-	17124	4386	1	9	protein_coding	protein_coding	KNOWN		cholinergic receptor, nicotinic, alpha polypeptide 1 (muscle) [Source:MGI Symbol;Acc:MGI:87885]
ENSMUSG00000043635	Adamts3	-2.24051	0.00128254	0.0233097	-1	3.46	16.46	4.07	15.77	18.8	89.5	22.05	85.72	chr5	89677087	89883334	-	206248	5430	4	26	protein_coding	protein_coding	KNOWN		a disintegrin-like and metallopeptidase (reprolysin type) with thrombospondin type 1 motif, 3 [Source:MGI Symbol;Acc:MGI:3045353]
ENSMUSG00000030491	Tdrd12	-2.24077	5.63783e-10	1.4664e-06	-1	49.44	233.61	25.67	161.77	214.2	1012	111.18	700.77	chr7	35469098	35537745	-	68648	4332	4	36	protein_coding	protein_coding	KNOWN		tudor domain containing 12 [Source:MGI Symbol;Acc:MGI:1919231]
ENSMUSG00000029211	Gabra4	-2.24087	0.000848714	0.0175819	-1	2.32	11.03	2.75	8.76	14.2	67.2	16.8	53.26	chr5	71569749	71658308	-	88560	6083	5	18	protein_coding	protein_coding	KNOWN		gamma-aminobutyric acid (GABA) A receptor, subunit alpha 4 [Source:MGI Symbol;Acc:MGI:95616]
ENSMUSG00000047517	Dmbt1	-2.24096	0.00116683	0.0220099	-1	3.97	18.81	2.96	18.12	24.7	117.4	18.37	113.15	chr7	131032076	131121626	+	89551	6241	1	47	protein_coding	protein_coding	KNOWN		deleted in malignant brain tumors 1 [Source:MGI Symbol;Acc:MGI:106210]
ENSMUSG00000032355	Mlip	-2.24739	0.00142331	0.0247061	-1	1.26	6.03	1.56	6.04	11.3	53.8	13.97	53.75	chr9	77102081	77352969	-	250889	8916	15	41	protein_coding	protein_coding	KNOWN		muscular LMNA-interacting protein [Source:MGI Symbol;Acc:MGI:1916892]
ENSMUSG00000090744	Gm6871	-2.25042	0.00402108	0.0485204	-1	3.5	16.84	7.56	19.24	6.6	31.9	14.33	36.39	chr7	41545674	41573662	-	27989	1892	4	8	protein_coding	protein_coding	NOVEL		predicted gene 6871 [Source:MGI Symbol;Acc:MGI:3643456]
ENSMUSG00000030834	Abcc6	-2.25205	0.00189976	0.029931	-1	1.42	6.84	1.55	4.8	7.8	37.4	8.45	26.15	chr7	45976380	46030302	-	53923	5460	3	37	protein_coding	protein_coding	KNOWN		ATP-binding cassette, sub-family C (CFTR/MRP), member 6 [Source:MGI Symbol;Acc:MGI:1351634]
ENSMUSG00000052819	Best2	-2.25209	8.84324e-06	0.000799272	-1	3.28	15.83	2.7	8.96	6.8	33	5.59	18.68	chr8	85007202	85014408	-	7207	2089	1	10	protein_coding	protein_coding	KNOWN		bestrophin 2 [Source:MGI Symbol;Acc:MGI:2387588]
ENSMUSG00000030223	Ptpro	-2.25343	4.43888e-05	0.00255306	-1	2.01	9.57	1.62	5.43	13.5	64.6	10.91	36.66	chr6	137252299	137464629	+	212331	6744	3	28	protein_coding	protein_coding	KNOWN		protein tyrosine phosphatase, receptor type, O [Source:MGI Symbol;Acc:MGI:1097152]
ENSMUSG00000031722	Hp	-2.26037	5.99938e-05	0.00314182	-1	18.36	88.24	14.13	69.4	24.7	118.5	18.96	93.22	chr8	109575130	109579172	-	4043	1343	1	5	protein_coding	protein_coding	KNOWN		haptoglobin [Source:MGI Symbol;Acc:MGI:96211]
ENSMUSG00000038768	9130409I23Rik	-2.26322	0.00367604	0.046174	-1	5.91	28.59	7.17	36.19	11.2	54.3	13.65	68.69	chr1	181051237	181060667	+	9431	1898	1	3	protein_coding	protein_coding	KNOWN		RIKEN cDNA 9130409I23 gene [Source:MGI Symbol;Acc:MGI:3588271]
ENSMUSG00000074415	2610203C20Rik	-2.26333	0.00145678	0.0250126	-1	4.36	20.95	6.85	43.8	55.1	265.1	86.63	554.22	chr9	41376397	41617772	+	241376	12655	14	34	processed_transcript	lncRNA	KNOWN		RIKEN cDNA 2610203C20 gene [Source:MGI Symbol;Acc:MGI:1917705]
ENSMUSG00000104956	RP24-212G3.4	-2.26769	0.00116603	0.0220099	-1	3.45	16.86	3.14	15.09	5.6	27.4	5.1	24.51	chr5	103230375	103299029	-	68655	1624	1	7	lincRNA	lncRNA	NOVEL
ENSMUSG00000034266	Batf	-2.26984	0.00141049	0.0245854	-1	9.84	47.86	10.69	44.97	9.4	45.7	10.21	42.93	chr12	85686669	85709087	+	22419	955	1	3	protein_coding	protein_coding	KNOWN		basic leucine zipper transcription factor, ATF-like [Source:MGI Symbol;Acc:MGI:1859147]
ENSMUSG00000063296	Tmem117	-2.2721	2.23727e-06	0.000309999	-1	24.39	118.09	17.2	77.93	67.8	328.4	47.81	216.71	chr15	94629185	95096097	+	466913	2781	1	8	protein_coding	protein_coding	KNOWN		transmembrane protein 117 [Source:MGI Symbol;Acc:MGI:2444580]
ENSMUSG00000037818	3110057O12Rik	-2.27455	1.96845e-06	0.000287229	-1	12.99	62.92	12.17	46.01	44.8	216.8	41.89	158.56	chr3	40846970	40937137	+	90168	3446	3	17	protein_coding	protein_coding	KNOWN		RIKEN cDNA 3110057O12 gene [Source:MGI Symbol;Acc:MGI:1915468]
ENSMUSG00000036598	Ccdc113	-2.27475	0.00370989	0.046441	-1	3.67	18.07	5.37	19.33	4.7	23	6.84	24.57	chr8	95534100	95558888	+	24789	1271	1	9	protein_coding	protein_coding	KNOWN		coiled-coil domain containing 113 [Source:MGI Symbol;Acc:MGI:3606076]
ENSMUSG00000094055	Gm14700	-2.27569	0.00270886	0.0378883	-1	2.2	11.57	3.6	10.55	1	5.2	1.6	4.72	chrX	68992932	68993378	+	447	447	1	1	processed_pseudogene	pseudogene	KNOWN		predicted gene 14700 [Source:MGI Symbol;Acc:MGI:3705678]
ENSMUSG00000000730	Dnmt3l	-2.27625	8.74729e-05	0.00409531	-1	7.79	37.84	7.75	25.75	23.2	113	23.15	77.01	chr10	78041947	78063622	+	21676	2988	8	25	protein_coding	protein_coding	KNOWN		DNA (cytosine-5-)-methyltransferase 3-like [Source:MGI Symbol;Acc:MGI:1859287]
ENSMUSG00000030877	4933427G17Rik	-2.27631	0.00223888	0.0336731	-1	9.03	43.86	9.87	37.85	17.2	83.7	18.87	72.26	chr7	120982509	121014787	+	32279	1909	4	14	protein_coding	protein_coding	KNOWN		RIKEN cDNA 4933427G17 gene [Source:MGI Symbol;Acc:MGI:1921716]
ENSMUSG00000058568	Defb50	-2.2773	0.000206716	0.00728111	-1	94.04	457.19	96.77	360.61	35.1	170.5	36.1	134.51	chr8	21823539	21831296	+	7758	373	1	2	protein_coding	protein_coding	KNOWN		defensin beta 50 [Source:MGI Symbol;Acc:MGI:3055870]
ENSMUSG00000048592	Gm5946	-2.28568	2.1851e-08	1.26255e-05	-1	58.67	286.25	42.13	206.61	159.8	779.8	114.71	562.83	chrX	150220716	150226021	-	5306	2724	2	3	transcribed_processed_pseudogene	pseudogene	KNOWN		predicted gene 5946 [Source:MGI Symbol;Acc:MGI:3644989]
ENSMUSG00000000731	Aire	-2.28664	0.000625143	0.0145322	-1	1.34	6.63	1.23	5.52	5.1	25.4	4.72	21.11	chr10	78030022	78043610	-	13589	3825	16	30	protein_coding	protein_coding	KNOWN		autoimmune regulator (autoimmune polyendocrinopathy candidiasis ectodermal dystrophy) [Source:MGI Symbol;Acc:MGI:1338803]
ENSMUSG00000031264	Btk	-2.29543	1.10301e-05	0.000952777	-1	3.59	17.78	3.01	12.86	11.3	55.9	9.43	40.48	chrX	134542336	134583570	-	41235	3149	5	26	protein_coding	protein_coding	KNOWN		Bruton agammaglobulinemia tyrosine kinase [Source:MGI Symbol;Acc:MGI:88216]
ENSMUSG00000027761	Aadac	-2.30998	0.000131637	0.00538723	-1	35.96	178.61	29.94	165.4	54	268.1	44.95	248.27	chr3	60025717	60040160	+	14444	1501	3	10	protein_coding	protein_coding	KNOWN		arylacetamide deacetylase (esterase) [Source:MGI Symbol;Acc:MGI:1915008]
ENSMUSG00000074369	Obox2	-2.31111	2.44324e-07	6.34508e-05	-1	785.94	3900.52	700.33	2841.24	1293.7	6420.3	1152.73	4676.7	chr7	15388721	15398545	+	9825	1646	4	11	protein_coding	protein_coding	KNOWN		oocyte specific homeobox 2 [Source:MGI Symbol;Acc:MGI:2149033]
ENSMUSG00000038015	Prm2	-2.31149	0.00065533	0.0149665	-1	11.5	57.53	13.72	38.62	10.3	51.4	12.26	34.52	chr16	10791380	10796134	-	4755	894	2	5	protein_coding	protein_coding	KNOWN		protamine 2 [Source:MGI Symbol;Acc:MGI:97766]
ENSMUSG00000070313	A630095E13Rik	-2.31186	0.0014044	0.0245157	-1	12.39	61.62	13.4	59.31	30.6	152.3	33.15	146.55	chr9	36635754	36643376	-	7623	2471	3	7	protein_coding	protein_coding	NOVEL		RIKEN cDNA A630095E13 gene [Source:MGI Symbol;Acc:MGI:3055869]
ENSMUSG00000040280	Ndufa4l2	-2.32172	0.000620436	0.0145093	-1	3.7	18.82	4.42	14.31	3.6	18.1	4.23	13.74	chr10	127514939	127517152	+	2214	960	1	4	protein_coding	protein_coding	KNOWN		NADH dehydrogenase (ubiquinone) 1 alpha subcomplex, 4-like 2 [Source:MGI Symbol;Acc:MGI:3039567]
ENSMUSG00000086727	4931428L18Rik	-2.32239	8.40762e-06	0.000784119	-1	112.92	565.02	112.94	446.73	171.2	856.6	171.21	677.24	chr1	31135226	31222684	-	87459	1516	4	9	protein_coding	protein_coding	KNOWN		RIKEN cDNA 4931428L18 gene [Source:MGI Symbol;Acc:MGI:1918238]
ENSMUSG00000036815	Dpp10	-2.32399	0.000483373	0.0123529	-1	1.54	7.69	2.21	5.73	24.1	121.5	34.74	90.19	chr1	123321471	124045559	-	724089	15784	4	32	protein_coding	protein_coding	KNOWN		dipeptidylpeptidase 10 [Source:MGI Symbol;Acc:MGI:2442409]
ENSMUSG00000053856	Dnajc5g	-2.32819	0.00336122	0.0435858	-1	8.94	45.05	11.21	44.01	14	70.4	17.51	68.8	chr5	31108319	31112524	+	4206	1563	1	6	protein_coding	protein_coding	KNOWN		DnaJ (Hsp40) homolog, subfamily C, member 5 gamma [Source:MGI Symbol;Acc:MGI:3045263]
ENSMUSG00000086791	Gm12147	-2.34494	0.00384313	0.0472996	-1	2.54	15.87	3.88	19.61	0.5	2.9	0.71	3.57	chr11	43259791	43311088	-	51298	182	1	2	antisense	lncRNA	PUTATIVE		predicted gene 12147 [Source:MGI Symbol;Acc:MGI:3649954]
ENSMUSG00000090891	D6Ertd527e	-2.3477	0.00261572	0.0369309	-1	195.28	994.13	539.59	1382.51	272.4	1386.8	752.73	1928.61	chr6	87104826	87112251	+	7426	1395	1	2	protein_coding	protein_coding	KNOWN		DNA segment, Chr 6, ERATO Doi 527, expressed [Source:MGI Symbol;Acc:MGI:1261919]
ENSMUSG00000058022	Adtrp	-2.34864	2.84585e-10	1.11031e-06	-1	40.79	207.78	29.72	93.98	110.2	561.4	80.27	253.92	chr13	41763148	41847684	-	84537	2702	4	14	protein_coding	protein_coding	KNOWN		androgen dependent TFPI regulating protein [Source:MGI Symbol;Acc:MGI:1924596]
ENSMUSG00000095371	Gm9611	-2.35382	0.000338844	0.00985341	-1	0.71	3.94	0.86	2.52	1	5.6	1.23	3.56	chr14	42291907	42297358	-	5452	1412	2	7	protein_coding	protein_coding	PUTATIVE		predicted gene 9611 [Source:MGI Symbol;Acc:MGI:3780019]
ENSMUSG00000044976	Wdr72	-2.35509	0.00245696	0.0355943	-1	0.74	3.87	1.58	2.73	5.6	28.9	11.82	20.39	chr9	74110356	74283308	+	172953	7486	4	25	protein_coding	protein_coding	KNOWN		WD repeat domain 72 [Source:MGI Symbol;Acc:MGI:3583957]
ENSMUSG00000041046	Ramp3	-2.35693	0.000268579	0.00851921	-1	6.06	31.54	7.69	24.64	8.4	43.5	10.62	34.01	chr11	6658521	6677475	+	18955	1380	2	6	protein_coding	protein_coding	KNOWN		receptor (calcitonin) activity modifying protein 3 [Source:MGI Symbol;Acc:MGI:1860292]
ENSMUSG00000081766	2210409E12Rik	-2.35732	1.32556e-08	8.61945e-06	-1	22.31	115.41	12.91	60.55	7.7	39.9	4.46	20.95	chr11	88972657	88973002	+	346	346	1	1	transcribed_processed_pseudogene	pseudogene	KNOWN		RIKEN cDNA 2210409E12 gene [Source:MGI Symbol;Acc:MGI:1919631]
ENSMUSG00000035506	Slc12a8	-2.36112	0.000268944	0.00851922	-1	2.71	14.03	3.69	14.11	12	62.3	16.46	62.7	chr16	33517328	33664135	+	146808	4444	7	26	protein_coding	protein_coding	KNOWN		solute carrier family 12 (potassium/chloride transporters), member 8 [Source:MGI Symbol;Acc:MGI:2443672]
ENSMUSG00000066383	Iqcf1	-2.36526	0.000320948	0.00954647	-1	30.03	155.35	25.09	141.55	19	98.3	15.88	89.61	chr9	106499967	106502249	+	2283	633	2	5	protein_coding	protein_coding	KNOWN		IQ motif containing F1 [Source:MGI Symbol;Acc:MGI:1921517]
ENSMUSG00000056487	Mettl7a2	-2.37037	0.000560598	0.0136414	-1	10.91	56.68	13.43	46.62	19.7	102.2	24.24	84.12	chr15	100353200	100361840	+	8641	1804	2	4	protein_coding	protein_coding	KNOWN		methyltransferase like 7A2 [Source:MGI Symbol;Acc:MGI:3026615]
ENSMUSG00000062518	Zfp534	-2.37094	1.34355e-06	0.000213953	-1	6.64	34.47	4.62	26.4	19.2	99.4	13.34	76.1	chr4	147673502	147702553	-	29052	2885	1	4	protein_coding	protein_coding	KNOWN		zinc finger protein 534 [Source:MGI Symbol;Acc:MGI:3650650]
ENSMUSG00000026894	Morn5	-2.37128	1.82288e-07	5.14118e-05	-1	19.32	100.49	12.32	43.28	13.8	71.8	8.8	30.91	chr2	36049458	36079718	+	30261	714	1	5	protein_coding	protein_coding	KNOWN		MORN repeat containing 5 [Source:MGI Symbol;Acc:MGI:1922745]
ENSMUSG00000030650	Tmc5	-2.37132	2.04613e-05	0.00148751	-1	3.86	20.06	3.55	12.58	17.2	89.7	15.81	56.27	chr7	118597297	118675086	+	77790	4470	5	28	protein_coding	protein_coding	KNOWN		transmembrane channel-like gene family 5 [Source:MGI Symbol;Acc:MGI:1921674]
ENSMUSG00000092073	Gm6205	-2.37847	1.05755e-06	0.000175576	-1	6.28	32.72	4.79	25.2	15.8	82.3	12.06	63.39	chr5	94648382	94686353	+	37972	2515	2	6	protein_coding	protein_coding	PUTATIVE		predicted gene 6205 [Source:MGI Symbol;Acc:MGI:3779572]
ENSMUSG00000021499	Catsper3	-2.37861	0.00251073	0.0360664	-1	2.51	13.29	3.42	12.46	3.4	18.1	4.66	16.94	chr13	55784568	55808998	+	24431	1361	2	11	protein_coding	protein_coding	KNOWN		cation channel, sperm associated 3 [Source:MGI Symbol;Acc:MGI:1924106]
ENSMUSG00000042476	Abcb4	-2.37912	6.9686e-05	0.00348564	-1	1.5	7.81	1.41	5.96	14	73.2	13.22	55.86	chr5	8893717	8959231	+	65515	9383	5	34	protein_coding	protein_coding	KNOWN		ATP-binding cassette, sub-family B (MDR/TAP), member 4 [Source:MGI Symbol;Acc:MGI:97569]
ENSMUSG00000028360	Slc44a5	-2.37981	0.00419262	0.049972	-1	0.59	3.03	1.57	3.48	4.3	21.7	11.21	25.01	chr3	153973436	154271722	+	298287	7143	3	26	protein_coding	protein_coding	KNOWN		solute carrier family 44, member 5 [Source:MGI Symbol;Acc:MGI:3035141]
ENSMUSG00000044674	Fzd1	-2.3814	0.00313109	0.0416926	-1	8.98	46.93	11.54	130.05	37.7	196.9	48.43	545.84	chr5	4753839	4758035	-	4197	4197	1	1	protein_coding	protein_coding	KNOWN		frizzled homolog 1 (Drosophila) [Source:MGI Symbol;Acc:MGI:1196625]
ENSMUSG00000106378	RP24-332C17.2	-2.38392	2.78489e-07	6.71239e-05	-1	57.34	300.18	41.93	206.33	35.1	184	25.7	126.48	chr5	125958409	125965845	-	7437	613	2	4	lincRNA	lncRNA	NOVEL
ENSMUSG00000086847	Tbx3os2	-2.38426	0.000383197	0.0107044	-1	2.99	15.94	3.78	11.18	4	21.4	5.09	15.04	chr5	119685095	119691218	-	6124	1345	1	3	processed_transcript	lncRNA	KNOWN		T-box 3, opposite strand 2 [Source:MGI Symbol;Acc:MGI:3801954]
ENSMUSG00000043008	Klhl6	-2.38532	0.00169959	0.0278222	-1	1.76	9.35	2.72	7.2	4.6	24.3	7.06	18.75	chr16	19946499	19983037	-	36539	2606	4	13	protein_coding	protein_coding	KNOWN		kelch-like 6 [Source:MGI Symbol;Acc:MGI:2686922]
ENSMUSG00000072584	Gm7489	-2.38681	0.00137078	0.0241267	-1	11.58	61.06	15.74	45.49	14.1	74.6	19.23	55.6	chr15	53884906	53886597	+	1692	1222	1	2	protein_coding	protein_coding	NOVEL		predicted gene 7489 [Source:MGI Symbol;Acc:MGI:3647008]
ENSMUSG00000038349	Plcl1	-2.40445	0.000581309	0.0139794	-1	0.85	4.53	1.01	5.99	5.7	30.4	6.69	40.05	chr1	55405921	55754285	+	348365	6687	2	8	protein_coding	protein_coding	KNOWN		phospholipase C-like 1 [Source:MGI Symbol;Acc:MGI:3036262]
ENSMUSG00000039005	Tlr4	-2.40659	3.07113e-06	0.000395011	-1	4.01	21.4	3.16	20.57	22.3	118.9	17.56	114.38	chr4	66827584	66930284	+	102701	5556	4	10	protein_coding	protein_coding	KNOWN		toll-like receptor 4 [Source:MGI Symbol;Acc:MGI:96824]
ENSMUSG00000030486	Zfp108	-2.40769	6.20817e-07	0.000120105	-1	27.72	147.35	26.83	138.79	53.5	284.2	51.76	267.73	chr7	24257644	24261914	+	4271	1929	1	3	protein_coding	protein_coding	KNOWN		zinc finger protein 108 [Source:MGI Symbol;Acc:MGI:1891198]
ENSMUSG00000092322	Esp36	-2.41098	0.00217908	0.0331019	-1	0.87	5.26	0.95	5.84	1	5.9	1.08	6.52	chr17	38416474	38420185	-	3712	1117	2	4	protein_coding	protein_coding	KNOWN		exocrine gland secreted peptide 36 [Source:MGI Symbol;Acc:MGI:5141873]
ENSMUSG00000036585	Fgf1	-2.41137	0.00141732	0.0246494	-1	1.63	8.75	2.14	8.09	7.6	40.7	9.87	37.54	chr18	38838673	38929404	-	90732	4648	7	17	protein_coding	protein_coding	KNOWN		fibroblast growth factor 1 [Source:MGI Symbol;Acc:MGI:95515]
ENSMUSG00000041872	Il17f	-2.41163	6.97362e-07	0.00012956	-1	33.03	176.01	25.42	131.18	66.8	355.9	51.38	265.24	chr1	20777146	20790617	-	13472	2022	4	12	protein_coding	protein_coding	KNOWN		interleukin 17F [Source:MGI Symbol;Acc:MGI:2676631]
ENSMUSG00000050747	Trim15	-2.41554	1.22176e-09	1.78751e-06	-1	57.84	308.83	43.73	219.33	113.4	605.6	85.75	430.09	chr17	36860691	36867210	-	6520	1961	3	12	protein_coding	protein_coding	KNOWN		tripartite motif-containing 15 [Source:MGI Symbol;Acc:MGI:1916347]
ENSMUSG00000092354	Gm20548	-2.41698	6.10938e-05	0.0031781	-1	30.21	161.68	28.06	144.23	49.5	264.6	45.95	236.1	chr5	101837416	101846410	+	8995	1637	5	15	antisense	lncRNA	NOVEL		predicted gene 20548 [Source:MGI Symbol;Acc:MGI:5142013]
ENSMUSG00000040913	Fbxw4	-2.43175	2.70014e-06	0.000365361	-1	14.07	76.13	15.84	57.37	44.5	240.4	50	181.18	chr19	45578254	45660312	-	82059	3158	10	27	protein_coding	protein_coding	KNOWN		F-box and WD-40 domain protein 4 [Source:MGI Symbol;Acc:MGI:1354698]
ENSMUSG00000087168	Gm15983	-2.43489	4.92324e-06	0.000554078	-1	1.93	10.55	2.35	4.91	9.3	50.8	11.33	23.68	chr16	5254786	5289621	+	34836	4814	1	2	processed_transcript	lncRNA	NOVEL		predicted gene 15983 [Source:MGI Symbol;Acc:MGI:3805549]
ENSMUSG00000047026	Acsm4	-2.43988	0.000220818	0.00759306	-1	2.09	11.72	2.24	7.55	4.5	25.3	4.83	16.29	chr7	119690026	119714567	+	24542	2154	1	14	protein_coding	protein_coding	KNOWN		acyl-CoA synthetase medium-chain family member 4 [Source:MGI Symbol;Acc:MGI:2681844]
ENSMUSG00000094672	Vmn2r25	-2.44015	0.000101379	0.00453255	-1	1.39	7.82	1.74	5.62	3.6	20	4.47	14.41	chr6	123822814	123853190	-	30377	2568	1	6	protein_coding	protein_coding	KNOWN		vomeronasal 2, receptor 25 [Source:MGI Symbol;Acc:MGI:3644645]
ENSMUSG00000019785	Clvs2	-2.44179	0.000622405	0.0145169	-1	5.41	29.41	7.19	22.92	39.3	213.6	52.14	166.36	chr10	33512286	33624769	-	112484	7259	4	12	protein_coding	protein_coding	KNOWN		clavesin 2 [Source:MGI Symbol;Acc:MGI:2443223]
ENSMUSG00000091091	Kcnmb3	-2.45609	9.00961e-06	0.00080763	-1	10.65	58.69	10.46	47.93	18.3	100.7	17.91	82.18	chr3	32471588	32492231	-	20644	1715	1	4	protein_coding	protein_coding	KNOWN		potassium large conductance calcium-activated channel, subfamily M, beta member 3 [Source:MGI Symbol;Acc:MGI:3612244]
ENSMUSG00000043110	Lrrn4	-2.45909	0.000459982	0.0119872	-1	4.71	25.97	6.47	17.3	17.5	96.5	24.07	64.27	chr2	132868305	132880891	-	12587	3715	1	5	protein_coding	protein_coding	KNOWN		leucine rich repeat neuronal 4 [Source:MGI Symbol;Acc:MGI:2445154]
ENSMUSG00000043342	Hoxd9	-2.46125	0.000309581	0.0092791	-1	11.66	64.35	14.65	112.87	24.9	137.4	31.3	241.07	chr2	74697727	74700208	+	2482	2136	1	2	protein_coding	protein_coding	KNOWN		homeobox D9 [Source:MGI Symbol;Acc:MGI:96210]
ENSMUSG00000086849	Gm13840	-2.46343	0.00041615	0.0112993	-1	10.58	59.97	11.86	48.24	2.7	15.3	3.04	12.35	chr5	115515263	115515947	+	685	256	1	2	sense_intronic	lncRNA	NOVEL		predicted gene 13840 [Source:MGI Symbol;Acc:MGI:3649479]
ENSMUSG00000030897	Cnga4	-2.46746	0.000316611	0.00944145	-1	3.12	17.52	3.54	14.53	7.8	43.4	8.78	36.04	chr7	105404568	105408738	+	4171	2480	1	6	protein_coding	protein_coding	KNOWN		cyclic nucleotide gated channel alpha 4 [Source:MGI Symbol;Acc:MGI:2664099]
ENSMUSG00000079741	Nlrp4g	-2.46809	2.50145e-05	0.00170525	-1	109.88	608.19	165.87	927.72	213.3	1180.5	321.94	1800.73	chr9	124348831	124354028	+	5198	1941	1	3	protein_coding	protein_coding	KNOWN		NLR family, pyrin domain containing 4G [Source:MGI Symbol;Acc:MGI:3700744]
ENSMUSG00000079424	Gm3259	-2.47677	4.71157e-07	9.8476e-05	-1	5.96	33.41	5	24.56	16.5	92.7	13.88	68.22	chr5	95305815	95343917	+	38103	2776	5	14	protein_coding	protein_coding	NOVEL		predicted gene 3259 [Source:MGI Symbol;Acc:MGI:3781437]
ENSMUSG00000099639	1700084F23Rik	-2.48153	0.00133252	0.0237389	-1	2.52	14.35	3.36	10.66	5.3	30.2	7.06	22.46	chr13	70004050	70028348	-	24299	2105	5	15	lincRNA	lncRNA	KNOWN		RIKEN cDNA 1700084F23 gene [Source:MGI Symbol;Acc:MGI:1921530]
ENSMUSG00000022488	Nckap1l	-2.48171	0.000431438	0.0115486	-1	1.02	5.84	1.24	4.05	4.9	27.6	5.87	19.03	chr15	103453825	103498800	+	44976	4717	1	31	protein_coding	protein_coding	KNOWN		NCK associated protein 1 like [Source:MGI Symbol;Acc:MGI:1926063]
ENSMUSG00000099693	Gm29284	-2.48516	0.000416563	0.0112993	-1	3.24	21.07	4.64	15.5	0.8	5.4	1.19	3.95	chr1	84990638	84993032	-	2395	255	1	3	unprocessed_pseudogene	pseudogene	KNOWN		predicted gene 29284 [Source:MGI Symbol;Acc:MGI:5579990]
ENSMUSG00000029917	C130060K24Rik	-2.48614	1.07958e-08	7.43292e-06	-1	51.22	287.25	29.97	189.02	167.6	939.6	98.03	618.28	chr6	65381105	65458150	+	77046	3271	3	10	protein_coding	protein_coding	KNOWN		RIKEN cDNA C130060K24 gene [Source:MGI Symbol;Acc:MGI:2441881]
ENSMUSG00000006345	Ggt1	-2.49118	0.000248415	0.00814446	-1	1.66	9.45	2.03	6.9	5.6	32.3	6.92	23.55	chr10	75561604	75586200	+	24597	3411	20	53	protein_coding	protein_coding	KNOWN		gamma-glutamyltransferase 1 [Source:MGI Symbol;Acc:MGI:95706]
ENSMUSG00000047799	Oog4	-2.4923	8.64822e-10	1.55728e-06	-1	864.03	4861.76	537.87	3827.07	1711.6	9631.2	1065.52	7581.42	chr4	143437164	143450324	-	13161	1981	2	7	protein_coding	protein_coding	KNOWN		oogenesin 4 [Source:MGI Symbol;Acc:MGI:2684051]
ENSMUSG00000012889	Podnl1	-2.49764	0.00232471	0.0344425	-1	0.26	1.66	0.43	2.42	0.9	5.9	1.51	8.62	chr8	84125989	84132527	+	6539	3549	2	12	protein_coding	protein_coding	KNOWN		podocan-like 1 [Source:MGI Symbol;Acc:MGI:2685352]
ENSMUSG00000057722	Lepr	-2.50855	0.000178162	0.00660394	-1	11.72	66.83	11.93	63.28	82.6	471	84.01	446.04	chr4	101717404	101815352	+	97949	7049	7	28	protein_coding	protein_coding	KNOWN		leptin receptor [Source:MGI Symbol;Acc:MGI:104993]
ENSMUSG00000054310	Obox1	-2.51076	1.20476e-09	1.78751e-06	-1	417.21	2377.92	394.06	1672.74	792.7	4518	748.72	3178.19	chr7	15388948	15556866	+	167919	1900	6	15	protein_coding	protein_coding	KNOWN		oocyte specific homeobox 1 [Source:MGI Symbol;Acc:MGI:1918718]
ENSMUSG00000021640	Naip1	-2.51759	0.000477127	0.0122602	-1	3.87	22.28	3.85	27.07	20.7	119.3	20.61	144.87	chr13	100407770	100446406	-	38637	5353	1	15	protein_coding	protein_coding	KNOWN		NLR family, apoptosis inhibitory protein 1 [Source:MGI Symbol;Acc:MGI:1298223]
ENSMUSG00000038236	Hoxa7	-2.5183	0.000462703	0.0120123	-1	2.48	14.33	3.57	11.29	9.3	53.9	13.41	42.45	chr6	52214491	52221854	-	7364	3761	5	13	protein_coding	protein_coding	KNOWN		homeobox A7 [Source:MGI Symbol;Acc:MGI:96179]
ENSMUSG00000015812	Gnrh1	-2.52	1.90188e-09	2.34322e-06	-1	160.56	922.02	89.11	684.45	83.7	480.4	46.42	356.6	chr14	67745229	67749435	+	4207	521	1	4	protein_coding	protein_coding	KNOWN		gonadotropin releasing hormone 1 [Source:MGI Symbol;Acc:MGI:95789]
ENSMUSG00000037735	2810032G03Rik	-2.53039	0.00280242	0.0387269	-1	1.1	6.53	1.56	7.03	3.5	20.8	4.95	22.35	chr12	5375870	5416631	+	40762	3173	2	4	lincRNA	lncRNA	KNOWN		RIKEN cDNA 2810032G03 gene [Source:MGI Symbol;Acc:MGI:1919919]
ENSMUSG00000000805	Car4	-2.53195	0.000508017	0.0128023	-1	17.72	102.68	28.35	114.66	34.8	201.8	55.75	225.43	chr11	84957786	84966044	+	8259	1966	6	18	protein_coding	protein_coding	KNOWN		carbonic anhydrase 4 [Source:MGI Symbol;Acc:MGI:1096574]
ENSMUSG00000013936	Myl2	-2.53488	0.00401165	0.0484565	-1	1.38	8.25	2.39	8.03	2.7	16.1	4.65	15.66	chr5	122100951	122113472	+	12522	1950	12	29	protein_coding	protein_coding	KNOWN		myosin, light polypeptide 2, regulatory, cardiac, slow [Source:MGI Symbol;Acc:MGI:97272]
ENSMUSG00000039364	Sectm1b	-2.53983	0.000254661	0.00827802	-1	13.48	78.63	14.08	126.15	37.5	218.6	39.14	350.74	chr11	121053458	121063569	-	10112	2780	7	18	protein_coding	protein_coding	KNOWN		secreted and transmembrane 1B [Source:MGI Symbol;Acc:MGI:1929083]
ENSMUSG00000105153	RP23-423J10.4	-2.54024	2.59919e-07	6.61353e-05	-1	259.47	1509.66	233.86	1310.56	249.1	1449.3	224.49	1258.14	chr3	34699640	34716662	-	17023	960	2	8	lincRNA	lncRNA	NOVEL
ENSMUSG00000025400	Tac2	-2.54304	1.09752e-09	1.78751e-06	-1	61.33	357.44	34.77	295.04	54.2	315.6	30.7	260.51	chr10	127724478	127731767	+	7290	883	2	9	protein_coding	protein_coding	KNOWN		tachykinin 2 [Source:MGI Symbol;Acc:MGI:98476]
ENSMUSG00000094157	Gm7995	-2.54338	0.000436651	0.0116345	-1	2.82	16.79	4.23	15.3	3.5	20.8	5.24	18.99	chr14	42310210	42325394	+	15185	1240	2	6	protein_coding	protein_coding	PUTATIVE		predicted gene 7995 [Source:MGI Symbol;Acc:MGI:3779776]
ENSMUSG00000087246	Gm13346	-2.54667	1.91826e-05	0.00142458	-1	5.21	30.55	5.27	23.76	18.9	111	19.17	86.31	chr2	19676711	19686157	-	9447	3634	1	2	lincRNA	lncRNA	KNOWN		predicted gene 13346 [Source:MGI Symbol;Acc:MGI:3649698]
ENSMUSG00000072769	Gm10419	-2.5512	0.00297434	0.0401535	-1	0.49	2.96	0.95	2.93	3.4	20.2	6.51	20.19	chr5	108367769	108378239	+	10471	6859	5	16	lincRNA	lncRNA	NOVEL		predicted gene 10419 [Source:MGI Symbol;Acc:MGI:3642823]
ENSMUSG00000029298	Gbp9	-2.55125	0.000168437	0.0064162	-1	1.24	7.31	1.89	4.35	6.4	37.9	9.78	22.53	chr5	105077630	105139539	-	61910	5173	4	19	protein_coding	protein_coding	KNOWN		guanylate-binding protein 9 [Source:MGI Symbol;Acc:MGI:3605620]
ENSMUSG00000033510	Otud7a	-2.55349	0.000437409	0.0116345	-1	0.31	2.07	0.44	1.44	1.2	7.5	1.62	5.2	chr7	63444751	63759028	+	314278	3619	4	22	protein_coding	protein_coding	KNOWN		OTU domain containing 7A [Source:MGI Symbol;Acc:MGI:2158505]
ENSMUSG00000025202	Scd3	-2.55608	6.39362e-07	0.000122162	-1	5.04	29.79	4.52	19.47	17.5	103.4	15.69	67.58	chr19	44203288	44244016	+	40729	3470	1	6	protein_coding	protein_coding	KNOWN		stearoyl-coenzyme A desaturase 3 [Source:MGI Symbol;Acc:MGI:1353437]
ENSMUSG00000068245	Phf11d	-2.55689	0.00342934	0.0441085	-1	0.88	5.36	1.14	8.18	4	24.2	5.12	36.71	chr14	59347407	59365470	-	18064	4498	4	19	protein_coding	protein_coding	KNOWN		PHD finger protein 11D [Source:MGI Symbol;Acc:MGI:1277133]
ENSMUSG00000019803	Nr2e1	-2.56098	1.51295e-07	4.49269e-05	-1	9.01	53.3	7.24	46.98	33.4	197.8	26.86	174.34	chr10	42561963	42583632	-	21670	3711	4	15	protein_coding	protein_coding	KNOWN		nuclear receptor subfamily 2, group E, member 1 [Source:MGI Symbol;Acc:MGI:1100526]
ENSMUSG00000103912	Gm33819	-2.56389	0.000782743	0.0167642	-1	7.53	44.94	11.81	49.83	9.2	54.9	14.43	60.87	chr3	15153065	15171442	-	18378	1221	1	5	lincRNA	lncRNA	NOVEL		predicted gene, 33819 [Source:MGI Symbol;Acc:MGI:5592978]
ENSMUSG00000072419	Dppa2	-2.56497	0.000186099	0.0068175	-1	34.03	201.7	37.72	172.07	66.3	392.9	73.49	335.18	chr16	48310477	48319723	+	9247	1948	1	7	protein_coding	protein_coding	KNOWN		developmental pluripotency associated 2 [Source:MGI Symbol;Acc:MGI:2157523]
ENSMUSG00000100617	Gm7145	-2.56872	0.000113644	0.00489024	-1	7.86	47.02	9.65	48.4	14.1	84.4	17.31	86.8	chr1	117965939	117986884	+	20946	1794	1	4	protein_coding	protein_coding	PUTATIVE		predicted gene 7145 [Source:MGI Symbol;Acc:MGI:3648947]
ENSMUSG00000034911	Ushbp1	-2.577	0.00387027	0.0474838	-1	0.43	2.73	0.55	4.62	1.5	9.7	1.89	16.36	chr8	71384274	71395801	-	11528	3549	1	13	protein_coding	protein_coding	KNOWN		Usher syndrome 1C binding protein 1 [Source:MGI Symbol;Acc:MGI:1922920]
ENSMUSG00000044574	5031434C07Rik	-2.57985	0.000818048	0.0172789	-1	1.47	9	3.49	5.77	4.8	29.2	11.35	18.69	chr6	112285593	112288837	-	3245	3245	2	3	antisense	lncRNA	NOVEL		RIKEN cDNA 5031434C07 gene [Source:MGI Symbol;Acc:MGI:2442810]
ENSMUSG00000053765	Oas1f	-2.58516	0.000614711	0.0144385	-1	13.46	81.28	21.87	103.56	19.9	120.3	32.35	153.28	chr5	120847367	120857986	+	10620	1480	2	8	protein_coding	protein_coding	KNOWN		2'-5' oligoadenylate synthetase 1F [Source:MGI Symbol;Acc:MGI:2180855]
ENSMUSG00000085808	Gm14718	-2.58985	0.000155654	0.0060997	-1	21.43	129.93	24.86	104.07	16.1	97.7	18.69	78.26	chrX	57200643	57204378	+	3736	752	1	2	antisense	lncRNA	NOVEL		predicted gene 14718 [Source:MGI Symbol;Acc:MGI:3705113]
ENSMUSG00000078190	Dnm3os	-2.59206	0.000100198	0.00451933	-1	2.64	15.98	3.57	27.53	20.9	126.6	28.34	218.3	chr1	162217623	162225550	+	7928	7928	3	6	antisense	lncRNA	KNOWN		dynamin 3, opposite strand [Source:MGI Symbol;Acc:MGI:3052332]
ENSMUSG00000079525	4930468A15Rik	-2.59609	1.40346e-05	0.00115274	-1	14.46	87.97	17.6	72.34	14.5	88.2	17.66	72.56	chrX	76582610	76602924	-	20315	1003	1	2	protein_coding	protein_coding	NOVEL		RIKEN cDNA 4930468A15 gene [Source:MGI Symbol;Acc:MGI:1922237]
ENSMUSG00000100969	1700030N03Rik	-2.60015	9.37148e-05	0.00431844	-1	4.68	28.44	5.4	22.09	20.6	125.2	23.73	97.22	chr19	3065711	3197714	-	132004	4402	6	16	lincRNA	lncRNA	KNOWN		RIKEN cDNA 1700030N03 gene [Source:MGI Symbol;Acc:MGI:1917261]
ENSMUSG00000063661	Krt73	-2.60406	0.000807053	0.0171126	-1	2.93	18.18	2.65	22.4	6.4	39.4	5.75	48.48	chr15	101793308	101802343	-	9036	2165	1	9	protein_coding	protein_coding	KNOWN		keratin 73 [Source:MGI Symbol;Acc:MGI:3607712]
ENSMUSG00000026205	Slc23a3	-2.60665	2.21781e-14	5.19167e-10	-1	43.11	262.81	25.36	140.6	93.4	569.5	54.93	304.7	chr1	75125541	75133890	-	8350	2167	2	14	protein_coding	protein_coding	KNOWN		solute carrier family 23 (nucleobase transporters), member 3 [Source:MGI Symbol;Acc:MGI:104516]
ENSMUSG00000096140	Ankrd66	-2.61047	5.08313e-05	0.00280639	-1	6.43	39.49	6.54	26.43	8.5	52.2	8.63	34.92	chr17	43534174	43543639	-	9466	1321	1	3	protein_coding	protein_coding	KNOWN		ankyrin repeat domain 66 [Source:MGI Symbol;Acc:MGI:1925106]
ENSMUSG00000060962	Dmkn	-2.61139	0.00145744	0.0250126	-1	0.34	2.29	0.36	3.63	0.7	5	0.79	7.97	chr7	30763756	30781063	+	17308	2192	6	28	protein_coding	protein_coding	KNOWN		dermokine [Source:MGI Symbol;Acc:MGI:1920962]
ENSMUSG00000004341	Gpx6	-2.61324	0.000194673	0.00701927	-1	40.24	246.75	43.11	224.18	51.3	314.8	55.01	286.06	chr13	21312217	21319624	+	7408	1276	2	8	protein_coding	protein_coding	KNOWN		glutathione peroxidase 6 [Source:MGI Symbol;Acc:MGI:1922762]
ENSMUSG00000059498	Fcgr3	-2.62034	0.00388221	0.04754	-1	1.44	9.24	1.6	14.13	2.5	16.1	2.81	24.55	chr1	171051174	171064935	-	13762	1736	4	13	protein_coding	protein_coding	KNOWN		Fc receptor, IgG, low affinity III [Source:MGI Symbol;Acc:MGI:95500]
ENSMUSG00000032845	Alpk2	-2.62769	0.000405534	0.0111553	-1	0.24	1.5	0.33	1.26	1.8	11.6	2.43	9.8	chr18	65265529	65393888	-	128360	7782	3	17	protein_coding	protein_coding	KNOWN		alpha-kinase 2 [Source:MGI Symbol;Acc:MGI:2449492]
ENSMUSG00000018479	1700125H20Rik	-2.63167	0.00181931	0.0290308	-1	1.57	10.4	2.38	8.29	1.6	10.3	2.38	8.24	chr11	85170404	85181145	+	10742	995	2	7	protein_coding	protein_coding	NOVEL		RIKEN cDNA 1700125H20 gene [Source:MGI Symbol;Acc:MGI:1920884]
ENSMUSG00000055942	Gm4745	-2.63303	1.64038e-07	4.74069e-05	-1	91.87	570.12	78.45	462.09	147.2	913.3	125.68	740.26	chr7	14659496	14665996	+	6501	1602	3	8	protein_coding	protein_coding	KNOWN		predicted gene 4745 [Source:MGI Symbol;Acc:MGI:3646231]
ENSMUSG00000103079	Gm36307	-2.63972	3.8414e-08	1.7632e-05	-1	54.19	338.41	43.73	259.28	51.6	322.5	41.67	247.11	chr1	175574309	175578425	+	4117	953	1	3	lincRNA	lncRNA	NOVEL		predicted gene, 36307 [Source:MGI Symbol;Acc:MGI:5595466]
ENSMUSG00000062168	Ppef1	-2.64198	5.62249e-05	0.0030168	-1	2.05	12.88	1.96	9.31	5.9	37.3	5.63	26.88	chrX	160623094	160735765	-	112672	2891	3	21	protein_coding	protein_coding	KNOWN		protein phosphatase with EF hand calcium-binding domain 1 [Source:MGI Symbol;Acc:MGI:1097157]
ENSMUSG00000058099	Nfam1	-2.64386	0.000202369	0.00715599	-1	0.49	3.31	0.7	2.52	1.6	10.7	2.27	8.14	chr15	82997721	83033306	-	35586	3222	3	10	protein_coding	protein_coding	KNOWN		Nfat activating molecule with ITAM motif 1 [Source:MGI Symbol;Acc:MGI:1921289]
ENSMUSG00000078670	Fam174b	-2.64812	0.00172333	0.028043	-1	1.09	7.12	1.47	8.22	3	19	3.91	22.01	chr7	73740307	73776919	+	36613	2678	1	3	protein_coding	protein_coding	KNOWN		family with sequence similarity 174, member B [Source:MGI Symbol;Acc:MGI:3698178]
ENSMUSG00000041309	Nkx6-2	-2.65376	2.90588e-05	0.00191616	-1	2.62	16.82	3.43	10.95	5	32.1	6.54	20.86	chr7	139579376	139582797	-	3422	1907	2	6	protein_coding	protein_coding	KNOWN		NK6 homeobox 2 [Source:MGI Symbol;Acc:MGI:1352738]
ENSMUSG00000092469	Gm20395	-2.65834	0.00084392	0.0175291	-1	26.99	172.01	36.71	192.78	18.6	118.7	25.32	133.02	chr19	44773762	44784512	-	10751	690	1	3	antisense	lncRNA	NOVEL		predicted gene 20395 [Source:MGI Symbol;Acc:MGI:5141860]
ENSMUSG00000021255	Esrrb	-2.65869	7.48171e-09	6.03929e-06	-1	31.58	199.54	26.14	157.1	191	1206.6	158.02	949.86	chr12	86361117	86521628	+	160512	6047	6	16	protein_coding	protein_coding	KNOWN		estrogen related receptor, beta [Source:MGI Symbol;Acc:MGI:1346832]
ENSMUSG00000090102	Gm4985	-2.66157	3.07529e-05	0.00198866	-1	8.24	52.41	7.48	40.97	10.2	64.6	9.23	50.52	chrX	23957702	23958934	-	1233	1233	1	1	protein_coding	protein_coding	NOVEL		predicted gene 4985 [Source:MGI Symbol;Acc:MGI:3648554]
[truncated: 433 more rows]

## Sheet: sample.RPKM
GeneID	Name	Y19.7.Rpkm	Y19.12.Rpkm	Y20.4.Rpkm	Y20.6.Rpkm	Y20.9.Rpkm	Y21.2.Rpkm	Y21.4.Rpkm	Y21.12.Rpkm	Y22.2.Rpkm	Y22.5.Rpkm	Y22.8.Rpkm	Y23.4.Rpkm	Y23.5.Rpkm	Y23.6.Rpkm	O16.2.Rpkm	O16.3.Rpkm	O17.4.Rpkm	O17.5.Rpkm	O18.1.Rpkm	O18.2.Rpkm	O18.3.Rpkm	O20.2.Rpkm	O20.3.Rpkm	O20.7.Rpkm
[truncated: 1,964 more rows]

[truncated: 4 more sheets: sample.CPM, func.genome, func.opposite, SPIA]
