# Supplementary material for: Age‐associated dysregulation of protein metabolism in the mammalian oocyte
Source: Aging Cell. 2017 Oct 10;16(6):1381–93. doi: 10.1111/acel.12676 (PMC5676066; doi:10.1111/acel.12676)
Supplement: Supplementary file 4 — File S2 Functional data for hypervariable genes (MS_hypervariable.analysis.xlsx). [file ACEL-16-1381-s004.xlsx]

## Sheet: README
This Excel file contains functional data for hypervariable genes.
Explanation of columns on tab "all.genes":
GeneID	Ensembl Gene ID
Symbol	Ensembl Gene Symbol
YO.LFC	Log2(Y.mean/O.mean)
Y.mean	Young RPKM Mean
O.mean	Old RPKM Mean
*.Rpkm	Sample RPKMs
Chr	Ensembl Gene Chrom
Start	Ensembl Gene Start
End	Ensembl Gene End
Strand	Ensembl Gene Strand
Tot_Len	End-Start+1
Exonic_Len	Exonic Bp in Gene
N_Trans	N Known Transcripts
N_Exons	N Known Unique Exons
Biotype	Ensembl Gene Biotype
SimpleBiotype	Simplified Biotype
Status	Ensembl Gene Status
Description	Ensembl Gene Description
Explanation of columns on tab "func.genome" and "func.opposite":
Enriched_In	Which gene set has the enrichment
DB	Term database of origin
Level	Term level of GO database
Term_Acc	Term accession
Term_Name	Term name
List_Term_Pct	Percent of foreground genes with term
Bkg_Term_Pct	Percent of background genes with term
Pct_LFC	Basically log2( List_Term_Pct / Bkg_Term_Pct ), but using adjusted counts to prevent divide-by-0.
DB_Term_Pct	Percent of all genes in DB with term, which are also in the foreground set
Raw_P	Raw Fisher's Exact Test P-value
Adj_P	BH-Adjusted Fisher's Exact Test P-value
List_With	Number of genes in foreground set which have term
List_Without	Number of genes in foreground set which DO NOT have term
Bkg_With	Number of genes in background set which have term
Bkg_Without	Number of genes in background set which DO NOT have term
DB_With	Number of genes in DB with term
Input_Xrefs	Input gene IDs
Mapped_Symbols	Mapped gene symbols
Mapped_Names	Mapped gene names (only available for GO terms)
Explanation of columns on tab "SPIA":
Name	KEGG Pathway Name
ID	KEGG Pathway ID
pSize	N genes in pathway
NDE	N DE genes in pathway
pNDE	Hypergeometric p-value for N DE genes in pathway
tA	Total perturbation in pathway
pPERT	p-value for tA
pG	Combined p-value for pNDE and pPERT
pGFdr	BH-adjusted pG
pGFWER	Bonferroni-adjusted pG
Significant	Is pGFdr significant at given FDR cutoff?
Status	Do DE genes indicate pathway is Activated or Inhibited?
KEGGLINK	Link to annotated pathway map at KEGG website

## Sheet: genes
GeneID	Name	YO.LFC	Y.mean	O.mean	Y19.7.Rpkm	Y19.12.Rpkm	Y20.4.Rpkm	Y20.6.Rpkm	Y20.9.Rpkm	Y21.2.Rpkm	Y21.4.Rpkm	Y21.12.Rpkm	Y22.2.Rpkm	Y22.5.Rpkm	Y22.8.Rpkm	Y23.4.Rpkm	Y23.5.Rpkm	Y23.6.Rpkm	O16.2.Rpkm	O16.3.Rpkm	O17.4.Rpkm	O17.5.Rpkm	O18.1.Rpkm	O18.2.Rpkm	O18.3.Rpkm	O20.2.Rpkm	O20.3.Rpkm	O20.7.Rpkm	Chr	Start	End	Strand	Tot_Len	Exonic_Len	N_Trans	N_Exons	Biotype	SimpleBiotype	Status	Imprinting	Description
ENSMUSG00000089886	Gm16184	7.59246	0.685714		9.6																								chr7	19911825	19912397	+	573	573	1	1	processed_pseudogene	pseudogene	KNOWN		predicted gene 16184 [Source:MGI Symbol;Acc:MGI:3802154]
ENSMUSG00000027967	Neurog2	5.67243	0.178571		2.5																								chr3	127633135	127635631	+	2497	2227	1	2	protein_coding	protein_coding	KNOWN		neurogenin 2 [Source:MGI Symbol;Acc:MGI:109619]
ENSMUSG00000101445	Gm28932	9.1472	2.02143		28.3																								chr14	123979210	123980619	+	1410	357	1	2	antisense	lncRNA	NOVEL		predicted gene 28932 [Source:MGI Symbol;Acc:MGI:5579638]
ENSMUSG00000100636	Gm3551	8.25267	1.08571		15.2																								chr1	119897461	119898124	+	664	664	1	1	processed_pseudogene	pseudogene	KNOWN		predicted gene 3551 [Source:MGI Symbol;Acc:MGI:3781728]
ENSMUSG00000079410	Gm2897	5.49185	0.157143		2.2																								chr14	3049285	3076840	+	27556	1980	1	7	protein_coding	protein_coding	PUTATIVE		predicted gene 2897 [Source:MGI Symbol;Acc:MGI:3781075]
ENSMUSG00000087333	Gm13652	8.633	1.41429		19.8																								chr2	75124871	75137798	-	12928	3412	1	3	lincRNA	lncRNA	NOVEL		predicted gene 13652 [Source:MGI Symbol;Acc:MGI:3650033]
ENSMUSG00000089978	Gm16245	8.76487	1.55		21.6						0.1																		chr14	26375278	26376172	-	895	895	1	1	processed_pseudogene	pseudogene	KNOWN		predicted gene 16245 [Source:MGI Symbol;Acc:MGI:3801961]
ENSMUSG00000081222	Gm15173	9.17243	2.05714		28.6						0.2																		chrX	157612689	157613121	-	433	433	1	1	processed_pseudogene	pseudogene	KNOWN		predicted gene 15173 [Source:MGI Symbol;Acc:MGI:3642212]
ENSMUSG00000044814	Olfr543	7.8009	0.792857		11						0.1																		chr7	102476773	102477902	-	1130	1130	1	1	protein_coding	protein_coding	KNOWN		olfactory receptor 543 [Source:MGI Symbol;Acc:MGI:3030377]
ENSMUSG00000063388	BC023105	7.8009	0.792857		11						0.1																		chr18	60441753	60442983	+	1231	1227	1	2	pseudogene	pseudogene	KNOWN		cDNA sequence BC023105 [Source:MGI Symbol;Acc:MGI:2384767]
ENSMUSG00000035699	Slc51a	4.39586	4.07143	0.19	55.9				0.8	0.1	0.1				0.1								1.9						chr16	32475522	32487879	-	12358	1600	1	9	protein_coding	protein_coding	KNOWN		solute carrier family 51, alpha subunit [Source:MGI Symbol;Acc:MGI:2146634]
ENSMUSG00000105838	RP24-93M7.2	7.67948	0.728571		9.6						0.1	0.5																	chr3	138711535	138726984	-	15450	1418	1	4	lincRNA	lncRNA	NOVEL
ENSMUSG00000049152	Ugt3a2	4.74514	0.628571	0.02	8.2					0.4		0.2																0.2	chr15	9335550	9370955	+	35406	3102	2	9	protein_coding	protein_coding	KNOWN		UDP glycosyltransferases 3 family, polypeptide A2 [Source:MGI Symbol;Acc:MGI:2145969]
ENSMUSG00000005824	Tnfsf14	3.17673	0.3	0.03	4.2																							0.3	chr17	57189492	57194189	-	4698	1859	1	4	protein_coding	protein_coding	KNOWN		tumor necrosis factor (ligand) superfamily, member 14 [Source:MGI Symbol;Acc:MGI:1355317]
ENSMUSG00000085569	Gm12602	8.61839	1.4		18.3						1.3																		chr4	89100664	89128226	-	27563	1118	2	6	processed_transcript	lncRNA	NOVEL		predicted gene 12602 [Source:MGI Symbol;Acc:MGI:3651757]
ENSMUSG00000049908	Gja8	6.06609	0.235714		3						0.2			0.1															chr3	96913566	96926020	-	12455	6940	1	2	protein_coding	protein_coding	KNOWN		gap junction protein, alpha 8 [Source:MGI Symbol;Acc:MGI:99953]
ENSMUSG00000097776	Gm26795	4.15104	0.592857	0.03	7.6						0.7																	0.3	chr8	28593505	28595599	+	2095	2095	2	4	lincRNA	lncRNA	NOVEL		predicted gene, 26795 [Source:MGI Symbol;Acc:MGI:5477289]
ENSMUSG00000022667	Cd200r1	3.47425	1.81429	0.16	23.7		0.5			1.2												1.6							chr16	44765736	44794978	+	29243	2034	2	10	protein_coding	protein_coding	KNOWN		CD200 receptor 1 [Source:MGI Symbol;Acc:MGI:1889024]
ENSMUSG00000097641	Gm26865	2.26769	0.928571	0.19	12.1												0.5	0.4			0.7		0.6		0.3			0.3	chr18	4373669	4379980	-	6312	3284	1	2	lincRNA	lncRNA	KNOWN		predicted gene, 26865 [Source:MGI Symbol;Acc:MGI:5477359]
ENSMUSG00000082873	Gm15367	8.0607	0.95		12.2						0.1		1																chrX	75010590	75011605	+	1016	1016	1	1	processed_pseudogene	pseudogene	KNOWN		predicted gene 15367 [Source:MGI Symbol;Acc:MGI:3705658]
ENSMUSG00000048482	Bdnf	3.51918	1.75714	0.15	21.8		0.2			0.2			1.9	0.1		0.4								1.3				0.2	chr2	109674700	109727007	+	52308	6217	11	13	protein_coding	protein_coding	KNOWN		brain derived neurotrophic factor [Source:MGI Symbol;Acc:MGI:88145]
ENSMUSG00000086745	Tspan2os	8.37069	1.17857		15.3									1.2															chr3	102720231	102735417	-	15187	590	1	4	antisense	lncRNA	KNOWN		tetraspanin 2, opposite strand [Source:MGI Symbol;Acc:MGI:1925741]
ENSMUSG00000032942	Ucp3	6.59991	0.342857		4.3									0.5															chr7	100472990	100486432	+	13443	3135	4	16	protein_coding	protein_coding	KNOWN		uncoupling protein 3 (mitochondrial, proton carrier) [Source:MGI Symbol;Acc:MGI:1099787]
ENSMUSG00000055368	Slc6a2	5.49185	0.157143		2		0.2																						chr8	92960079	93001667	+	41589	6176	2	17	protein_coding	protein_coding	KNOWN		solute carrier family 6 (neurotransmitter transporter, noradrenalin), member 2 [Source:MGI Symbol;Acc:MGI:1270850]
ENSMUSG00000106658	RP23-135F23.2	7.90087	0.85		10.7				1.1		0.1																		chr5	3270319	3284584	+	14266	1044	2	7	lincRNA	lncRNA	NOVEL
ENSMUSG00000100186	Taar8b	7.77479	0.778571		9.8					1.1																			chr10	24091260	24092294	-	1035	1035	1	1	protein_coding	protein_coding	KNOWN		trace amine-associated receptor 8B [Source:MGI Symbol;Acc:MGI:2685995]
ENSMUSG00000034732	Pabpc5	3.45329	2.00714	0.18	21.9	1.7		1.3			1.2						1.1	0.9						1.8					chrX	119927196	119930165	+	2970	2434	2	4	protein_coding	protein_coding	KNOWN		poly(A) binding protein, cytoplasmic 5 [Source:MGI Symbol;Acc:MGI:2136401]
ENSMUSG00000019102	Aldh3a1	9.49785	2.57857		30.5				0.1	0.1	0.1		1		0.1		4.2												chr11	61207537	61218421	+	10885	1942	3	15	protein_coding	protein_coding	KNOWN		aldehyde dehydrogenase family 3, subfamily A1 [Source:MGI Symbol;Acc:MGI:1353451]
ENSMUSG00000039339	2010001E11Rik	8.32643	1.14286		13.7		0.5							0.3	1.5														chr10	39920382	39926923	-	6542	2285	1	4	protein_coding	protein_coding	KNOWN		RIKEN cDNA 2010001E11 gene [Source:MGI Symbol;Acc:MGI:1919295]
ENSMUSG00000099669	Gm29012	8.37938	1.18571		14.3										2.3														chr1	105116454	105127366	+	10913	469	1	3	lincRNA	lncRNA	NOVEL		predicted gene 29012 [Source:MGI Symbol;Acc:MGI:5579718]
ENSMUSG00000092581	Gm3211	8.78463	1.57143		18.4										3.6														chr9	79913200	79913631	+	432	304	1	2	processed_transcript	lncRNA	PUTATIVE		predicted gene 3211 [Source:MGI Symbol;Acc:MGI:3781390]
ENSMUSG00000063522	2010109I03Rik	8.29921	1.12143		13.5			2.2																					chr15	74876987	74897021	-	20035	3302	2	5	protein_coding	protein_coding	KNOWN		RIKEN cDNA 2010109I03 gene [Source:MGI Symbol;Acc:MGI:1914288]
ENSMUSG00000097357	Gm16793	3.25786	3.37857	0.35	36.2			5.8	0.1	5	0.1				0.1									3.5					chr8	35582572	35588972	-	6401	1611	1	3	lincRNA	lncRNA	KNOWN		predicted gene, 16793 [Source:MGI Symbol;Acc:MGI:4439717]
ENSMUSG00000025551	Fgf14	1.27211	0.657143	0.27	8.1							0.4	0.2	0.3				0.2		1.4		0.3		0.6	0.3			0.1	chr14	123977907	124677127	-	699221	4182	2	7	protein_coding	protein_coding	KNOWN		fibroblast growth factor 14 [Source:MGI Symbol;Acc:MGI:109189]
ENSMUSG00000102784	Gm38251	3.0261	0.514286	0.06	4.9			0.4				0.3			0.9	0.7						0.4						0.2	chr1	184923136	184942500	+	19365	2575	1	3	antisense	lncRNA	NOVEL		predicted gene, 38251 [Source:MGI Symbol;Acc:MGI:5611479]
ENSMUSG00000029084	Cd38	1.6061	0.585714	0.19	7.7	0.5																			1.9				chr5	43868553	43912375	+	43823	3890	2	9	protein_coding	protein_coding	KNOWN		CD38 antigen [Source:MGI Symbol;Acc:MGI:107474]
ENSMUSG00000097422	Gm26521	2.18247	1.19286	0.26	12.6		0.5	2.3				0.3						1	0.5			1.9						0.2	chr9	20607766	20612485	-	4720	2215	1	2	lincRNA	lncRNA	KNOWN		predicted gene, 26521 [Source:MGI Symbol;Acc:MGI:5477015]
ENSMUSG00000063820	Arl9	1.30433	2.17857	0.88	24.8			3.5		2	0.2											5.4	3.4						chr5	77004055	77010606	+	6552	597	2	5	protein_coding	protein_coding	KNOWN		ADP-ribosylation factor-like 9 [Source:MGI Symbol;Acc:MGI:1915496]
ENSMUSG00000086555	Gm13446	0.999625	2.74286	1.37	36.9	1.4					0.1											7.9		5.7		0.1			chr2	35554849	35558702	-	3854	813	2	5	processed_transcript	lncRNA	NOVEL		predicted gene 13446 [Source:MGI Symbol;Acc:MGI:3649869]
ENSMUSG00000074782	4833422C13Rik	1.44323	0.55	0.2	6		0.7				0.5			0.1		0.4						0.2	0.5					1.3	chr13	91701665	91741872	-	40208	5915	3	6	antisense	lncRNA	PUTATIVE		RIKEN cDNA 4833422C13 gene [Source:MGI Symbol;Acc:MGI:3603826]
ENSMUSG00000036446	Lum	0.977565	457.986	232.58	3561	43.4	146.1	348.1	416.8	352.6	525.7	375	130.9	101.4	243.5	116.3	17.8	33.2	41.9	646.6	180.7	53.9	390.6	589.5	52.5	195.3	119.7	55.1	chr10	97565501	97572703	+	7203	2075	1	3	protein_coding	protein_coding	KNOWN		lumican [Source:MGI Symbol;Acc:MGI:109347]
ENSMUSG00000068614	Actc1	2.15267	0.857143	0.19	9.8						0.1				2.1												1.9		chr2	114047282	114053548	-	6267	1618	2	8	protein_coding	protein_coding	KNOWN		actin, alpha, cardiac muscle 1 [Source:MGI Symbol;Acc:MGI:87905]
ENSMUSG00000029727	Cyp3a13	6.44294	0.307143		3.1										0.4			0.8											chr5	137892932	137921619	-	28688	2956	1	13	protein_coding	protein_coding	KNOWN		cytochrome P450, family 3, subfamily a, polypeptide 13 [Source:MGI Symbol;Acc:MGI:88610]
ENSMUSG00000064325	Hhip	0.896491	38.0714	20.45	348.3	7.5	8.9	11.7	17.9	15.9	6.6	22.4	20.4	20.3	18.3	27.5	0.9	6.4	12.6	17.4	3.2	0.4	6.7	58.4	0.2	39.7	50.4	15.5	chr8	79966115	80058006	-	91892	4896	2	16	protein_coding	protein_coding	KNOWN		Hedgehog-interacting protein [Source:MGI Symbol;Acc:MGI:1341847]
ENSMUSG00000038580	Sct	0.311736	163.343	131.6	1265.9	33.3	59.4	155.6	128.3	123.6	35.8	165.4	21.7	84.3	76.4	82.4	35.2	19.5	55.6	163.9	37.5	76	53.4	292.7	57.5	142.7	403.6	33.1	chr7	141278331	141279133	-	803	534	2	6	protein_coding	protein_coding	KNOWN		secretin [Source:MGI Symbol;Acc:MGI:99466]
ENSMUSG00000031253	Srpx2	0.473136	25.5429	18.4	260.3		9	21	7.3	17	1.1		7	13.6	3.6	16.8	0.9		3.6	10.6	1.2	2.6	1.4	67.9	3.3	14.1	76.7	2.6	chrX	133908426	133932446	+	24021	2922	2	14	protein_coding	protein_coding	KNOWN		sushi-repeat-containing protein, X-linked 2 [Source:MGI Symbol;Acc:MGI:1916042]
ENSMUSG00000048387	Osr1	0.914332	3.20714	1.7	41.6			1.5		1.7	0.1								1.6			2.7		3			9.6	0.1	chr12	9574442	9581499	+	7058	2010	1	3	protein_coding	protein_coding	KNOWN		odd-skipped related 1 (Drosophila) [Source:MGI Symbol;Acc:MGI:1344424]
ENSMUSG00000044786	Zfp36	0.0644114	238.536	228.12	2071.7	145.5	115.6	67.3	154.1	81.5	101.2	59.3	48.7	139.7	45.5	111.5	123	74.9	288.2	69	140.7	182.8	286.6	451.7	77.8	97	595.8	91.6	chr7	28376784	28379255	-	2472	1792	1	2	protein_coding	protein_coding	KNOWN		zinc finger protein 36 [Source:MGI Symbol;Acc:MGI:99180]
ENSMUSG00000003032	Klf4	0.431763	24.9286	18.48	183.6	8.3	8.6	20.8	15.9	9.9	14.3	16.3	14.3	14.3	10.3	25.5	3.5	3.4	7.3	18.6	30.8	11.9	10.3	18.3	10.1	12.1	52.6	12.8	chr4	55527143	55532466	-	5324	3049	3	9	protein_coding	protein_coding	KNOWN		Kruppel-like factor 4 (gut) [Source:MGI Symbol;Acc:MGI:1342287]
ENSMUSG00000083548	Gm11514	2.29734	1.24286	0.25	13			2.3								2.1											2.5		chr11	95176813	95177244	+	432	432	1	1	processed_pseudogene	pseudogene	KNOWN		predicted gene 11514 [Source:MGI Symbol;Acc:MGI:3649789]
ENSMUSG00000029648	Flt1	1.7963	0.321429	0.09	2.8					0.2		0.6		0.1		0.4	0.1	0.3		0.2						0.5		0.2	chr5	147561604	147726011	-	164408	11583	5	37	protein_coding	protein_coding	KNOWN		FMS-like tyrosine kinase 1 [Source:MGI Symbol;Acc:MGI:95558]
ENSMUSG00000035849	Krt222	2.6728	2.37857	0.37	17.9	0.6			3.2	2.5	1.8	1	1.5			4.1	0.5	0.2				2.3	0.9	0.4				0.1	chr11	99232761	99244085	-	11325	3292	3	10	protein_coding	protein_coding	KNOWN		keratin 222 [Source:MGI Symbol;Acc:MGI:2442728]
ENSMUSG00000046204	Pnma2	1.19719	0.807143	0.35	7.8						0.3	0.9			2.3						0.2	0.9	0.2	1.4				0.8	chr14	66911170	66920054	+	8885	5007	4	9	protein_coding	protein_coding	KNOWN		paraneoplastic antigen MA2 [Source:MGI Symbol;Acc:MGI:2444129]
ENSMUSG00000042189	Tekt3	7.27612	0.55		5.8	1.8					0.1																		chr11	63061654	63094964	+	33311	1748	1	8	protein_coding	protein_coding	KNOWN		tektin 3 [Source:MGI Symbol;Acc:MGI:1918312]
ENSMUSG00000081043	Gm11512	0.919899	9.99286	5.28	54.4	15.8		4.7	15.8	3.6	8.9	9.2	4.4	3.2	7.1	3.8	1.2	7.8	4.8	7.7	8.3	5	1.5	3.8	4.8	2.4	9.8	4.7	chr11	90538484	90539146	-	663	663	1	1	processed_pseudogene	pseudogene	KNOWN		predicted gene 11512 [Source:MGI Symbol;Acc:MGI:3649366]
ENSMUSG00000025044	Msr1	0.0389941	0.585714	0.57	7.3							0.2					0.7		0.8			0.3	1.5	1.2		1.4		0.5	chr8	39581700	39642678	-	60979	3998	2	11	protein_coding	protein_coding	KNOWN		macrophage scavenger receptor 1 [Source:MGI Symbol;Acc:MGI:98257]
ENSMUSG00000087430	Gm13405	0.983554	0.557143	0.28	7.8																		2.8						chr2	31209470	31211347	-	1878	708	1	3	antisense	lncRNA	NOVEL		predicted gene 13405 [Source:MGI Symbol;Acc:MGI:3649515]
ENSMUSG00000102114	BC048559	0.968765	0.942857	0.48	13.2																		4.8						chr10	41746746	41753913	+	7168	417	1	2	antisense	lncRNA	NOVEL		cDNA sequence BC048559 [Source:MGI Symbol;Acc:MGI:3814724]
ENSMUSG00000031548	Sfrp1	0.511957	40.2	28.19	229.2	22.8	24.5	26.9	49.1	28.3	30.5	30.3	12.2	13	19.2	38.9	16.3	21.6	11.6	9.2	27.8	20.5	85.6	63.2	27.3	13.3	15.9	7.5	chr8	23411502	23449632	+	38131	4372	1	3	protein_coding	protein_coding	KNOWN		secreted frizzled-related protein 1 [Source:MGI Symbol;Acc:MGI:892014]
ENSMUSG00000085631	9630028H03Rik	1.40439	0.35	0.13	4.7												0.2									1.3			chr2	135325447	135583584	-	258138	3639	2	4	antisense	lncRNA	NOVEL		RIKEN cDNA 9630028H03 gene [Source:MGI Symbol;Acc:MGI:2444526]
ENSMUSG00000084379	Gm12957	0.970069	1.25714	0.64	14.9								2.7													6.4			chr4	119520990	119521366	+	377	377	1	1	processed_pseudogene	pseudogene	KNOWN		predicted gene 12957 [Source:MGI Symbol;Acc:MGI:3649304]
ENSMUSG00000027858	Tspan2	1.32016	7.27143	2.91	64.8		3	10.7	0.3	0.8	4.6		5.1		1.5	3.9	2.4	4.7	1.3		0.9	1.6		19.1		6.1		0.1	chr3	102734529	102801513	+	66985	4755	4	13	protein_coding	protein_coding	KNOWN		tetraspanin 2 [Source:MGI Symbol;Acc:MGI:1917997]
ENSMUSG00000005465	Il27ra	0.760866	3.76429	2.22	37.3			0.4	1.8	1.4	0.1	2.7	1.5	0.5	4.8		0.3	1.9	2.4	0.5		1.7		12.9	2.4		1.2	1.1	chr8	84030287	84042575	-	12289	2657	1	14	protein_coding	protein_coding	KNOWN		interleukin 27 receptor, alpha [Source:MGI Symbol;Acc:MGI:1355318]
ENSMUSG00000084891	Gm12958	0.753572	0.828571	0.49	11.6																			4.9					chr4	128637471	128638447	+	977	674	1	2	lincRNA	lncRNA	NOVEL		predicted gene 12958 [Source:MGI Symbol;Acc:MGI:3652007]
ENSMUSG00000037568	Vash2	0.592772	4.16429	2.76	34.8	4.4	0.3	3.4	5.5	5.1	1.1	2.5		0.6		0.2	0.4		2	4.5			2.1	14.1	0.7	1.7	2.3	0.2	chr1	190947646	190979296	-	31651	4314	3	12	protein_coding	protein_coding	KNOWN		vasohibin 2 [Source:MGI Symbol;Acc:MGI:2444826]
ENSMUSG00000021356	Irf4	0.756729	0.171429	0.1	1.9	0.2									0.3					0.3				0.5			0.2		chr13	30749226	30766927	+	17702	4715	2	10	protein_coding	protein_coding	KNOWN		interferon regulatory factor 4 [Source:MGI Symbol;Acc:MGI:1096873]
ENSMUSG00000074968	Ano3	0.20803	2.50714	2.17	27.4				0.8						1.9	0.1	0.9	4	0.6	5.5				8.3	1.6		5.7		chr2	110655201	110950923	-	295723	7218	3	30	protein_coding	protein_coding	KNOWN		anoctamin 3 [Source:MGI Symbol;Acc:MGI:3613666]
ENSMUSG00000020788	Atp2a3	1.03997	1.95714	0.95	13.3		2.1	1.6	0.5		0.6	0.1	0.4	0.2	2.6	0.6	2.4	3	1.4	0.5			0.8	4.7	0.6		1.4	0.1	chr11	72961169	72993044	+	31876	5281	7	28	protein_coding	protein_coding	KNOWN		ATPase, Ca++ transporting, ubiquitous [Source:MGI Symbol;Acc:MGI:1194503]
ENSMUSG00000070348	Ccnd1	0.560357	6.12143	4.15	45.7	3.8	1.4	0.3	0.9	11.4	3.4	1.7	1.3	4	5.8	2.8	0.9	2.3	1.1	2.1	6.9	3.2	8	7.6	0.3	3.7	5.9	2.7	chr7	144929931	144939869	-	9939	3835	2	7	protein_coding	protein_coding	KNOWN		cyclin D1 [Source:MGI Symbol;Acc:MGI:88313]
ENSMUSG00000079304	4933413G19Rik	6.40939	0.3		3					1.2																			chr6	128375456	128385144	+	9689	1875	2	4	protein_coding	protein_coding	KNOWN		RIKEN cDNA 4933413G19 gene [Source:MGI Symbol;Acc:MGI:1918399]
ENSMUSG00000006311	Etv2	4.75609	1.71429	0.06	16.5					7.4	0.1																	0.6	chr7	30633616	30635852	-	2237	1048	1	6	protein_coding	protein_coding	KNOWN		ets variant 2 [Source:MGI Symbol;Acc:MGI:99253]
ENSMUSG00000022686	B3gnt5	1.14014	0.621429	0.28	5.2		0.6	0.6	0.9	0.4	0.3		0.2		0.5					0.3	1.3	1						0.2	chr16	19760208	19772753	+	12546	5197	7	17	protein_coding	protein_coding	KNOWN		UDP-GlcNAc:betaGal beta-1,3-N-acetylglucosaminyltransferase 5 [Source:MGI Symbol;Acc:MGI:2137302]
ENSMUSG00000103792	Gm3745	1.05559	6.36429	3.06	39.2	2.6	7.8	12.4	2.9	2.9	0.2	2.4	2.4	1.4	5.7	5.9		3.3	2.6		10.2	2.6		5.7	2.6	3.3	2.6	1	chr3	87968186	87968606	+	421	421	1	1	processed_pseudogene	pseudogene	KNOWN		predicted gene 3745 [Source:MGI Symbol;Acc:MGI:3781920]
ENSMUSG00000074651	Mcidas	1.94672	0.357143	0.09	4.3			0.4				0.3							0.9										chr13	112993868	113000394	+	6527	2354	1	7	protein_coding	protein_coding	KNOWN		multiciliate differentiation and DNA synthesis associated cell cycle protein [Source:MGI Symbol;Acc:MGI:3648807]
ENSMUSG00000101674	4930444A19Rik	1.33421	0.207143	0.08	2.5							0.1				0.3			0.8										chr1	54681729	54767524	+	85796	2666	2	7	antisense	lncRNA	NOVEL		RIKEN cDNA 4930444A19 gene [Source:MGI Symbol;Acc:MGI:1921230]
ENSMUSG00000029503	P2rx2	1.83531	2.47143	0.69	22.3		0.4		1.9		0.1	7.5	0.7			1	0.7		6.9										chr5	110339812	110343212	-	3401	2574	6	22	protein_coding	protein_coding	KNOWN		purinergic receptor P2X, ligand-gated ion channel, 2 [Source:MGI Symbol;Acc:MGI:2665170]
ENSMUSG00000029092	4930435H24Rik	1.04592	0.292857	0.14	2.9	0.2		0.2				0.4					0.4		0.6		0.7							0.1	chr5	45009171	45424402	-	415232	4775	3	15	lincRNA	lncRNA	KNOWN		RIKEN cDNA 4930435H24 gene [Source:MGI Symbol;Acc:MGI:1921225]
ENSMUSG00000031645	F11	0.180219	0.385714	0.34	5												0.4		2.8							0.6			chr8	45241170	45262031	-	20862	2244	1	15	protein_coding	protein_coding	KNOWN		coagulation factor XI [Source:MGI Symbol;Acc:MGI:99481]
ENSMUSG00000106209	RP23-50I16.2	-0.450065	0.628571	0.86	8.5						0.1	0.2							0.7	1.6	2.1	0.7			2	0.1	1.4		chr5	121385522	121387101	+	1580	1580	1	1	antisense	lncRNA	NOVEL
ENSMUSG00000034730	Adgrb1	0.180572	0.0571429	0.05	0.7												0.1			0.2	0.2							0.1	chr15	74516195	74589465	+	73271	6878	11	53	protein_coding	protein_coding	KNOWN		adhesion G protein-coupled receptor B1 [Source:MGI Symbol;Acc:MGI:1933736]
ENSMUSG00000036858	Ptcra	0.298815	1.37857	1.12	17.8						0.1			0.5	0.9					0.1	6.7		2.3			2.1			chr17	46755663	46763712	-	8050	1283	1	4	protein_coding	protein_coding	KNOWN		pre T cell antigen receptor alpha [Source:MGI Symbol;Acc:MGI:104857]
ENSMUSG00000036892	Prodh2	0.695521	0.65	0.4	7				0.5		1.1				0.5						2.2		1.6					0.2	chr7	30493622	30513402	+	19781	2459	8	27	protein_coding	protein_coding	KNOWN		proline dehydrogenase (oxidase) 2 [Source:MGI Symbol;Acc:MGI:1929093]
ENSMUSG00000037405	Icam1	0.626413	2.65714	1.72	32		3.9	1.2			0.1								1.7	8.3			1.6	0.5	0.8	2.2	2.1		chr9	21015960	21028797	+	12838	2540	1	7	protein_coding	protein_coding	KNOWN		intercellular adhesion molecule 1 [Source:MGI Symbol;Acc:MGI:96392]
ENSMUSG00000085790	Gm12729	0.463081	1.02143	0.74	14.3															7.4									chr4	106088714	106105068	-	16355	624	1	5	lincRNA	lncRNA	NOVEL		predicted gene 12729 [Source:MGI Symbol;Acc:MGI:3649488]
ENSMUSG00000055148	Klf2	0.233027	90.7571	77.22	499.7	76	69.1	47.3	46.7	33.9	66.8	73.5	68.8	51.5	37.8	84.4	47.3	67.8	59.1	137.8	42.6	100.8	51.8	53.3	45.2	100.1	160.2	21.3	chr8	72319033	72321656	+	2624	1847	1	3	protein_coding	protein_coding	KNOWN		Kruppel-like factor 2 (lung) [Source:MGI Symbol;Acc:MGI:1342772]
ENSMUSG00000034652	Cd300a	-0.0822484	0.264286	0.28	2.2				0.3	0.3	0.3	0.1			0.3	0.2			0.2	0.8	0.2	0.2		0.3		0.8	0.2	0.1	chr11	114890041	114904654	+	14614	4738	3	11	protein_coding	protein_coding	KNOWN		CD300A antigen [Source:MGI Symbol;Acc:MGI:2443411]
ENSMUSG00000083157	Gm13511	2.70174	1.97143	0.3	18.7						3.9						5				3								chr2	39216932	39217294	-	363	363	1	1	processed_pseudogene	pseudogene	KNOWN		predicted gene 13511 [Source:MGI Symbol;Acc:MGI:3649413]
ENSMUSG00000097876	Gm16892	4.24645	1.39286	0.07	10.8		1.3				0.1	0.9		2.2		0.5	3.7			0.7									chr16	57167401	57174413	+	7013	1726	1	4	lincRNA	lncRNA	KNOWN		predicted gene, 16892 [Source:MGI Symbol;Acc:MGI:4439816]
ENSMUSG00000045075	Gm9796	2.21049	1.86429	0.4	14.2		3.9					0.2		3			4.8						0.4	1.5	0.9	1.2			chr11	95696894	95699143	-	2250	2250	2	2	lincRNA	lncRNA	NOVEL		predicted gene 9796 [Source:MGI Symbol;Acc:MGI:3648412]
ENSMUSG00000081490	Gm11830	1.5868	3.37143	1.12	20.7	2	3.9		2.1	4.1	2.7			1.2			6.4	4.1	2			3.7			5.5				chr4	11144710	11145270	+	561	561	1	1	processed_pseudogene	pseudogene	KNOWN		predicted gene 11830 [Source:MGI Symbol;Acc:MGI:3649825]
ENSMUSG00000030361	Klrb1a	0.71957	13.7357	8.34	114.9		6	5.7	2	1.9	0.2	19.6			0.1	32.7	9.2		1.7	0.1		21.4	31.1	7.6		0.2	20.3	1	chr6	128609227	128622934	-	13708	1274	2	8	protein_coding	protein_coding	KNOWN		killer cell lectin-like receptor subfamily B member 1A [Source:MGI Symbol;Acc:MGI:107540]
ENSMUSG00000100281	4930422M22Rik	1.02314	11.8929	5.85	78.1	7.7	3.5	1.2	5.1	7.4	0.2	7.2	16.4		0.1	12.6	24.8	2.2	5.6	4.1	1.3	9.2	20.4	0.1		3.2		14.6	chr9	99299007	99304675	-	5669	948	1	2	antisense	lncRNA	NOVEL		RIKEN cDNA 4930422M22 gene [Source:MGI Symbol;Acc:MGI:1921024]
ENSMUSG00000049265	Kcnk3	1.94016	4.5	1.17	34.4	0.3	14.5	0.3	1.8	2.9	1.5		0.7	0.3			0.4	5.9	0.3	4.4		1.4	1.8	0.9	2.1		0.8		chr5	30588170	30625271	+	37102	3976	2	4	protein_coding	protein_coding	KNOWN		potassium channel, subfamily K, member 3 [Source:MGI Symbol;Acc:MGI:1100509]
ENSMUSG00000085001	Rapgef4os2	4.15578	1.66429	0.09	15	1	1	2	4.3																			0.9	chr2	72224688	72232302	-	7615	2116	1	2	antisense	lncRNA	NOVEL		Rap guanine nucleotide exchange factor (GEF) 4, opposite strand 2 [Source:MGI Symbol;Acc:MGI:2139429]
ENSMUSG00000091652	Vmn1r57	4.71964	1.67143	0.06	14.8				8.5		0.1																	0.6	chr7	5220478	5221410	+	933	933	1	1	protein_coding	protein_coding	KNOWN		vomeronasal 1 receptor 57 [Source:MGI Symbol;Acc:MGI:3646165]
ENSMUSG00000093394	Gm20621	0.779351	6.16429	3.59	32.4	2.2	5.2	5.7	12.1	1.6	7.9	4.7	4		0.9	2.3	4.3	3	2.2	2.7	3.8	5.2	4.9	6.6		1.1	1.5	7.9	chr15	88889780	88891525	-	1746	1458	3	6	sense_overlapping	lncRNA	KNOWN		predicted gene 20621 [Source:MGI Symbol;Acc:MGI:5313068]
ENSMUSG00000026931	1700019N19Rik	0.689111	2.11429	1.31	21.3				8.2		0.1									7.6				3.7		0.1		1.7	chr19	58785803	58794461	-	8659	1257	2	8	protein_coding	protein_coding	NOVEL		RIKEN cDNA 1700019N19 gene [Source:MGI Symbol;Acc:MGI:1914757]
ENSMUSG00000032925	Itgbl1	0.233503	5.35	4.55	50				14.7	1.1	2.5	4.9	1.1		0.6				2.8				4.6	12.5	5.2	0.7	12.3	7.4	chr14	123659971	123975618	+	315648	4229	3	15	protein_coding	protein_coding	KNOWN		integrin, beta-like 1 [Source:MGI Symbol;Acc:MGI:2443439]
ENSMUSG00000039037	St6galnac5	2.32193	0.264286	0.05	2.3		0.2				0.5		0.6	0.1													0.5		chr3	152817081	152982246	-	165166	6002	2	7	protein_coding	protein_coding	KNOWN		ST6 (alpha-N-acetyl-neuraminyl-2,3-beta-galactosyl-1,3)-N-acetylgalactosaminide alpha-2,6-sialyltransferase 5 [Source:MGI Symbol;Acc:MGI:1349471]
ENSMUSG00000067780	Pi15	2.87266	1.70714	0.23	14.9	0.3	0.2	0.2	0.2	0.2	0.2	0.1	6.9	0.1	0.3	0.1		0.2		0.4	0.3	0.8		0.5		0.2		0.1	chr1	17601901	17630939	+	29039	6923	1	6	protein_coding	protein_coding	KNOWN		peptidase inhibitor 15 [Source:MGI Symbol;Acc:MGI:1934659]
ENSMUSG00000026224	4933407L21Rik	6.91886	0.428571		3.8								2			0.2													chr1	85928483	85940624	+	12142	3343	3	6	protein_coding	protein_coding	KNOWN		RIKEN cDNA 4933407L21 gene [Source:MGI Symbol;Acc:MGI:1918391]
ENSMUSG00000100583	Gm29443	0.281833	2.94286	2.42	21.5				4.3		5.2	1.3	5.4	1.3	2.2				2.1	4.7	2.1				2.1	2.6	4.1	6.5	chr7	16613824	16632643	+	18820	536	2	5	antisense	lncRNA	NOVEL		predicted gene 29443 [Source:MGI Symbol;Acc:MGI:5580149]
ENSMUSG00000025776	Crispld1	2.45016	13.35	2.44	78.1	4.4	0.2	0.7	7.6	3.1	1.4	17.8	12	11.8	5.2	31.6	7.2	5.8	1	0.3	0.3		0.7	10.3	4.4	2.2	3.1	2.1	chr1	17727045	17766344	+	39300	4515	3	20	protein_coding	protein_coding	KNOWN		cysteine-rich secretory protein LCCL domain containing 1 [Source:MGI Symbol;Acc:MGI:1934666]
ENSMUSG00000020057	Dram1	1.06113	5.17857	2.48	49.2			2.7		0.4	0.1		0.6	0.4		17.4	1.7					6.1	0.7	17.9		0.1			chr10	88322804	88379080	-	56277	3045	3	11	protein_coding	protein_coding	KNOWN		DNA-damage regulated autophagy modulator 1 [Source:MGI Symbol;Acc:MGI:1918962]
ENSMUSG00000058396	Gpr182	1.4888	1.15714	0.41	9.3		0.6								1.7	3.3		1.3					0.3	3.5	0.3				chr10	127747276	127751732	-	4457	3954	1	2	protein_coding	protein_coding	KNOWN		G protein-coupled receptor 182 [Source:MGI Symbol;Acc:MGI:109545]
ENSMUSG00000026834	Acvr1c	0.414795	1.41429	1.06	8.1			1		2		1.1	1.5	2.1	1.9	2	0.1		0.6	1.4		1.8	0.9	1.4	0.7	1.1	0.9	1.8	chr2	58267453	58357895	-	90443	9292	5	15	protein_coding	protein_coding	KNOWN		activin A receptor, type IC [Source:MGI Symbol;Acc:MGI:2661081]
ENSMUSG00000027750	Postn	0.77741	8.17857	4.77	61.9	6.5	19.3	7.9	0.1	0.4	3.4	0.9		3.8	1.6	2.9	2.1	3.7	1.8		2.7	7.2	0.4	9.2	2.3	10.3	13.8		chr3	54361109	54391037	+	29929	8702	9	37	protein_coding	protein_coding	KNOWN		periostin, osteoblast specific factor [Source:MGI Symbol;Acc:MGI:1926321]
ENSMUSG00000020191	4930415F15Rik	0.205526	6.85	5.94	72.5		18.2		0.1	0.1	4.9				0.1					0.1				24.9		20.5	10	3.9	chr11	11462094	11515192	+	53099	1194	3	11	protein_coding	protein_coding	KNOWN		RIKEN cDNA 4930415F15 gene [Source:MGI Symbol;Acc:MGI:1921112]
ENSMUSG00000036030	Prtg	-0.258101	1.91429	2.29	21	1	0.5	0.1	0.4	1.3	0.7	0.3		1.1		0.2		0.2	0.2	0.4	0.1	0.2		8.2	2.1	6.8	4	0.9	chr9	72806874	72917291	+	110418	9158	2	22	protein_coding	protein_coding	KNOWN		protogenin homolog (Gallus gallus) [Source:MGI Symbol;Acc:MGI:2444710]
ENSMUSG00000024340	Btnl2	0.259753	21.2643	17.76	147.2	10.9	30.4	4.4	2.3		0.1	16.6	3	28.9	11.3		11.8	30.8	5.3	3.6	2.6	22	14.5	62.7	14.3	0.1	49.8	2.7	chr17	34354822	34369493	+	14672	2585	2	11	protein_coding	protein_coding	KNOWN		butyrophilin-like 2 [Source:MGI Symbol;Acc:MGI:1859549]
ENSMUSG00000026840	Lamc3	0.703812	14.3357	8.8	77.4	6.2	17.5	15.2	12	1	9.8	2.9	15.3	27.3	8.6	1.5	2.2	3.8	2.4	11	7.8	2.7	5	14.1	0.2	15.5	25.4	3.9	chr2	31887291	31946539	+	59249	6091	3	33	protein_coding	protein_coding	KNOWN		laminin gamma 3 [Source:MGI Symbol;Acc:MGI:1344394]
ENSMUSG00000042436	Mfap4	0.567333	60.6214	40.91	460.6	4.9	56.7	95.2	0.1	74.7	0.1		10.6	14.2	35.2	89.9	6.5		49.1	3.4	0.1	13.1	1.6	132.4	1.1	6	198.9	3.4	chr11	61485431	61488900	+	3470	1922	4	12	protein_coding	protein_coding	KNOWN		microfibrillar-associated protein 4 [Source:MGI Symbol;Acc:MGI:1342276]
ENSMUSG00000017754	Pltp	0.305928	20.8929	16.9	150.4	1.2	45.1	19.5	23.9	34.3	5.2	10.9		0.5	0.5		1		24	20.1	8.2	1.3	10.7	23.7	11.6	0.1	69.3		chr2	164839518	164857711	-	18194	2562	7	27	protein_coding	protein_coding	KNOWN		phospholipid transfer protein [Source:MGI Symbol;Acc:MGI:103151]
ENSMUSG00000086905	Gm13716	0.231117	1.71429	1.46	23.9						0.1									0.1						0.1	9.2	5.2	chr2	85196932	85198675	+	1744	808	1	2	antisense	lncRNA	NOVEL		predicted gene 13716 [Source:MGI Symbol;Acc:MGI:3650432]
ENSMUSG00000072589	Gm10371	-0.0843569	3.65	3.87	32.9				4.2	0.9	0.1	3.1			0.1	9.8			3	0.1	2.4	3.1	3.6	0.1	2.3	4	9.9	10.2	chr14	47097679	47116161	-	18483	1411	1	4	antisense	lncRNA	PUTATIVE		predicted gene 10371 [Source:MGI Symbol;Acc:MGI:3642716]
ENSMUSG00000025978	Rftn2	-0.558115	4.4	6.48	36.3	6.1	3	1.8	7.2	5.1	0.3	0.1	0.5		0.4	0.3	0.4	0.1	4.9	0.5	13.2	0.7	6.8	9.5	1.4	7	10	10.8	chr1	55170159	55226782	-	56624	5871	5	15	protein_coding	protein_coding	KNOWN		raftlin family member 2 [Source:MGI Symbol;Acc:MGI:1921263]
ENSMUSG00000016194	Hsd11b1	-0.325969	1.37143	1.72	18.2			1											2			5.1		3.7				6.4	chr1	193221634	193264075	-	42442	4251	7	18	protein_coding	protein_coding	KNOWN		hydroxysteroid 11-beta dehydrogenase 1 [Source:MGI Symbol;Acc:MGI:103562]
ENSMUSG00000075437	Gm11681	-0.273451	1.88571	2.28	24.9					1.4	0.1									0.1			8.2	2.8		0.1		11.6	chr11	112792731	112799008	-	6278	870	1	3	lincRNA	lncRNA	NOVEL		predicted gene 11681 [Source:MGI Symbol;Acc:MGI:3650778]
ENSMUSG00000002459	Rgs20	0.883558	0.242857	0.13	2.7							0.5	0.2								0.3	1							chr1	4909576	5070285	-	160710	4239	7	16	protein_coding	protein_coding	KNOWN		regulator of G-protein signaling 20 [Source:MGI Symbol;Acc:MGI:1929866]
ENSMUSG00000089663	Gm15651	0.441137	2.21429	1.63	20	5	4.3	0.4	0.5		0.1						0.7			1.6		8.2		1.9	3	1.2	0.4		chr16	22548553	22551149	+	2597	2507	1	2	processed_transcript	lncRNA	PUTATIVE		predicted gene 15651 [Source:MGI Symbol;Acc:MGI:3783095]
ENSMUSG00000105203	RP24-255E8.1	-0.00891932	0.457143	0.46	5.7											0.7			2.3			2.3							chr10	62577694	62579069	+	1376	1376	1	1	antisense	lncRNA	NOVEL
ENSMUSG00000055980	Irs1	0.814601	1.81429	1.03	10.9	1.7	0.4	2.4	0.7	1.3	1.3	0.2	0.4	0.1	0.5	0.4	0.4	4.7		0.9	0.9	1.7	0.3	2.8	0.3	2.1	0.6	0.7	chr1	82233101	82291416	-	58316	9144	1	2	protein_coding	protein_coding	KNOWN		insulin receptor substrate 1 [Source:MGI Symbol;Acc:MGI:99454]
ENSMUSG00000022039	Adam2	1.60864	6.22857	2.04	35.9	2.1	2.6	6.5	8.3	0.5	7.9	12	2.3	0.2		0.6	7.8	0.5	5		1.3	1.3			4.1	0.6	1.3	6.8	chr14	66027329	66077733	-	50405	2551	1	21	protein_coding	protein_coding	KNOWN		a disintegrin and metallopeptidase domain 2 [Source:MGI Symbol;Acc:MGI:1340894]
ENSMUSG00000027485	Bpifb1	3.0155	1.4	0.17	10.6						0.1	5.2	1.9		1.6	0.2							1.4					0.3	chr2	154190818	154220369	+	29552	3617	3	21	protein_coding	protein_coding	KNOWN		BPI fold containing family B, member 1 [Source:MGI Symbol;Acc:MGI:2137431]
ENSMUSG00000037868	Egr2	0.103399	5.24286	4.88	41.3	10.8	0.6		5.2		3.5	4.5		1	1.7		4.8		8.7	16.1			2.7	11.7	1.3	0.1	7.7	0.5	chr10	67535475	67542188	+	6714	3398	7	13	protein_coding	protein_coding	KNOWN		early growth response 2 [Source:MGI Symbol;Acc:MGI:95296]
ENSMUSG00000016382	Pls3	0.0509723	252.464	243.7	585.9	226.9	267.5	228.3	284.8	218.8	261.8	230.1	176.8	163.4	259.8	232.6	259.6	138.2	282.5	292.1	185.5	185.3	235.2	300.2	189.2	280.8	235.8	250.4	chrX	75785654	75875182	-	89529	4238	6	26	protein_coding	protein_coding	KNOWN		plastin 3 (T-isoform) [Source:MGI Symbol;Acc:MGI:104807]
ENSMUSG00000039257	Vstm2b	0.726758	3.01429	1.82	28.6			0.9	1.6	10.6	0.1					0.4			2.3					13.4		2.5			chr7	40899215	40930594	+	31380	2264	2	8	protein_coding	protein_coding	KNOWN		V-set and transmembrane domain containing 2B [Source:MGI Symbol;Acc:MGI:1914525]
ENSMUSG00000021250	Fos	0.394623	1390.57	1057.79	7734	2616.2	761.6	821.9	1930.1	221	1162.3	277.4	56.9	1569	392	368.3	935.1	622.2	1222.6	982.7	656.8	291.5	743.3	1794.5	139.8	1701.7	2615.1	429.9	chr12	85473890	85477273	+	3384	2352	4	10	protein_coding	protein_coding	KNOWN		FBJ osteosarcoma oncogene [Source:MGI Symbol;Acc:MGI:95574]
ENSMUSG00000052837	Junb	0.390986	370.571	282.6	2144.6	722.2	317.6	187.6	271.9	57.3	89.9	72.7	31.1	484.1	67.7	57	582.8	101.5	526.1	237.8	123.2	185.7	647.2	329.2	93	224.1	383.5	76.2	chr8	84976909	84978748	-	1840	1840	1	1	protein_coding	protein_coding	KNOWN		jun B proto-oncogene [Source:MGI Symbol;Acc:MGI:96647]
ENSMUSG00000053113	Socs3	0.206425	31.2	27.04	115.7	52.5	26.8	20.5	20.4	17.6	22.6	12.7	23.8	33	16.1	14.3	36.4	24.4	57.6	20.1	20.7	13.7	20.8	39	26.3	28.8	21	22.4	chr11	117966079	117970047	-	3969	2891	3	6	protein_coding	protein_coding	KNOWN		suppressor of cytokine signaling 3 [Source:MGI Symbol;Acc:MGI:1201791]
ENSMUSG00000087396	4933407K13Rik	0.695573	10.2214	6.31	39.1	16	6.6	5.8	3	10.1	10.6	2.5	6.8	15.2	4.2	3.8	9.7	9.7	5.9	3.8	5.3	7	4.7	4.4	5.1	3.5	14	9.4	chrX	75706932	75764699	-	57768	6432	5	20	processed_transcript	lncRNA	NOVEL		RIKEN cDNA 4933407K13 gene [Source:MGI Symbol;Acc:MGI:1921646]
ENSMUSG00000089808	Gm7241	0.967064	1.82143	0.93	16			2.8						6.7							3.1				2.8			3.4	chr1	132284453	132284809	+	357	357	1	1	processed_pseudogene	pseudogene	KNOWN		predicted pseudogene 7241 [Source:MGI Symbol;Acc:MGI:3646637]
ENSMUSG00000025262	Fam120c	0.301438	4.17857	3.39	19.4	0.5	4.9	2.9	3.8	2.6	5.2	3.3	1.5	2.8	2.8	1.3	5.6	1.9	8.5	0.7	4.6	1.1	3.8	5.6	4.9	2	1.7	1	chrX	151344175	151471842	+	127668	5823	2	17	protein_coding	protein_coding	KNOWN		family with sequence similarity 120, member C [Source:MGI Symbol;Acc:MGI:2387687]
ENSMUSG00000054117	Zdhhc25	6.6865	0.364286		3.3						1.8																		chr15	88600302	88601669	+	1368	1368	1	1	protein_coding	protein_coding	KNOWN		zinc finger, DHHC domain containing 25 [Source:MGI Symbol;Acc:MGI:1917323]
ENSMUSG00000090559	Gm17137	2.61782	1.61429	0.26	9.1			1.4	0.8	2.4	3.2	0.2			1.3	3.7		0.5		1.1	1						0.3	0.2	chr7	126164033	126168403	+	4371	4371	2	2	transcribed_processed_pseudogene	pseudogene	KNOWN		predicted gene 17137 [Source:MGI Symbol;Acc:MGI:4937964]
ENSMUSG00000097276	4930525G20Rik	1.65409	3.72143	1.18	17.1	1.4	2.2	4.9	0.8	4.7	4.8	4.5	2.3		4.3		2.4	2.7			1.5		1	5.5	0.7		0.7	2.4	chr13	67796594	67830985	-	34392	2987	1	3	antisense	lncRNA	NOVEL		RIKEN cDNA 4930525G20 gene [Source:MGI Symbol;Acc:MGI:2443505]
ENSMUSG00000052372	Il1rapl1	1.62877	0.378571	0.12	2.4			0.8	0.6		0.5				0.9	0.1							0.4	0.4	0.3			0.1	chrX	86740870	88115645	-	1374776	9342	3	14	protein_coding	protein_coding	KNOWN		interleukin 1 receptor accessory protein-like 1 [Source:MGI Symbol;Acc:MGI:2687319]
ENSMUSG00000035279	Ssc5d	0.865608	0.75	0.41	4.9	0.3		1.4		1.1			0.2	0.3	0.6	0.6		1.1	1.7				0.7	0.3				1.4	chr7	4925844	4944821	+	18978	4284	1	14	protein_coding	protein_coding	KNOWN		scavenger receptor cysteine rich family, 5 domains [Source:MGI Symbol;Acc:MGI:3606211]
ENSMUSG00000051735	Rinl	0.196717	2.35	2.05	18	2.5		0.7			0.1		0.3		4.4	1.5	2.5	2.9	1.8	8.3	0.4				4.4		3.4	2.2	chr7	28788969	28798963	+	9995	2871	1	12	protein_coding	protein_coding	KNOWN		Ras and Rab interactor-like [Source:MGI Symbol;Acc:MGI:2444024]
ENSMUSG00000103502	9330121J05Rik	5.78136	0.192857			2.7																							chr3	62337524	62340532	-	3009	3009	1	1	antisense	lncRNA	NOVEL		RIKEN cDNA 9330121J05 gene [Source:MGI Symbol;Acc:MGI:3704218]
ENSMUSG00000100475	Gm29543	7.74819	0.764286			10.7																							chr13	96133369	96134335	+	967	967	1	1	lincRNA	lncRNA	NOVEL		predicted gene 29543 [Source:MGI Symbol;Acc:MGI:5580249]
ENSMUSG00000098053	Gm27033	7.81378	0.8			11.2																							chr5	147280720	147281263	+	544	544	1	1	lincRNA	lncRNA	NOVEL		predicted gene, 27033 [Source:MGI Symbol;Acc:MGI:5504148]
ENSMUSG00000073959	Olfr584	7.2384	0.535714			7.5																							chr7	103085520	103086479	+	960	960	1	1	protein_coding	protein_coding	KNOWN		olfactory receptor 584 [Source:MGI Symbol;Acc:MGI:3030418]
ENSMUSG00000082928	Gm12785	8.89785	1.7			23.8																							chr4	101210416	101210587	-	172	172	1	1	processed_pseudogene	pseudogene	KNOWN		predicted gene 12785 [Source:MGI Symbol;Acc:MGI:3650357]
ENSMUSG00000045065	9930022D16Rik	4.9542	0.107143			1.5																							chr11	109413917	109420405	+	6489	2706	1	2	protein_coding	protein_coding	NOVEL		RIKEN cDNA 9930022D16 gene [Source:MGI Symbol;Acc:MGI:2444178]
ENSMUSG00000104610	RP23-77E5.1	7.45121	0.621429			8.7																							chr3	137289639	137300708	+	11070	469	1	3	lincRNA	lncRNA	NOVEL
ENSMUSG00000032053	Pou2af1	6.47573	0.314286			4.4																							chr9	51213690	51240079	+	26390	2566	1	5	protein_coding	protein_coding	KNOWN		POU domain, class 2, associating factor 1 [Source:MGI Symbol;Acc:MGI:105086]
ENSMUSG00000048573	Cypt3	7.49985	0.642857			9																							chrX	153558593	153559429	+	837	675	2	3	protein_coding	protein_coding	KNOWN		cysteine-rich perinuclear theca 3 [Source:MGI Symbol;Acc:MGI:1916611]
ENSMUSG00000105404	RP23-167C5.2	8.53528	1.32143			18.5																							chr3	135483632	135483960	+	329	329	1	1	processed_pseudogene	pseudogene	KNOWN
ENSMUSG00000029372	Ppbp	9.17742	2.06429		0.1	28.7					0.1																		chr5	90768518	90770060	+	1543	1080	1	3	protein_coding	protein_coding	KNOWN		pro-platelet basic protein [Source:MGI Symbol;Acc:MGI:1888712]
ENSMUSG00000045794	Lkaaear1	8.28077	1.10714			15.4					0.1																		chr2	181696793	181698442	-	1650	733	2	7	protein_coding	protein_coding	KNOWN		LKAAEAR motif containing 1 (IKAAEAR murine motif) [Source:MGI Symbol;Acc:MGI:2685538]
ENSMUSG00000087300	Gm16725	7.5157	0.65			9					0.1																		chr8	18652801	18678056	-	25256	1253	1	4	processed_transcript	lncRNA	KNOWN		predicted gene, 16725 [Source:MGI Symbol;Acc:MGI:4439649]
ENSMUSG00000053007	Creb5	4.58595	1.04286	0.04		14.6																				0.4			chr6	53573384	53696007	+	122624	3038	1	7	protein_coding	protein_coding	KNOWN		cAMP responsive element binding protein 5 [Source:MGI Symbol;Acc:MGI:2443973]
ENSMUSG00000081588	Gm11661	8.43045	1.22857			16.3	0.8				0.1																		chr11	104565400	104566726	-	1327	1327	1	1	transcribed_processed_pseudogene	pseudogene	KNOWN		predicted gene 11661 [Source:MGI Symbol;Acc:MGI:3651387]
ENSMUSG00000029260	Ugt2b34	4.21855	0.621429	0.03		8.4	0.3																				0.3		chr5	86889767	86906937	-	17171	4312	2	7	protein_coding	protein_coding	KNOWN		UDP glucuronosyltransferase 2 family, polypeptide B34 [Source:MGI Symbol;Acc:MGI:2140962]
ENSMUSG00000085417	Gm13919	3.43865	0.685714	0.06		9.5					0.1									0.6									chr2	102039629	102066725	+	27097	1954	2	7	antisense	lncRNA	NOVEL		predicted gene 13919 [Source:MGI Symbol;Acc:MGI:3651616]
ENSMUSG00000016529	Il10	3.22019	1.70714	0.18	0.1	23.7					0.1									1.8									chr1	131019845	131024974	+	5130	1310	1	5	protein_coding	protein_coding	KNOWN		interleukin 10 [Source:MGI Symbol;Acc:MGI:96537]
ENSMUSG00000070798	Psg25	2.06433	0.471429	0.11		6.6														0.7		0.4							chr7	18519702	18532269	-	12568	3109	1	5	protein_coding	protein_coding	KNOWN		pregnancy-specific glycoprotein 25 [Source:MGI Symbol;Acc:MGI:1891357]
ENSMUSG00000086949	Gm13066	2.75437	0.492857	0.07		6.9																						0.7	chr4	149565620	149567790	-	2171	884	1	2	antisense	lncRNA	NOVEL		predicted gene 13066 [Source:MGI Symbol;Acc:MGI:3701131]
ENSMUSG00000083165	Gm11344	8.92184	1.72857			21.5										2.7													chr13	24410106	24410440	-	335	335	1	1	processed_pseudogene	pseudogene	KNOWN		predicted gene 11344 [Source:MGI Symbol;Acc:MGI:3652103]
ENSMUSG00000022220	Adcy4	1.96313	0.907143	0.23		11.5				0.3		0.2				0.7				0.4				1.3	0.3		0.3		chr14	55769058	55784042	-	14985	3500	2	28	protein_coding	protein_coding	KNOWN		adenylate cyclase 4 [Source:MGI Symbol;Acc:MGI:99674]
ENSMUSG00000026167	Wnt10a	3.10434	0.457143	0.05		5.8					0.6															0.5			chr1	74791516	74804179	+	12664	2468	2	5	protein_coding	protein_coding	KNOWN		wingless-type MMTV integration site family, member 10A [Source:MGI Symbol;Acc:MGI:108071]
ENSMUSG00000079699	Gm6592	2.03123	1.56429	0.38		20.3					0.2							1.4								2.6		1.2	chrX	8843994	8849607	+	5614	507	1	6	protein_coding	protein_coding	NOVEL		predicted gene 6592 [Source:MGI Symbol;Acc:MGI:3647394]
ENSMUSG00000092392	Gm20546	2.03453	4.43571	1.08	0.1	50.2		1.6	1.9	3.7	0.1	3.2			1.3					0.1				0.1		2.2	3.4	5	chr17	36248821	36253679	+	4859	1889	1	4	lincRNA	lncRNA	NOVEL		predicted gene 20546 [Source:MGI Symbol;Acc:MGI:5142011]
ENSMUSG00000086339	Gm11916	7.49985	0.642857			7.8								1.2															chr4	29090605	29091662	+	1058	650	1	2	lincRNA	lncRNA	NOVEL		predicted gene 11916 [Source:MGI Symbol;Acc:MGI:3650125]
ENSMUSG00000084929	Foxo6os	6.47573	0.314286			3.6	0.5					0.3																	chr4	120291350	120303892	+	12543	2291	1	2	antisense	lncRNA	KNOWN		forkhead box O6, opposite strand [Source:MGI Symbol;Acc:MGI:3028036]
ENSMUSG00000031298	Adgrg2	3.44332	1.01429	0.09		11.6						0.2	1.5				0.2	0.7				0.6		0.2				0.1	chrX	160390690	160498070	+	107381	5278	9	37	protein_coding	protein_coding	KNOWN		adhesion G protein-coupled receptor G2 [Source:MGI Symbol;Acc:MGI:2446854]
ENSMUSG00000099429	1600019K03Rik	3.39714	2.45714	0.23		30.2					0.2		4									2.3							chr16	35503170	35509419	-	6250	477	1	3	lincRNA	lncRNA	KNOWN		RIKEN cDNA 1600019K03 gene [Source:MGI Symbol;Acc:MGI:1917018]
ENSMUSG00000103421	Golt1a	7.57743	0.678571			7.5					0.1	0.9	1																chr1	133309800	133323026	+	13227	1919	2	7	protein_coding	protein_coding	KNOWN		golgi transport 1 homolog A (S. cerevisiae) [Source:MGI Symbol;Acc:MGI:1915588]
ENSMUSG00000083834	Gm12577	1.14307	2.74286	1.24		34.1		1.7			0.2			1.2				1.2						2.1	3.7	2.4		4.2	chr4	58483252	58483825	-	574	574	1	1	processed_pseudogene	pseudogene	KNOWN		predicted gene 12577 [Source:MGI Symbol;Acc:MGI:3651713]
ENSMUSG00000078576	Gm12886	2.10143	1.94286	0.45	0.1	27					0.1								3.6				0.9						chr4	121414735	121423099	-	8365	1149	1	4	protein_coding	protein_coding	PUTATIVE		predicted gene 12886 [Source:MGI Symbol;Acc:MGI:3651888]
ENSMUSG00000057072	Spata45	1.22805	1.45714	0.62		20.4													4.2				2						chr1	191036639	191042942	+	6304	506	2	5	protein_coding	protein_coding	KNOWN		spermatogenesis associated 45 [Source:MGI Symbol;Acc:MGI:1922808]
ENSMUSG00000087143	A830082K12Rik	0.914753	0.0785714	0.04		1.1													0.1	0.1						0.2			chr13	78198017	78279391	+	81375	8255	7	15	antisense	lncRNA	KNOWN		RIKEN cDNA A830082K12 gene [Source:MGI Symbol;Acc:MGI:2443527]
ENSMUSG00000103804	Gm37062	1.17244	1.94286	0.86		25					0.1							2.1						3.3		5.3			chr1	38076295	38077305	-	1011	701	1	2	sense_intronic	lncRNA	NOVEL		predicted gene, 37062 [Source:MGI Symbol;Acc:MGI:5610290]
ENSMUSG00000035020	Epgn	7.07682	0.478571			4.7		0.6			0.1		0.6		0.7														chr5	91027464	91035215	+	7752	1760	1	5	protein_coding	protein_coding	KNOWN		epithelial mitogen [Source:MGI Symbol;Acc:MGI:1919170]
ENSMUSG00000106181	RP24-324L19.2	7.49985	0.642857		1	6.2		0.9					0.9																chr5	22693561	22694719	-	1159	1159	1	1	processed_pseudogene	pseudogene	KNOWN
ENSMUSG00000079564	Gm11149	1.98751	0.407143	0.1		4.9							0.8							1									chr9	49518336	49562944	+	44609	1250	1	4	protein_coding	protein_coding	KNOWN		predicted gene 11149 [Source:MGI Symbol;Acc:MGI:3642683]
ENSMUSG00000034239	Gm884	2.71786	0.0857143	0.01		0.9				0.2		0.1								0.1									chr11	103534577	103621140	-	86564	10977	2	15	protein_coding	protein_coding	NOVEL		predicted gene 884 [Source:MGI Symbol;Acc:MGI:2685730]
ENSMUSG00000028749	Pla2g2f	3.40242	0.457143	0.04		5			1.4																		0.4		chr4	138750533	138757626	-	7094	2465	1	5	protein_coding	protein_coding	KNOWN		phospholipase A2, group IIF [Source:MGI Symbol;Acc:MGI:1349661]
ENSMUSG00000080813	Gm14828	0.3804	0.378571	0.29		5.3													0.9			1						1	chrX	100337514	100338668	+	1155	1155	1	1	processed_pseudogene	pseudogene	KNOWN		predicted gene 14828 [Source:MGI Symbol;Acc:MGI:3708090]
ENSMUSG00000072249	Gm5635	10.1485	4.05		0.1	47.7			0.1		0.1				0.1		8.6												chrX	9063015	9063861	+	847	847	1	1	protein_coding	protein_coding	NOVEL		predicted gene 5635 [Source:MGI Symbol;Acc:MGI:3642941]
ENSMUSG00000050370	Ch25h	3.15857	2.70714	0.3	0.1	28.4			1.8		0.1				0.1		7.4		3										chr19	34473786	34475135	-	1350	1350	1	1	protein_coding	protein_coding	KNOWN		cholesterol 25-hydroxylase [Source:MGI Symbol;Acc:MGI:1333869]
ENSMUSG00000085319	Gm13330	8.47168	1.26429			13.1										2.3	2.3												chr2	18032533	18039633	+	7101	388	1	3	antisense	lncRNA	NOVEL		predicted gene 13330 [Source:MGI Symbol;Acc:MGI:3649452]
ENSMUSG00000101900	Mrgprb12-ps	8.92184	1.72857			16.3					0.1		2				5.8												chr7	48096465	48097413	+	949	949	1	1	unprocessed_pseudogene	pseudogene	KNOWN		MAS-related GPR, member B12, pseudogene [Source:MGI Symbol;Acc:MGI:3033192]
ENSMUSG00000086441	Gm15046	10.2033	4.20714		0.2	40.4					0.2						18.1												chrX	140178698	140277862	-	99165	408	1	2	lincRNA	lncRNA	NOVEL		predicted gene 15046 [Source:MGI Symbol;Acc:MGI:3705253]
ENSMUSG00000004360	9330159F19Rik	7.93664	0.871429			7.7				0.2				2.1	0.4		1.8												chr10	29211643	29230779	+	19137	5644	1	6	protein_coding	protein_coding	KNOWN		RIKEN cDNA 9330159F19 gene [Source:MGI Symbol;Acc:MGI:3036239]
ENSMUSG00000091619	Gm3625	1.62728	6.37143	2.06		60.8									10.8		17.6					10.8			9.8				chr12	4592826	4592927	-	102	102	1	1	protein_coding	protein_coding	KNOWN		predicted gene 3625 [Source:MGI Symbol;Acc:MGI:3781801]
ENSMUSG00000100130	Gm28379	2.9603	1.81429	0.23		16.1					3.1			4.6	1.1	0.5			2.3										chr9	66417746	66448496	-	30751	3157	2	4	antisense	lncRNA	NOVEL		predicted gene 28379 [Source:MGI Symbol;Acc:MGI:5579085]
ENSMUSG00000068506	Gm5800	1.82922	0.4	0.11		5.6																	1.1						chr14	51711643	51717183	-	5541	903	1	5	protein_coding	protein_coding	NOVEL		predicted gene 5800 [Source:MGI Symbol;Acc:MGI:3648769]
ENSMUSG00000071629	Olfr1477	0.865228	2.57143	1.41	0.1	35.7			0.1		0.1								3.8	0.1			10.1			0.1			chr19	13500546	13503292	+	2747	1100	1	2	protein_coding	protein_coding	KNOWN		olfactory receptor 1477 [Source:MGI Symbol;Acc:MGI:3031311]
ENSMUSG00000080713	Olfr1174-ps	0.344519	1.89286	1.49	0.1	26.3					0.1								2.2	0.1			10.8			0.1		1.7	chr2	88310832	88311770	-	939	939	1	1	unprocessed_pseudogene	pseudogene	KNOWN		olfactory receptor 1174, pseudogene [Source:MGI Symbol;Acc:MGI:3031008]
ENSMUSG00000094427	Gm15143	0.511876	0.814286	0.57		10.1											1.3		1.5				4.2						chrX	154065313	154068139	-	2827	714	1	2	unprocessed_pseudogene	pseudogene	KNOWN		predicted gene 15143 [Source:MGI Symbol;Acc:MGI:3705874]
ENSMUSG00000028370	Pappa	0.180572	0.0571429	0.05		0.7								0.1								0.1	0.2		0.1	0.1			chr4	65124174	65357509	+	233336	11027	1	22	protein_coding	protein_coding	KNOWN		pregnancy-associated plasma protein A [Source:MGI Symbol;Acc:MGI:97479]
ENSMUSG00000071113	Mboat4	-0.369055	1.3	1.68	0.1	18					0.1									0.1		4.1	7.2	0.1		0.1		5.2	chr8	34115030	34125185	+	10156	1839	1	3	protein_coding	protein_coding	KNOWN		membrane bound O-acyltransferase domain containing 4 [Source:MGI Symbol;Acc:MGI:2685017]
ENSMUSG00000099722	Gm29154	1.06681	0.485714	0.23		6.8																			2.3				chr9	103919289	103960135	-	40847	895	2	8	lincRNA	lncRNA	NOVEL		predicted gene 29154 [Source:MGI Symbol;Acc:MGI:5579860]
ENSMUSG00000092342	Esp31	0.0522996	2.04286	1.97	0.1	28.4					0.1								3.2	0.1				0.1	9.6	0.1	6.6		chr17	38639447	38645650	+	6204	1308	1	3	protein_coding	protein_coding	KNOWN		exocrine gland secreted peptide 31 [Source:MGI Symbol;Acc:MGI:5141981]
ENSMUSG00000100183	Gm28512	0.640015	0.75	0.48		8.1										1.2	1.2						1.3		2.8			0.7	chr1	153750682	153751547	+	866	762	1	2	sense_intronic	lncRNA	NOVEL		predicted gene 28512 [Source:MGI Symbol;Acc:MGI:5579218]
ENSMUSG00000073407	Gm6034	-0.28744	0.45	0.55		6.3													0.7		1.3			0.7	1.9	0.9			chr17	36042961	36058645	+	15685	1633	1	3	protein_coding	protein_coding	KNOWN		predicted gene 6034 [Source:MGI Symbol;Acc:MGI:3646212]
ENSMUSG00000056738	A730036I17Rik	8.71081	1.49286			10.9	0.3	0.3	0.7		0.1	3.9	0.3			1.2	2.2	1											chr2	129218969	129235604	+	16636	3614	3	9	lincRNA	lncRNA	NOVEL		RIKEN cDNA A730036I17 gene [Source:MGI Symbol;Acc:MGI:3041182]
ENSMUSG00000085568	Gm14858	1.84461	0.907143	0.25	2.3	8.3						0.9				0.8	0.4							1.1			0.5	0.9	chrX	102252522	102365498	+	112977	2109	2	6	processed_transcript	lncRNA	NOVEL		predicted gene 14858 [Source:MGI Symbol;Acc:MGI:3705120]
ENSMUSG00000058152	Chsy3	2.91917	0.628571	0.08	2.4	5.3									0.8	0.3					0.4	0.4							chr18	59175401	59410446	+	235046	2931	1	3	protein_coding	protein_coding	KNOWN		chondroitin sulfate synthase 3 [Source:MGI Symbol;Acc:MGI:1926173]
ENSMUSG00000054999	Naaladl1	1.94578	0.164286	0.04		1.6								0.3	0.4							0.4							chr19	6105782	6115792	+	10011	2491	1	18	protein_coding	protein_coding	KNOWN		N-acetylated alpha-linked acidic dipeptidase-like 1 [Source:MGI Symbol;Acc:MGI:2685810]
ENSMUSG00000082619	Gm16219	2.63309	2.5	0.4	4.4	22.6									8							4							chr10	75969898	75970171	+	274	274	1	1	processed_pseudogene	pseudogene	KNOWN		predicted gene 16219 [Source:MGI Symbol;Acc:MGI:3802165]
ENSMUSG00000087074	Gm14249	1.94899	1.20714	0.31	1.3	11.1					0.1				4.4									1.2				1.9	chr2	169480617	169504843	+	24227	1017	1	6	lincRNA	lncRNA	KNOWN		predicted gene 14249 [Source:MGI Symbol;Acc:MGI:3651257]
ENSMUSG00000020401	Fam71b	0.277331	0.764286	0.63		10.3											0.4			2.9	3.4								chr11	46396559	46407982	+	11424	2493	2	5	protein_coding	protein_coding	KNOWN		family with sequence similarity 71, member B [Source:MGI Symbol;Acc:MGI:3650836]
ENSMUSG00000025418	Bsnd	1.22419	0.378571	0.16		4.9									0.4									1.6					chr4	106483456	106492283	-	8828	2756	1	4	protein_coding	protein_coding	KNOWN		Bartter syndrome, infantile, with sensorineural deafness (Barttin) [Source:MGI Symbol;Acc:MGI:2153465]
ENSMUSG00000073063	Hbq1b	0.295776	1.31429	1.07		18.3					0.1								1.5					9.2					chr11	32286965	32287784	+	820	725	2	5	protein_coding	protein_coding	KNOWN		hemoglobin, theta 1B [Source:MGI Symbol;Acc:MGI:3613460]
ENSMUSG00000055602	Tcp10b	0.170516	0.214286	0.19		2.7						0.3								0.4	0.4			1.1					chr17	13061104	13082481	+	21378	3054	3	16	protein_coding	protein_coding	KNOWN		t-complex protein 10b [Source:MGI Symbol;Acc:MGI:98542]
ENSMUSG00000050994	Adgb	1.2028	0.971429	0.42		9.1		0.3		1.5		2.7										0.4		1.7				2.1	chr10	10335703	10472326	-	136624	6192	5	47	protein_coding	protein_coding	KNOWN		androglobin [Source:MGI Symbol;Acc:MGI:3605549]
ENSMUSG00000071816	Ssxb5	0.651321	1.16429	0.74		10.3	1.8					4.2										1.8		3.8			1.8		chrX	8803691	8809386	+	5696	602	1	7	protein_coding	protein_coding	KNOWN		synovial sarcoma, X member B, breakpoint 5 [Source:MGI Symbol;Acc:MGI:2446774]
ENSMUSG00000094151	Gm7233	1.62919	0.564286	0.18		5.3				0.7	0.1			1.3		0.5						0.6					1.2		chr14	43179867	43187988	+	8122	1761	1	5	protein_coding	protein_coding	PUTATIVE		predicted gene 7233 [Source:MGI Symbol;Acc:MGI:3648176]
ENSMUSG00000103465	Gm37617	0.980009	2.60714	1.32		25.8								5		5.7											13.2		chr3	71894835	71894993	+	159	159	1	1	processed_pseudogene	pseudogene	KNOWN		predicted gene, 37617 [Source:MGI Symbol;Acc:MGI:5610845]
ENSMUSG00000083489	Gm11784	0.7473	1.66429	0.99		13.1	2.3			2.5	0.2	2.7			2.5				2.3						2.1		4.4	1.1	chr4	3386846	3388691	+	1846	474	1	3	unprocessed_pseudogene	pseudogene	KNOWN		predicted gene 11784 [Source:MGI Symbol;Acc:MGI:3649457]
ENSMUSG00000009075	Cabp7	1.37851	0.135714	0.05		1.6										0.3												0.5	chr11	4736892	4746778	-	9887	2628	1	5	protein_coding	protein_coding	KNOWN		calcium binding protein 7 [Source:MGI Symbol;Acc:MGI:2183437]
ENSMUSG00000106039	Iglc4	0.316996	2.34286	1.88		32.8																						18.8	chr16	19194999	19195312	-	314	314	1	1	IG_C_gene	protein_coding	KNOWN		immunoglobulin lambda constant 4 [Source:MGI Symbol;Acc:MGI:3642936]
ENSMUSG00000033061	Resp18	1.53343	1.13571	0.39		10.9					5																	3.9	chr1	75272199	75278415	-	6217	1032	4	12	protein_coding	protein_coding	KNOWN		regulated endocrine-specific protein 18 [Source:MGI Symbol;Acc:MGI:1098222]
ENSMUSG00000075070	4932412D23Rik	5.12928	0.121429			1				0.4				0.3															chr16	42725702	42875762	-	150061	5091	4	12	processed_transcript	lncRNA	KNOWN		RIKEN cDNA 4932412D23 gene [Source:MGI Symbol;Acc:MGI:1922972]
ENSMUSG00000035780	Ugt2a3	3.33678	1.04286	0.1		9.3				5.3											1								chr5	87324972	87337195	-	12224	2117	1	6	protein_coding	protein_coding	KNOWN		UDP glucuronosyltransferase 2 family, polypeptide A3 [Source:MGI Symbol;Acc:MGI:1919344]
ENSMUSG00000060878	Olfr1420	2.09134	2.05714	0.48	0.1	13.8			4.4	4.3	0.1	2.4			1.1		2.6		1		2.1							1.7	chr19	11895999	11897050	+	1052	1052	1	1	protein_coding	protein_coding	KNOWN		olfactory receptor 1420 [Source:MGI Symbol;Acc:MGI:3031254]
ENSMUSG00000079278	Tmem233	2.59323	0.621429	0.1		3.8		0.4	0.5	1.4				0.3		0.7		1.6								0.5		0.5	chr5	116038755	116083244	-	44490	2477	1	3	protein_coding	protein_coding	KNOWN		transmembrane protein 233 [Source:MGI Symbol;Acc:MGI:3651514]
ENSMUSG00000074281	Gm12522	-0.0271191	5.64286	5.75	11.6	31.7	1.8	1.3	6.8	1.5	5.4	0.7	1.6	1.8	1	5.9	5.5	2.4	9.6	11	4.1	3.6	4.2	3	4.8	5.2	5.3	6.7	chr3	108379277	108383741	-	4465	2439	1	3	processed_transcript	lncRNA	NOVEL		predicted gene 12522 [Source:MGI Symbol;Acc:MGI:3651334]
ENSMUSG00000099938	C030007H22Rik	-0.183012	0.492857	0.56		6.9													3.6	2									chr1	89360342	89406133	-	45792	591	1	3	lincRNA	lncRNA	NOVEL		RIKEN cDNA C030007H22 gene [Source:MGI Symbol;Acc:MGI:1924581]
ENSMUSG00000021490	Slc34a1	0.614291	1.15	0.75		9.4						1.9	1.6	3.2					2.7	2				0.4				2.4	chr13	55399648	55414695	+	15048	3081	1	13	protein_coding	protein_coding	KNOWN		solute carrier family 34 (sodium phosphate), member 1 [Source:MGI Symbol;Acc:MGI:1345284]
ENSMUSG00000051435	Fhad1	0.377326	1.3	1	2.6	6.6	0.4	0.8	1.2	0.6	0.7	0.4	0.8	2.1	0.4	0.7	0.6	0.3	0.5	1.1	0.7	0.9	0.8	1	2.9	0.9	0.5	0.7	chr4	141890438	142015082	-	124645	6141	8	47	protein_coding	protein_coding	KNOWN		forkhead-associated (FHA) phosphopeptide binding domain 1 [Source:MGI Symbol;Acc:MGI:1920323]
ENSMUSG00000073752	Gm10570	1.54965	1.20714	0.41		9.9	2.1										3.5	1.4				4.1							chr4	130308162	130308674	-	513	513	1	1	protein_coding	protein_coding	KNOWN		predicted gene 10570 [Source:MGI Symbol;Acc:MGI:3642427]
ENSMUSG00000051663	Pcdhb1	6.02237	0.228571				3.2																						chr18	37264938	37267525	+	2588	2588	1	1	protein_coding	protein_coding	KNOWN		protocadherin beta 1 [Source:MGI Symbol;Acc:MGI:2136730]
ENSMUSG00000087278	A930006I01Rik	8.00562	0.914286				12.8																						chr2	103338601	103372764	-	34164	2229	1	3	lincRNA	lncRNA	KNOWN		RIKEN cDNA A930006I01 gene [Source:MGI Symbol;Acc:MGI:2442861]
ENSMUSG00000042045	Sln	7.36632	0.585714				8.2																						chr9	53850251	53853844	+	3594	515	1	2	protein_coding	protein_coding	KNOWN		sarcolipin [Source:MGI Symbol;Acc:MGI:1913652]
ENSMUSG00000105646	RP23-435I4.11	6.10852	0.242857				3.4																						chr6	70719074	70740554	+	21481	3078	1	4	lincRNA	lncRNA	NOVEL
ENSMUSG00000090113	Nhlrc4	5.49185	0.157143				2.2																						chr17	25942233	25944961	-	2729	2318	3	7	protein_coding	protein_coding	KNOWN		NHL repeat containing 4 [Source:MGI Symbol;Acc:MGI:3687200]
ENSMUSG00000087454	Gm13174	8.8857	1.68571				23.6																						chr4	153218176	153218595	+	420	220	1	2	lincRNA	lncRNA	NOVEL		predicted gene 13174 [Source:MGI Symbol;Acc:MGI:3650869]
ENSMUSG00000047671	Tctex1d4	6.26679	0.271429				3.8																						chr4	117126794	117128738	+	1945	1111	3	8	protein_coding	protein_coding	KNOWN		Tctex1 domain containing 4 [Source:MGI Symbol;Acc:MGI:3045358]
ENSMUSG00000083104	Gm12917	7.63662	0.707143				9.9																						chr4	124718999	124719637	+	639	639	1	1	processed_pseudogene	pseudogene	KNOWN		predicted gene 12917 [Source:MGI Symbol;Acc:MGI:3652006]
ENSMUSG00000085168	Gm16252	7.62205	0.7				9.8																						chr9	103472084	103492930	+	20847	857	1	4	antisense	lncRNA	NOVEL		predicted gene 16252 [Source:MGI Symbol;Acc:MGI:3826521]
ENSMUSG00000073375	Lrrc30	3.45551	1.57143	0.14	0.1		21.8				0.1															1.4			chr17	67630965	67632723	-	1759	1759	1	1	protein_coding	protein_coding	KNOWN		leucine rich repeat containing 30 [Source:MGI Symbol;Acc:MGI:2685172]
ENSMUSG00000032852	Rspo4	3.26156	0.414286	0.04			5.8												0.4										chr2	151842927	151874668	+	31742	2371	1	5	protein_coding	protein_coding	KNOWN		R-spondin family, member 4 [Source:MGI Symbol;Acc:MGI:1924467]
ENSMUSG00000097694	G730013B05Rik	3.03162	1.74286	0.21			22.3	1.1									1		1.5				0.4					0.2	chr16	50526304	50559435	+	33132	2788	2	9	lincRNA	lncRNA	KNOWN		RIKEN cDNA G730013B05 gene [Source:MGI Symbol;Acc:MGI:3588276]
ENSMUSG00000086794	Gm11642	3.81897	3.29286	0.23			43.2			2.7	0.2												2.3						chr11	103723950	103724532	+	583	440	1	2	processed_transcript	lncRNA	NOVEL		predicted gene 11642 [Source:MGI Symbol;Acc:MGI:3651889]
ENSMUSG00000024519	Cplx4	7.43463	0.614286				7.8		0.7		0.1																		chr18	65955727	65970178	-	14452	1751	1	3	protein_coding	protein_coding	KNOWN		complexin 4 [Source:MGI Symbol;Acc:MGI:2685803]
ENSMUSG00000044390	Tigd3	4.92283	1.62143	0.05			19.7					0.7	0.9					1.4				0.5							chr19	5891139	5894107	-	2969	2114	1	2	protein_coding	protein_coding	KNOWN		tigger transposable element derived 3 [Source:MGI Symbol;Acc:MGI:2681860]
ENSMUSG00000037362	Nov	6.06609	0.235714				2.9							0.2				0.2											chr15	54745702	54754039	+	8338	2869	1	5	protein_coding	protein_coding	KNOWN		nephroblastoma overexpressed gene [Source:MGI Symbol;Acc:MGI:109185]
ENSMUSG00000060240	Cend1	4.23421	1.19286	0.06	0.1		13.2	0.6	0.7		0.1		1.1			0.5		0.4						0.6					chr7	141426446	141429491	-	3046	1775	4	8	protein_coding	protein_coding	KNOWN		cell cycle exit and neuronal differentiation 1 [Source:MGI Symbol;Acc:MGI:1929898]
ENSMUSG00000039146	Ifi44l	2.52164	0.935714	0.16			13				0.1													1.6					chr3	151758737	151762892	-	4156	1376	1	3	protein_coding	protein_coding	KNOWN		interferon-induced protein 44 like [Source:MGI Symbol;Acc:MGI:95975]
ENSMUSG00000032860	P2ry2	1.86095	0.3	0.08			4.2																	0.4			0.4		chr7	100996572	101011991	-	15420	3000	2	5	protein_coding	protein_coding	KNOWN		purinergic receptor P2Y, G-protein coupled 2 [Source:MGI Symbol;Acc:MGI:105107]
ENSMUSG00000020234	4930404N11Rik	2.25559	0.3	0.06			4.2															0.6							chr10	81363067	81365816	-	2750	1751	4	11	protein_coding	protein_coding	KNOWN		RIKEN cDNA 4930404N11 gene [Source:MGI Symbol;Acc:MGI:1921072]
ENSMUSG00000083288	Csnk2a1-ps	2.56884	0.314286	0.05			4.4																					0.5	chrX	16610252	16611426	+	1175	1175	1	1	processed_pseudogene	pseudogene	KNOWN		casein kinase 2, alpha 1, pseudogene [Source:MGI Symbol;Acc:MGI:88545]
ENSMUSG00000085707	Gm12212	2.28362	0.792857	0.16			11.1																					1.6	chr11	53462379	53463613	-	1235	378	1	2	antisense	lncRNA	NOVEL		predicted gene 12212 [Source:MGI Symbol;Acc:MGI:3652263]
ENSMUSG00000054423	Cadps	1.56616	0.214286	0.07			3															0.2		0.2				0.3	chr14	12372563	12823079	-	450517	5573	4	38	protein_coding	protein_coding	KNOWN		Ca2+-dependent secretion activator [Source:MGI Symbol;Acc:MGI:1350922]
ENSMUSG00000010825	Grid2ip	1.67659	0.135714	0.04		0.1	1.7										0.1											0.4	chr5	143357338	143392152	+	34815	6773	5	29	protein_coding	protein_coding	KNOWN		glutamate receptor, ionotropic, delta 2 (Grid2) interacting protein 1 [Source:MGI Symbol;Acc:MGI:2176213]
ENSMUSG00000079537	C030048H21Rik	4.32695	3.07857	0.15	0.2		33.5				0.2		2.9	4.5	1.8										1.5				chr2	26251757	26257554	-	5798	666	1	7	protein_coding	protein_coding	NOVEL		RIKEN cDNA C030048H21 gene [Source:MGI Symbol;Acc:MGI:1924731]
ENSMUSG00000086238	Gm14258	2.28293	0.257143	0.05			3.6																		0.5				chr2	169106453	169110415	+	3963	2031	1	2	lincRNA	lncRNA	NOVEL		predicted gene 14258 [Source:MGI Symbol;Acc:MGI:3652141]
ENSMUSG00000103985	Gm37446	1.66985	0.0714286	0.02			1																		0.2				chr18	37433412	37437547	-	4136	4136	1	1	antisense	lncRNA	KNOWN		predicted gene, 37446 [Source:MGI Symbol;Acc:MGI:5610674]
ENSMUSG00000097374	Gm26874	2.14136	0.585714	0.13			7.5	0.6			0.1															1.3			chr19	57459572	57461553	-	1982	1817	1	2	lincRNA	lncRNA	KNOWN		predicted gene, 26874 [Source:MGI Symbol;Acc:MGI:5477368]
ENSMUSG00000104787	RP23-10D15.4	3.09137	2.24286	0.26			27				0.2						4.2							2.6					chr3	133029423	133029851	+	429	429	1	1	processed_pseudogene	pseudogene	KNOWN
ENSMUSG00000087265	Gm12349	8.40514	1.20714				12.8				0.2					1.2	2.7												chr11	100291671	100293711	+	2041	657	1	2	lincRNA	lncRNA	NOVEL		predicted gene 12349 [Source:MGI Symbol;Acc:MGI:3650494]
ENSMUSG00000085654	Gm12536	2.55193	1.01429	0.17			11.7										2.5											1.7	chr4	57300096	57307305	+	7210	358	1	2	lincRNA	lncRNA	NOVEL		predicted gene 12536 [Source:MGI Symbol;Acc:MGI:3650719]
ENSMUSG00000035964	Tmem59l	2.3075	0.707143	0.14			8.5				0.1		1.3						1.4										chr8	70483876	70487358	-	3483	1482	1	8	protein_coding	protein_coding	KNOWN		transmembrane protein 59-like [Source:MGI Symbol;Acc:MGI:1915187]
ENSMUSG00000039313	AF529169	1.62532	0.1	0.03			1.4													0.3									chr9	89587216	89623125	-	35910	7268	2	7	protein_coding	protein_coding	NOVEL		cDNA sequence AF529169 [Source:MGI Symbol;Acc:MGI:2667167]
ENSMUSG00000020178	Adora2a	1.99594	0.25	0.06			2.9							0.6										0.4				0.2	chr10	75316943	75334788	+	17846	2534	1	3	protein_coding	protein_coding	KNOWN		adenosine A2a receptor [Source:MGI Symbol;Acc:MGI:99402]
ENSMUSG00000040413	Timd2	1.86183	0.7	0.19			8.6				1.2										0.3					0.4	1.2		chr11	46668960	46707061	-	38102	3473	4	15	protein_coding	protein_coding	KNOWN		T cell immunoglobulin and mucin domain containing 2 [Source:MGI Symbol;Acc:MGI:2159681]
ENSMUSG00000021200	Asb2	1.6979	0.3	0.09			3.9			0.3																	0.9		chr12	103321142	103356001	-	34860	3542	4	15	protein_coding	protein_coding	KNOWN		ankyrin repeat and SOCS box-containing 2 [Source:MGI Symbol;Acc:MGI:1929743]
ENSMUSG00000102918	Pcdhgc3	0.83876	0.485714	0.27			5			0.2					0.2	0.8	0.3	0.3	0.4		0.4		0.5	0.4			1		chr18	37806364	37841873	+	35510	5499	3	7	protein_coding	protein_coding	KNOWN		protocadherin gamma subfamily C, 3 [Source:MGI Symbol;Acc:MGI:1935201]
ENSMUSG00000083123	Gm6826	7.66534	0.721429				8								2.1														chrX	9080044	9080571	+	528	528	1	1	unprocessed_pseudogene	pseudogene	KNOWN		predicted gene 6826 [Source:MGI Symbol;Acc:MGI:3648159]
ENSMUSG00000052234	Epx	1.34702	0.514286	0.2			5				0.5	0.1			0.8			0.8		0.4				0.4	0.4		0.4	0.4	chr11	87864000	87875536	-	11537	2737	2	15	protein_coding	protein_coding	KNOWN		eosinophil peroxidase [Source:MGI Symbol;Acc:MGI:107569]
ENSMUSG00000082090	Gm16481	0.902924	0.807143	0.43			11.2				0.1								1.7			2.6							chrX	13238327	13239553	+	1227	1227	1	1	processed_pseudogene	pseudogene	KNOWN		predicted gene 16481 [Source:MGI Symbol;Acc:MGI:3648374]
ENSMUSG00000081995	Gm11719	8.27146	1.1		3.4		12																						chr11	107330708	107331058	+	351	351	1	1	processed_pseudogene	pseudogene	KNOWN		predicted gene 11719 [Source:MGI Symbol;Acc:MGI:3649217]
ENSMUSG00000086755	Gm11216	1.86536	6.38571	1.75	0.3		57.1	8.8		3.4	0.3				9.9	7.1	2.5		3.1				8.5		5.9				chr4	64075533	64083814	+	8282	354	1	3	lincRNA	lncRNA	NOVEL		predicted gene 11216 [Source:MGI Symbol;Acc:MGI:3651044]
ENSMUSG00000085314	Gm14866	2.64061	0.392857	0.06			4									0.4		1.1										0.6	chrX	100736983	100740929	-	3947	2118	1	3	processed_transcript	lncRNA	NOVEL		predicted gene 14866 [Source:MGI Symbol;Acc:MGI:3704514]
ENSMUSG00000071362	Gm10330	1.77341	0.521429	0.15			5.5						0.7	0.5		0.6					0.8				0.7				chr12	23778912	23780265	-	1354	1354	1	1	protein_coding	protein_coding	KNOWN		predicted gene 10330 [Source:MGI Symbol;Acc:MGI:3642221]
ENSMUSG00000084078	Olfr349-ps1	0.748507	0.892857	0.53			10.8						1.7								3.6				1.7				chr2	36844518	36845099	+	582	582	1	1	unprocessed_pseudogene	pseudogene	KNOWN		olfactory receptor 349, pseudogene 1 [Source:MGI Symbol;Acc:MGI:3030183]
ENSMUSG00000087648	E130018N17Rik	1.37059	2.85	1.1	0.1		26.1		0.1	3.5	0.1		6.7	1.1	0.1		2.1		0.8	3.7		1.7	3.1		1.6	0.1			chr2	168152603	168154513	-	1911	1309	1	2	lincRNA	lncRNA	KNOWN		RIKEN cDNA E130018N17 gene [Source:MGI Symbol;Acc:MGI:1924267]
ENSMUSG00000056418	BC043934	1.63854	2.77857	0.89	2.1	0.5	18.3	2.6	2	2.5	0.1	0.6		3.5		3.6	3.1		0.5					3	0.9		1.8	2.7	chr9	96435783	96438138	-	2356	2356	2	2	lincRNA	lncRNA	NOVEL		cDNA sequence BC043934 [Source:MGI Symbol;Acc:MGI:2679715]
ENSMUSG00000102539	Gm37229	1.59623	0.914286	0.3			12.8																	3					chr3	51812951	51819309	+	6359	732	1	2	antisense	lncRNA	KNOWN		predicted gene, 37229 [Source:MGI Symbol;Acc:MGI:5610457]
ENSMUSG00000104847	RP24-299M10.2	1.40881	0.271429	0.1			3.8																	1					chr5	52117312	52118523	+	1212	1107	1	2	lincRNA	lncRNA	KNOWN
ENSMUSG00000001249	Hpn	1.00223	1.38571	0.69	0.6		15.5	0.3				1.1		0.9	0.9			0.1		0.6	0.8			5.1		0.4			chr7	31098725	31115290	-	16566	4101	11	32	protein_coding	protein_coding	KNOWN		hepsin [Source:MGI Symbol;Acc:MGI:1196620]
ENSMUSG00000101505	1700109G14Rik	0.412902	0.8	0.6			11.1				0.1													4.5		0.1	1.4		chr14	61292980	61318146	-	25167	1508	3	6	antisense	lncRNA	KNOWN		RIKEN cDNA 1700109G14 gene [Source:MGI Symbol;Acc:MGI:1914605]
ENSMUSG00000035270	Impg2	0.0981247	0.257143	0.24	0.1		3.2	0.1	0.1						0.1									1.5			0.7	0.2	chr16	56204313	56273756	+	69444	9275	4	27	protein_coding	protein_coding	KNOWN		interphotoreceptor matrix proteoglycan 2 [Source:MGI Symbol;Acc:MGI:3044955]
ENSMUSG00000052295	8030423F21Rik	1.05031	1.14286	0.55	2.9		12.7			0.4														3.6			1.9		chr5	52607550	52619012	-	11463	2851	1	3	lincRNA	lncRNA	KNOWN		RIKEN cDNA 8030423F21 gene [Source:MGI Symbol;Acc:MGI:2443206]
ENSMUSG00000049353	Rd3	0.493744	0.592857	0.42			6			0.4				0.1	0.5	1.3								2.2	1.2		0.8		chr1	191977370	191988283	+	10914	5313	5	10	protein_coding	protein_coding	KNOWN		retinal degeneration 3 [Source:MGI Symbol;Acc:MGI:1921273]
ENSMUSG00000025582	Nptx1	2.02495	0.621429	0.15			5.1		0.7	1.3	0.6	0.2			0.7			0.1						1.3			0.2		chr11	119538719	119547753	-	9035	5217	1	5	protein_coding	protein_coding	KNOWN		neuronal pentraxin 1 [Source:MGI Symbol;Acc:MGI:107811]
ENSMUSG00000073607	Gm10548	0.995711	2.63571	1.32		0.4	15.2	0.4	4.5	1.8	2.2	2	1.5	1.6	2.2	1.9	2.4	0.8	1.2		1.3	0.4	0.8	3.2	0.4	3.1	2.5	0.3	chr18	34207775	34221772	-	13998	2629	2	3	transcribed_processed_pseudogene	pseudogene	KNOWN		predicted gene 10548 [Source:MGI Symbol;Acc:MGI:3641893]
ENSMUSG00000082292	Gm12250	2.11524	2.87143	0.66	0.1	1.6	25.2	7.3	0.1		0.1				0.1		5.7		2.4				0.8		3.3	0.1			chr11	58187739	58189012	+	1274	1274	1	1	processed_pseudogene	pseudogene	KNOWN		predicted gene 12250 [Source:MGI Symbol;Acc:MGI:3649299]
ENSMUSG00000102269	Gm7357	5.55459	0.164286				1.4		0.4					0.2			0.3												chr1	4522905	4526737	+	3833	2991	1	2	processed_pseudogene	pseudogene	KNOWN		predicted gene 7357 [Source:MGI Symbol;Acc:MGI:3643257]
ENSMUSG00000040495	Chrm4	1.9579	1.56429	0.4	0.1		13.3		3.2		0.1				0.8		4.4		1.5			0.8	1.4					0.3	chr2	91927249	91928688	+	1440	1440	1	1	protein_coding	protein_coding	KNOWN		cholinergic receptor, muscarinic 4 [Source:MGI Symbol;Acc:MGI:88399]
ENSMUSG00000034452	Slc24a1	1.36303	0.314286	0.12		0.2	2.6	0.2	0.9							0.2	0.2	0.1				0.2		0.2		0.3		0.5	chr9	64922861	64951607	-	28747	5213	1	10	protein_coding	protein_coding	KNOWN		solute carrier family 24 (sodium/potassium/calcium exchanger), member 1 [Source:MGI Symbol;Acc:MGI:2384871]
ENSMUSG00000085088	4931413K12Rik	7.97154	0.892857				8.3				0.1					3.4	0.7												chr11	75589665	75594771	-	5107	1282	1	2	processed_transcript	lncRNA	KNOWN		RIKEN cDNA 4931413K12 gene [Source:MGI Symbol;Acc:MGI:1918237]
ENSMUSG00000055301	Adh7	0.3804	0.378571	0.29			5			0.3										1.6								1.3	chr3	138217760	138233382	+	15623	3787	3	13	protein_coding	protein_coding	KNOWN		alcohol dehydrogenase 7 (class IV), mu or sigma polypeptide [Source:MGI Symbol;Acc:MGI:87926]
ENSMUSG00000045875	Adra1a	3.90689	0.05			0.1	0.5						0.1																chr14	66635251	66733462	+	98212	8144	5	15	protein_coding	protein_coding	KNOWN		adrenergic receptor, alpha 1a [Source:MGI Symbol;Acc:MGI:104773]
ENSMUSG00000081106	Gm7155	6.47573	0.314286			1.3	2.5						0.6																chrX	75971453	75973123	-	1671	1671	1	1	processed_pseudogene	pseudogene	KNOWN		predicted gene 7155 [Source:MGI Symbol;Acc:MGI:3646473]
ENSMUSG00000072660	Gm6288	0.919933	12.15	6.42	0.1	23.8	77.1	22.2	0.1	0.1	0.1	11	14.8	14.3	0.9		5.6		12.4	11.5	4.6	3.8	8.4	0.1	10.2	1.1	6	6.1	chr6	147442802	147476046	-	33245	1448	3	8	antisense	lncRNA	NOVEL		predicted gene 6288 [Source:MGI Symbol;Acc:MGI:3646376]
ENSMUSG00000054822	1700041G16Rik	3.44184	0.578571	0.05		2.2	4.6	1.2			0.1												0.5						chr8	22805766	22809537	+	3772	1824	2	3	antisense	lncRNA	KNOWN		RIKEN cDNA 1700041G16 gene [Source:MGI Symbol;Acc:MGI:1920549]
ENSMUSG00000058794	Nfe2	0.462164	4.47857	3.25			38.4	0.4	0.4		14.2	1.3	3.6		2		2.4		2.8	3.9	4	1.8	3.4	5.3	7.4	1	2.9		chr15	103248212	103258403	-	10192	2988	10	20	protein_coding	protein_coding	KNOWN		nuclear factor, erythroid derived 2 [Source:MGI Symbol;Acc:MGI:97308]
ENSMUSG00000106125	RP24-565B3.3	1.23563	1.3	0.55			12.3				5.9														2.4	3.1			chr3	116663732	116664155	+	424	424	1	1	lincRNA	lncRNA	NOVEL
ENSMUSG00000044452	Zfp507	1.12147	3.98571	1.83	4.7	0.6	17.1	3.1	3	2.6	5.1	5.3	3	0.9	2.5	1.3	4.9	1.7	3.7	1.8	3.4	0.9	2.1	0.9	1.3	0.2	1.1	2.9	chr7	35772343	35802989	-	30647	7121	3	11	protein_coding	protein_coding	KNOWN		zinc finger protein 507 [Source:MGI Symbol;Acc:MGI:1916378]
ENSMUSG00000097381	A230087F16Rik	0.448788	1.40714	1.03	0.9		9		2.4	1.6		0.5	0.3	0.5	2.8		0.9	0.8	1.1		2.3	0.4		1.3	0.7	2.4	1.2	0.9	chr12	111284762	111293988	+	9227	2866	2	5	lincRNA	lncRNA	KNOWN		RIKEN cDNA A230087F16 gene [Source:MGI Symbol;Acc:MGI:2444635]
ENSMUSG00000053101	Gpr141	3.44392	1.45	0.13		2.4	10.6	0.3		3.7	0.1	3.2									0.6		0.3			0.4			chr13	19749682	19824257	-	74576	3433	1	5	protein_coding	protein_coding	KNOWN		G protein-coupled receptor 141 [Source:MGI Symbol;Acc:MGI:2672983]
ENSMUSG00000046731	Kctd11	0.481884	8.47857	6.07	4	13.3	43.2	12.9	4.2	0.4	0.5	8.8	2.2	2.1	8.1	8.1	10	0.9	9.1	0.4	1.8	10.4	2.9	9.6	5.7	5	11.3	4.5	chr11	69878261	69881406	-	3146	3146	1	1	protein_coding	protein_coding	KNOWN		potassium channel tetramerisation domain containing 11 [Source:MGI Symbol;Acc:MGI:2448712]
ENSMUSG00000090840	1700092M07Rik	0.0815482	4.57143	4.32	0.2		48.2				0.2		15.4						6.3	0.2	2.2	4.3	8.1	0.2		13		8.9	chr19	8740718	8741225	+	508	508	2	3	protein_coding	protein_coding	KNOWN		RIKEN cDNA 1700092M07 gene [Source:MGI Symbol;Acc:MGI:1921557]
ENSMUSG00000031430	Vsig1	4.09919	2.11429	0.12			16.3	1.1			0.1		8.5				3.6				1.2								chrX	140907608	140939472	+	31865	2768	2	9	protein_coding	protein_coding	KNOWN		V-set and immunoglobulin domain containing 1 [Source:MGI Symbol;Acc:MGI:1926039]
ENSMUSG00000032511	Scn5a	1.17115	0.207143	0.09		0.1	1.6		0.1			0.2		0.2	0.1			0.6		0.3		0.4		0.1				0.1	chr9	119483408	119579016	-	95609	8764	4	34	protein_coding	protein_coding	KNOWN		sodium channel, voltage-gated, type V, alpha [Source:MGI Symbol;Acc:MGI:98251]
ENSMUSG00000031842	Pde4c	0.196728	0.321429	0.28		0.2	2.3	0.2					0.3	0.1	0.6			0.8		0.5	0.4	0.2	0.2	0.4	0.6		0.4	0.1	chr8	70723720	70751186	+	27467	5545	6	31	protein_coding	protein_coding	KNOWN		phosphodiesterase 4C, cAMP specific [Source:MGI Symbol;Acc:MGI:99556]
ENSMUSG00000012519	Mlkl	-0.107466	33.0071	35.56	34.9	27.7	167.4	25.3	30.7	19.1	12.7	13.9	9.2	8.6	9.2	32.3	45.4	25.7	24.9	20.2	20.7	47.1	74.2	43.7	42.2	21.5	32	29.1	chr8	111311797	111338177	-	26381	2303	4	17	protein_coding	protein_coding	KNOWN		mixed lineage kinase domain-like [Source:MGI Symbol;Acc:MGI:1921818]
ENSMUSG00000084174	Sycn	1.24139	1.70714	0.72			17.1				0.2						6.6						7.2						chr7	28540885	28542210	+	1326	557	1	2	protein_coding	protein_coding	KNOWN		syncollin [Source:MGI Symbol;Acc:MGI:1915666]
ENSMUSG00000032443	Zcwpw2	1.23283	0.921429	0.39		0.4	6.7					1.2	1		0.4	0.3	2.9							0.4	1.1	0.9	1.1	0.4	chr9	117876000	118040259	-	164260	2849	4	16	transcribed_unprocessed_pseudogene	pseudogene	KNOWN		zinc finger, CW type with PWWP domain 2 [Source:MGI Symbol;Acc:MGI:1921888]
ENSMUSG00000091297	Gm8439	8.44708	1.24286		2.9		10										4.5												chr4	120588745	120609673	+	20929	420	1	3	protein_coding	protein_coding	KNOWN		predicted gene 8439 [Source:MGI Symbol;Acc:MGI:3648581]
ENSMUSG00000087184	Gm11650	8.31741	1.13571				10.1				0.1						5.7												chr11	107793866	107795982	+	2117	1145	1	2	processed_transcript	lncRNA	KNOWN		predicted gene 11650 [Source:MGI Symbol;Acc:MGI:3650132]
ENSMUSG00000006784	Ttc25	0.503238	2.90714	2.05	2	1.7	15.2	0.7	1	2.5	0.7	0.6	3.3	0.1	1.7	3.4	6	1.8	5.8	1.1	1.4	1.4	2.8	3.9	0.7	1.9	1.4	0.1	chr11	100545607	100572568	+	26962	6147	5	19	protein_coding	protein_coding	KNOWN		tetratricopeptide repeat domain 25 [Source:MGI Symbol;Acc:MGI:1921657]
ENSMUSG00000029134	Plb1	-0.133794	0.628571	0.69			6.8			0.5			0.2		0.5	0.2	0.6		1.6			2.3			1.3	1.7			chr5	32247351	32364356	+	117006	4699	1	58	protein_coding	protein_coding	KNOWN		phospholipase B1 [Source:MGI Symbol;Acc:MGI:1922406]
ENSMUSG00000013158	4933405L10Rik	1.01116	1.75714	0.87	0.1		18.4				0.1						1.5	4.5	8.6							0.1			chr8	105708291	105710244	+	1954	1212	1	4	protein_coding	protein_coding	KNOWN		RIKEN cDNA 4933405L10 gene [Source:MGI Symbol;Acc:MGI:1918296]
ENSMUSG00000020932	Gfap	-0.508791	0.371429	0.53			5										0.2		2.5			1	0.2		0.8			0.8	chr11	102887336	102900912	-	13577	4218	3	13	protein_coding	protein_coding	KNOWN		glial fibrillary acidic protein [Source:MGI Symbol;Acc:MGI:95697]
ENSMUSG00000097358	Gm26773	-0.273592	1.05	1.27		0.7	11.5		0.4			1.2					0.9		0.4		2.3	3.4		4.5				2.1	chr14	118107831	118117100	+	9270	2868	1	3	lincRNA	lncRNA	KNOWN		predicted gene, 26773 [Source:MGI Symbol;Acc:MGI:5477267]
ENSMUSG00000056411	Gm12500	0.426507	0.928571	0.69			7	1.3		0.5		0.2		0.6			1.5	1.9			2.2	1.8	0.4	1.4	0.9			0.2	chr3	108085584	108088011	+	2428	2428	2	2	antisense	lncRNA	NOVEL		predicted gene 12500 [Source:MGI Symbol;Acc:MGI:3650304]
ENSMUSG00000097377	Gm10822	0.348551	5.22143	4.1		6.3	29.4	4.9	2.1	2	5.6	0.4	4.6	7.7	2	1.8	1.5	4.8	0.9	2.3	9	2.8	5.3	13.9	1.9	0.1	1.9	2.9	chr2	73892996	73900850	+	7855	2320	1	2	lincRNA	lncRNA	KNOWN		predicted gene 10822 [Source:MGI Symbol;Acc:MGI:3641955]
ENSMUSG00000022878	Adipoq	0.102691	1.51429	1.41	0.1		19.2				0.1						1.3	0.5	4.6	0.1	9.3					0.1			chr16	23146536	23158028	+	11493	1381	2	5	protein_coding	protein_coding	KNOWN		adiponectin, C1Q and collagen domain containing [Source:MGI Symbol;Acc:MGI:106675]
ENSMUSG00000103383	Gm37754	0.13547	0.857143	0.78	2.7		9.3													2.7			2.2			2.9			chr1	164631757	164659238	+	27482	452	1	5	lincRNA	lncRNA	NOVEL		predicted gene, 37754 [Source:MGI Symbol;Acc:MGI:5610982]
ENSMUSG00000097339	Gm26671	-0.171769	3.65714	4.12	0.1	0.7	44.1		0.1	0.1	0.1				0.1	3.2		2.7	2.7	0.1			8.8	0.1	24.1	0.1		5.3	chr3	57612697	57625824	-	13128	1609	4	12	lincRNA	lncRNA	NOVEL		predicted gene, 26671 [Source:MGI Symbol;Acc:MGI:5477165]
ENSMUSG00000105426	RP24-270K7.1	-0.172876	2.12857	2.4			26.9	2.9													6.3				3.1	0.3		14.3	chr5	103346594	103348299	+	1706	350	1	2	lincRNA	lncRNA	NOVEL
ENSMUSG00000106251	RP24-503L4.4	2.10832	2.77143	0.64	1.7	1.3	11.6	1.3	2.3	2.2	4.5	0.9	1.8	1.8	2.2	3.2	0.6	3.4		0.8	2			0.8		1.7		1.1	chr3	104826330	104827904	-	1575	1575	1	1	sense_intronic	lncRNA	NOVEL
ENSMUSG00000089640	Gm6397	2.65635	1.34286	0.21		2	8	2.9		1.1	0.1				1.1	0.7		2.9					0.9			1.2			chr1	143683230	143684298	+	1069	1069	1	1	processed_pseudogene	pseudogene	KNOWN		predicted gene 6397 [Source:MGI Symbol;Acc:MGI:3648542]
ENSMUSG00000101696	Gm28056	8.07146	0.957143					13.4																					chr12	79963568	79963872	+	305	305	1	1	antisense	lncRNA	KNOWN		predicted gene 28056 [Source:MGI Symbol;Acc:MGI:5578762]
ENSMUSG00000101264	Gm28347	7.74819	0.764286					10.7																					chr19	11035417	11037635	-	2219	382	1	3	lincRNA	lncRNA	NOVEL		predicted gene 28347 [Source:MGI Symbol;Acc:MGI:5579053]
ENSMUSG00000100899	Olfr1167	6.76818	0.385714					5.4																					chr2	88149067	88150017	-	951	951	1	1	protein_coding	protein_coding	KNOWN		olfactory receptor 1167 [Source:MGI Symbol;Acc:MGI:3031001]
ENSMUSG00000087148	1700030C14Rik	6.76818	0.385714					5.4																					chr2	152652883	152654330	-	1448	756	1	2	antisense	lncRNA	KNOWN		RIKEN cDNA 1700030C14 gene [Source:MGI Symbol;Acc:MGI:1922912]
ENSMUSG00000086848	Lce6a	7.69349	0.735714					10.3																					chr3	92620081	92621660	-	1580	795	2	5	protein_coding	protein_coding	KNOWN		late cornified envelope 6A [Source:MGI Symbol;Acc:MGI:1925632]
ENSMUSG00000039760	Il22ra2	6.37504	0.292857					4.1																					chr10	19621998	19634681	+	12684	2498	1	5	protein_coding	protein_coding	KNOWN		interleukin 22 receptor, alpha 2 [Source:MGI Symbol;Acc:MGI:2665114]
ENSMUSG00000048686	Hmgb4	7.36632	0.585714					8.2																					chr4	128260212	128260957	-	746	746	1	1	protein_coding	protein_coding	KNOWN		high-mobility group box 4 [Source:MGI Symbol;Acc:MGI:1916567]
ENSMUSG00000097095	Gm26547	7.09803	0.485714					6.8																					chr17	55557166	55563507	+	6342	1508	1	2	lincRNA	lncRNA	KNOWN		predicted gene, 26547 [Source:MGI Symbol;Acc:MGI:5477041]
ENSMUSG00000022824	Muc13	4.75489	0.0928571					1.3																					chr16	33794037	33819934	+	25898	3038	2	15	protein_coding	protein_coding	KNOWN		mucin 13, epithelial transmembrane [Source:MGI Symbol;Acc:MGI:103190]
ENSMUSG00000074912	Gm14207	6.59991	0.342857					4.8																					chr2	119321187	119326194	-	5008	1054	3	7	processed_transcript	lncRNA	NOVEL		predicted gene 14207 [Source:MGI Symbol;Acc:MGI:3649550]
ENSMUSG00000090747	Esp8	6.84549	0.407143					5.7																					chr17	40520022	40530702	+	10681	901	1	3	protein_coding	protein_coding	KNOWN		exocrine gland secreted peptide 8 [Source:MGI Symbol;Acc:MGI:4937129]
ENSMUSG00000051414	Olfr829	8.73809	1.52143					21.2			0.1																		chr9	18856627	18857592	+	966	966	1	1	protein_coding	protein_coding	KNOWN		olfactory receptor 829 [Source:MGI Symbol;Acc:MGI:3030663]
ENSMUSG00000081392	Gm11668	8.33539	1.15					16			0.1																		chr11	109007651	109008781	+	1131	701	1	2	processed_pseudogene	pseudogene	KNOWN		predicted gene 11668 [Source:MGI Symbol;Acc:MGI:3650166]
ENSMUSG00000101622	Mrgpra18-ps	8.21432	1.05714					14.7			0.1																		chr7	47871201	47872107	-	907	907	1	1	unprocessed_pseudogene	pseudogene	KNOWN		MAS-related GPR, member A18, pseudogene [Source:MGI Symbol;Acc:MGI:3033177]
ENSMUSG00000073242	Dnmt3aos	7.36632	0.585714					8.1			0.1																		chr12	3859293	3862244	-	2952	1385	1	4	antisense	lncRNA	KNOWN		DNA methyltransferase 3A, opposite strand [Source:MGI Symbol;Acc:MGI:3641689]
ENSMUSG00000070796	Psg21	7.03342	0.464286					6.3						0.2															chr7	18646736	18656725	-	9990	3425	4	11	protein_coding	protein_coding	KNOWN		pregnancy-specific glycoprotein 21 [Source:MGI Symbol;Acc:MGI:1891353]
ENSMUSG00000090675	Olfr111	8.00562	0.914286					11.8			0.1						0.9												chr17	37529957	37530997	+	1041	1041	1	1	protein_coding	protein_coding	KNOWN		olfactory receptor 111 [Source:MGI Symbol;Acc:MGI:2177494]
ENSMUSG00000043017	Ptgir	5.78136	0.192857					2.5				0.2																	chr7	16906490	16910905	+	4416	3334	2	5	protein_coding	protein_coding	KNOWN		prostaglandin I receptor (IP) [Source:MGI Symbol;Acc:MGI:99535]
ENSMUSG00000021565	Slc6a19	2.73346	0.485714	0.07				6.4	0.2	0.2										0.5		0.2							chr13	73679745	73704865	-	25121	5006	7	25	protein_coding	protein_coding	KNOWN		solute carrier family 6 (neurotransmitter transporter), member 19 [Source:MGI Symbol;Acc:MGI:1921588]
ENSMUSG00000073177	Gm773	2.75413	1.70714	0.25		1.2		22.6			0.1												1.1					1.4	chrX	56189827	56212881	-	23055	951	2	8	protein_coding	protein_coding	NOVEL		predicted gene 773 [Source:MGI Symbol;Acc:MGI:2685619]
ENSMUSG00000100966	Gm5700	7.92481	0.864286					10.3			0.1		1	0.7															chr1	44330048	44331036	-	989	989	1	1	processed_pseudogene	pseudogene	KNOWN		predicted gene 5700 [Source:MGI Symbol;Acc:MGI:3649023]
ENSMUSG00000083979	Gm12527	2.88256	1.57143	0.21				21.8			0.2															2.1			chr4	59368303	59368866	-	564	564	1	1	processed_pseudogene	pseudogene	KNOWN		predicted gene 12527 [Source:MGI Symbol;Acc:MGI:3651542]
ENSMUSG00000093502	Gm20700	2.32193	0.264286	0.05				3.7																		0.5			chr5	48590889	48599994	+	9106	2206	1	2	antisense	lncRNA	KNOWN		predicted gene 20700 [Source:MGI Symbol;Acc:MGI:5313147]
ENSMUSG00000051258	Olfr1362	9.35535	2.33571		0.1	2.3		27.7		2.5	0.1																		chr13	21611041	21611967	-	927	927	1	1	protein_coding	protein_coding	KNOWN		olfactory receptor 1362 [Source:MGI Symbol;Acc:MGI:3031196]
ENSMUSG00000062561	Gm10118	6.71425	0.371429		0.5			4.4										0.3											chr10	63924866	63927434	-	2569	2569	1	1	protein_coding	protein_coding	KNOWN		predicted gene 10118 [Source:MGI Symbol;Acc:MGI:3642340]
ENSMUSG00000024987	Cyp26a1	2.33851	0.621429	0.12				8.6			0.1																1.2		chr19	37697808	37701528	+	3721	1773	1	7	protein_coding	protein_coding	KNOWN		cytochrome P450, family 26, subfamily a, polypeptide 1 [Source:MGI Symbol;Acc:MGI:1096359]
ENSMUSG00000079344	Lipo4	3.95343	0.671429	0.04			0.4	7.9									1.1					0.4							chr19	33498037	33517780	-	19744	2470	2	12	protein_coding	protein_coding	KNOWN		lipase, member O4 [Source:MGI Symbol;Acc:MGI:3779637]
ENSMUSG00000085411	Gm14319	8.46352	1.25714					14.5			0.1	0.4					2.6												chr2	167858585	167862542	+	3958	703	1	2	lincRNA	lncRNA	PUTATIVE		predicted gene 14319 [Source:MGI Symbol;Acc:MGI:3649450]
ENSMUSG00000086196	Gm13571	5.78136	0.192857					2.3	0.4																				chr2	60338188	60371234	+	33047	3102	2	9	antisense	lncRNA	NOVEL		predicted gene 13571 [Source:MGI Symbol;Acc:MGI:3652223]
ENSMUSG00000032105	Pdzd3	6.14975	0.25					2.8						0.3		0.4													chr9	44247312	44251464	-	4153	2181	1	11	protein_coding	protein_coding	KNOWN		PDZ domain containing 3 [Source:MGI Symbol;Acc:MGI:2429554]
ENSMUSG00000086823	1700028P15Rik	5.55459	0.164286				0.3	2																					chr2	171956879	171962824	-	5946	3553	3	11	processed_transcript	lncRNA	KNOWN		RIKEN cDNA 1700028P15 gene [Source:MGI Symbol;Acc:MGI:1922905]
ENSMUSG00000020682	Mmp28	5.67243	0.178571				0.3	1.9					0.3																chr11	83440768	83463071	-	22304	3874	5	16	protein_coding	protein_coding	KNOWN		matrix metallopeptidase 28 (epilysin) [Source:MGI Symbol;Acc:MGI:2153062]
ENSMUSG00000024771	Lipk	2.64242	0.892857	0.14			1	11.5											1.4										chr19	34008254	34047903	+	39650	2240	1	10	protein_coding	protein_coding	KNOWN		lipase, family member K [Source:MGI Symbol;Acc:MGI:2679259]
ENSMUSG00000049491	Slc36a3	1.7043	0.464286	0.14				6.5											0.9					0.5					chr11	55124815	55151708	-	26894	2358	3	16	protein_coding	protein_coding	KNOWN		solute carrier family 36 (proton/amino acid symporter), member 3 [Source:MGI Symbol;Acc:MGI:2665001]
ENSMUSG00000067571	Ms4a15	1.40925	1.12143	0.42	0.1			14.5			0.1					1			2.9					1.3					chr19	10978307	10993250	-	14944	1777	3	12	protein_coding	protein_coding	KNOWN		membrane-spanning 4-domains, subfamily A, member 15 [Source:MGI Symbol;Acc:MGI:3617853]
ENSMUSG00000086788	1700029M20Rik	1.89662	0.121429	0.03				1.7											0.3										chr4	135626655	135630198	+	3544	3024	4	10	lincRNA	lncRNA	KNOWN		RIKEN cDNA 1700029M20 gene [Source:MGI Symbol;Acc:MGI:1913597]
ENSMUSG00000047591	Mafa	1.55529	0.271429	0.09				3.8											0.9										chr15	75746843	75747922	-	1080	1080	1	1	protein_coding	protein_coding	KNOWN		v-maf musculoaponeurotic fibrosarcoma oncogene family, protein A (avian) [Source:MGI Symbol;Acc:MGI:2673307]
ENSMUSG00000039728	Slc6a5	5.2854	0.135714					1.3		0.2	0.2			0.2															chr7	49910146	49963856	+	53711	7066	2	18	protein_coding	protein_coding	KNOWN		solute carrier family 6 (neurotransmitter transporter, glycine), member 5 [Source:MGI Symbol;Acc:MGI:105090]
ENSMUSG00000028777	Gnat3	1.46869	1.08571	0.39				15.1			0.1										3.9								chr5	17962549	18019834	+	57286	1361	1	8	protein_coding	protein_coding	KNOWN		guanine nucleotide binding protein, alpha transducing 3 [Source:MGI Symbol;Acc:MGI:3588268]
ENSMUSG00000105168	RP24-291E8.4	1.39391	0.4	0.15				5.6																1.5					chr3	53725477	53733018	+	7542	726	1	5	lincRNA	lncRNA	NOVEL
ENSMUSG00000102091	Olfr1034	1.85848	1.27857	0.35				15.3		2.5	0.1													3.5					chr2	86046484	86047416	+	933	933	1	1	protein_coding	protein_coding	KNOWN		olfactory receptor 1034 [Source:MGI Symbol;Acc:MGI:3030868]
ENSMUSG00000101324	Gm29187	1.49148	0.85	0.3				11.9														3							chr1	78821258	78822652	+	1395	689	1	2	lincRNA	lncRNA	NOVEL		predicted gene 29187 [Source:MGI Symbol;Acc:MGI:5579893]
ENSMUSG00000061947	Serpina10	1.20375	0.142857	0.06				2														0.6							chr12	103614786	103631444	-	16659	3498	2	8	protein_coding	protein_coding	KNOWN		serine (or cysteine) peptidase inhibitor, clade A (alpha-1 antiproteinase, antitrypsin), member 10 [Source:MGI Symbol;Acc:MGI:2667725]
ENSMUSG00000067010	Vmn2r10	3.3967	0.35	0.03				3.3	0.5							0.7	0.4							0.2				0.1	chr5	108993412	109006471	-	13060	4706	2	8	protein_coding	protein_coding	KNOWN		vomeronasal 2, receptor 10 [Source:MGI Symbol;Acc:MGI:1316730]
ENSMUSG00000022753	Tmem30c	1.7311	3.79286	1.14	0.7			34.1	4.8	0.3	0.1	0.2	0.3		7	4.3	1.1	0.2			1.1	0.8		0.9	4.8	3.1	0.3	0.4	chr16	57266139	57292865	-	26727	3948	3	11	protein_coding	protein_coding	KNOWN		transmembrane protein 30C [Source:MGI Symbol;Acc:MGI:1918277]
ENSMUSG00000094844	Gm20796	0.736966	0.385714	0.23				4.5					0.9											1.1				1.2	chr8	20883276	20884398	-	1123	1123	1	1	processed_pseudogene	pseudogene	KNOWN		predicted gene, 20796 [Source:MGI Symbol;Acc:MGI:5434152]
ENSMUSG00000101849	Gm28386	7.19967	0.521429					5			0.8						1.5												chr1	77515280	77517128	+	1849	1849	1	1	lincRNA	lncRNA	NOVEL		predicted gene 28386 [Source:MGI Symbol;Acc:MGI:5579092]
ENSMUSG00000102123	Gm4319	7.31288	0.564286				0.5	5							0.6		1.8												chr1	72107155	72122001	-	14847	2048	1	4	lincRNA	lncRNA	NOVEL		predicted gene 4319 [Source:MGI Symbol;Acc:MGI:3782500]
ENSMUSG00000097133	Gm26628	2.16342	0.55	0.12				5.4			0.1						2.2										1.2		chr6	71961145	71963775	-	2631	1719	1	3	lincRNA	lncRNA	KNOWN		predicted gene, 26628 [Source:MGI Symbol;Acc:MGI:5477122]
ENSMUSG00000043298	Smco3	2.50905	2.52143	0.44		2.5	0.5	18.6	0.6		0.1	4.4	2.3		0.6		5.7							4.4					chr6	136829927	136835452	-	5526	2058	2	5	protein_coding	protein_coding	KNOWN		single-pass membrane protein with coiled-coil domains 3 [Source:MGI Symbol;Acc:MGI:2443451]
ENSMUSG00000085338	2410004I01Rik	3.56186	2.16429	0.18	0.1			21.7			0.1	7.4			1				1.8										chr11	102958300	102964387	-	6088	1187	1	3	lincRNA	lncRNA	KNOWN		RIKEN cDNA 2410004I01 gene [Source:MGI Symbol;Acc:MGI:1916989]
ENSMUSG00000097156	Gm3764	4.82443	0.664286	0.02			0.2	5.5	1.4			2	0.2											0.2					chr3	88206813	88229959	+	23147	5813	11	28	lincRNA	lncRNA	NOVEL		predicted gene 3764 [Source:MGI Symbol;Acc:MGI:3781938]
ENSMUSG00000031285	Dcx	0.704176	0.1	0.06				1.1				0.3											0.3	0.1	0.2				chrX	143855842	143933311	-	77470	12647	6	19	protein_coding	protein_coding	KNOWN		doublecortin [Source:MGI Symbol;Acc:MGI:1277171]
ENSMUSG00000078601	Gm12525	1.25108	0.528571	0.22				7.4																		2.2			chr3	108361551	108362256	+	706	554	1	2	lincRNA	lncRNA	NOVEL		predicted gene 12525 [Source:MGI Symbol;Acc:MGI:3649596]
ENSMUSG00000084940	Gm15935	0.135176	0.571429	0.52				8											1.2							4			chr14	21741543	21746632	+	5090	893	3	8	antisense	lncRNA	NOVEL		predicted gene 15935 [Source:MGI Symbol;Acc:MGI:3801894]
ENSMUSG00000097796	Gm16702	0.892863	1.32143	0.71		0.5		11.7	1	4.3			0.4			0.3		0.3			0.5		1.3	0.5	2.2		0.9	1.7	chr17	8379045	8389468	-	10424	2384	1	3	lincRNA	lncRNA	KNOWN		predicted gene, 16702 [Source:MGI Symbol;Acc:MGI:4439626]
ENSMUSG00000078486	Perm1	0.730774	0.55	0.33				5.5	0.6			0.3				1.1	0.2				1.9	1.1					0.3		chr4	156215868	156221307	+	5440	3901	1	4	protein_coding	protein_coding	KNOWN		PPARGC1 and ESRR induced regulator, muscle 1 [Source:MGI Symbol;Acc:MGI:1921433]
ENSMUSG00000091151	Vmn1r224	8.03892	0.935714		2.7			10.3			0.1																		chr17	20419163	20420059	+	897	897	1	1	protein_coding	protein_coding	KNOWN		vomeronasal 1 receptor 224 [Source:MGI Symbol;Acc:MGI:3645524]
ENSMUSG00000087617	Gm14268	8.17493	1.02857		4.8			9.5			0.1																		chr2	166380828	166398187	-	17360	968	2	5	lincRNA	lncRNA	NOVEL		predicted gene 14268 [Source:MGI Symbol;Acc:MGI:3649848]
ENSMUSG00000103088	Pcdhgb6	6.89482	0.421429		1.8			3.5									0.6												chr18	37742094	37841873	+	99780	4684	1	4	protein_coding	protein_coding	KNOWN		protocadherin gamma subfamily B, 6 [Source:MGI Symbol;Acc:MGI:1935197]
ENSMUSG00000100534	Gm816	3.01253	1.23571	0.15	1.5	0.9		7.1	1.4	0.5	1.2	1.3	0.4	0.2	0.5	2.1		0.2		0.9			0.4					0.2	chr1	76890472	77027792	-	137321	2456	1	2	lincRNA	lncRNA	NOVEL		predicted gene 816 [Source:MGI Symbol;Acc:MGI:2685662]
ENSMUSG00000083233	Gm13406	2.6252	2.67143	0.43				23.8				3.1				10.5						4.3							chr2	34436327	34436582	-	256	256	1	1	processed_pseudogene	pseudogene	KNOWN		predicted gene 13406 [Source:MGI Symbol;Acc:MGI:3649758]
ENSMUSG00000086548	Gm12972	7.93664	0.871429					8.2			0.1		3.9																chr4	130786069	130787855	+	1787	1006	1	4	lincRNA	lncRNA	NOVEL		predicted gene 12972 [Source:MGI Symbol;Acc:MGI:3650043]
ENSMUSG00000082104	Gm15933	0.487716	1.97857	1.41		3.4		18.3		1.9	0.2	2.8		1.1					5		5.2					0.2		3.7	chr5	150509694	150511338	-	1645	616	1	2	processed_pseudogene	pseudogene	KNOWN		predicted gene 15933 [Source:MGI Symbol;Acc:MGI:3801767]
ENSMUSG00000095274	Gm10679	0.504473	0.214286	0.15				3											1.5										chr7	15431662	15433600	+	1939	1362	1	3	unprocessed_pseudogene	pseudogene	KNOWN		predicted gene 10679 [Source:MGI Symbol;Acc:MGI:3641735]
ENSMUSG00000087071	Trp73os	4.39232	1.12143	0.05		1	3.4	8.9					1.3	0.3		0.8								0.5					chr4	154093479	154098353	+	4875	2192	1	2	antisense	lncRNA	KNOWN		transformation related protein 73, opposite strand [Source:MGI Symbol;Acc:MGI:3649248]
ENSMUSG00000100364	1700121L16Rik	1.68815	2.52143	0.78			11.4	23.7			0.2													7.8					chrX	104816776	104842455	+	25680	561	1	3	lincRNA	lncRNA	KNOWN		RIKEN cDNA 1700121L16 gene [Source:MGI Symbol;Acc:MGI:1923893]
ENSMUSG00000067704	Wfdc13	2.97833	10.9	1.38	18.3		19.3	76.2	0.1	0.1	27.7				10.9					0.1					3.9	0.1		9.7	chr2	164685107	164687706	+	2600	1074	1	2	protein_coding	protein_coding	KNOWN		WAP four-disulfide core domain 13 [Source:MGI Symbol;Acc:MGI:3582777]
ENSMUSG00000102713	Gm29994	0.227247	0.457143	0.39				4.3						0.6		1.5							0.8	1	0.8		0.9	0.4	chr18	37829008	37830200	-	1193	1193	1	1	antisense	lncRNA	NOVEL		predicted gene, 29994 [Source:MGI Symbol;Acc:MGI:5589153]
ENSMUSG00000103903	Rps2-ps2	1.86077	2.44286	0.67	1.5	3.5	2.5	11.7	2.7		3.3	0.7	2.2	0.7		0.9	2	2.5		1.4		1.2		2.6		1.5			chr1	7664081	7664961	+	881	881	1	1	processed_pseudogene	pseudogene	KNOWN		ribosomal protein S2, pseudogene 2 [Source:MGI Symbol;Acc:MGI:3645546]
ENSMUSG00000019913	Sim1	4.24793	0.0642857					0.6						0.3															chr10	50895651	50989152	+	93502	7355	1	11	protein_coding	protein_coding	KNOWN		single-minded homolog 1 (Drosophila) [Source:MGI Symbol;Acc:MGI:98306]
ENSMUSG00000087125	A230108P19Rik	0.793044	2.30714	1.33	2.5	0.8	0.4	14.9	1.9	1	0.1	1.8	0.8	6.7			1.4		2.5		2.6	4.8	0.4	1	1.7			0.3	chr2	6193251	6321611	+	128361	2500	1	7	antisense	lncRNA	NOVEL		RIKEN cDNA A230108P19 gene [Source:MGI Symbol;Acc:MGI:2443444]
ENSMUSG00000015314	Slamf6	0.238512	0.0714286	0.06		0.1		0.7									0.2		0.1	0.1					0.2			0.2	chr1	171917515	171953170	+	35656	10832	7	19	protein_coding	protein_coding	KNOWN		SLAM family member 6 [Source:MGI Symbol;Acc:MGI:1353620]
ENSMUSG00000037689	Tmem247	-0.0975756	1.36429	1.46				19			0.1												1.3		11.1	0.1		2.1	chr17	86917348	86922366	+	5019	751	1	3	protein_coding	protein_coding	KNOWN		transmembrane protein 247 [Source:MGI Symbol;Acc:MGI:1925719]
ENSMUSG00000078314	Gm14762	0.966971	0.335714	0.17				3.1	1.1		0.5											0.7			1				chrX	85825892	85834831	+	8940	2985	2	3	lincRNA	lncRNA	NOVEL		predicted gene 14762 [Source:MGI Symbol;Acc:MGI:3705212]
ENSMUSG00000047492	Inhbe	2.11548	0.228571	0.05				1.9	1					0.3											0.5				chr10	127349402	127351772	-	2371	2135	1	2	protein_coding	protein_coding	KNOWN		inhibin beta E [Source:MGI Symbol;Acc:MGI:109269]
ENSMUSG00000027470	Mylk2	0.370084	0.35	0.27		0.4		3.1		0.4					0.8			0.2	0.4					0.8			1.1	0.4	chr2	152911352	152923068	+	11717	2951	1	12	protein_coding	protein_coding	KNOWN		myosin, light polypeptide kinase 2, skeletal muscle [Source:MGI Symbol;Acc:MGI:2139434]
ENSMUSG00000099564	Gm28729	8.13443	1			1.9		7.9							4.2														chr9	96514440	96521250	-	6811	520	1	4	lincRNA	lncRNA	NOVEL		predicted gene 28729 [Source:MGI Symbol;Acc:MGI:5579435]
ENSMUSG00000049281	Scn3b	1.79141	0.285714	0.08	0.2			2.4		0.6								0.8										0.8	chr9	40269216	40291618	+	22403	5546	9	24	protein_coding	protein_coding	KNOWN		sodium channel, voltage-gated, type III, beta [Source:MGI Symbol;Acc:MGI:1918882]
ENSMUSG00000019935	Slc17a8	4.47721	0.521429	0.02				4.4						0.1	0.3			2.5									0.2		chr10	89574020	89621253	-	47234	4720	2	14	protein_coding	protein_coding	KNOWN		solute carrier family 17 (sodium-dependent inorganic phosphate cotransporter), member 8 [Source:MGI Symbol;Acc:MGI:3039629]
ENSMUSG00000053980	Gm9930	7.46761	0.628571					4.9		1.4								2.5											chr10	9532531	9535681	-	3151	3151	1	1	protein_coding	protein_coding	KNOWN		predicted gene 9930 [Source:MGI Symbol;Acc:MGI:3642400]
ENSMUSG00000031233	Pgk2	6.59991	0.342857						4.8																				chr17	40207018	40208609	-	1592	1592	1	1	protein_coding	protein_coding	KNOWN		phosphoglycerate kinase 2 [Source:MGI Symbol;Acc:MGI:97563]
ENSMUSG00000050783	Htr1f	5.12928	0.121429						1.7																				chr16	64924729	65105784	-	181056	2509	1	3	protein_coding	protein_coding	KNOWN		5-hydroxytryptamine (serotonin) receptor 1F [Source:MGI Symbol;Acc:MGI:99842]
ENSMUSG00000089887	4930428N03Rik	7.31288	0.564286						7.9																				chr14	24622138	24629200	+	7063	962	2	4	lincRNA	lncRNA	KNOWN		RIKEN cDNA 4930428N03 gene [Source:MGI Symbol;Acc:MGI:1921121]
ENSMUSG00000085677	4930594O21Rik	7.49985	0.642857						9																				chr3	37613913	37615276	+	1364	1089	2	5	lincRNA	lncRNA	KNOWN		RIKEN cDNA 4930594O21 gene [Source:MGI Symbol;Acc:MGI:1923197]
ENSMUSG00000102060	1700061E17Rik	7.15987	0.507143						7.1																				chr9	110986201	110987804	+	1604	1067	1	2	antisense	lncRNA	KNOWN		RIKEN cDNA 1700061E17 gene [Source:MGI Symbol;Acc:MGI:3642196]
ENSMUSG00000038067	Csf3	6.96578	0.442857						6.2																				chr11	98701263	98703629	+	2367	1413	1	5	protein_coding	protein_coding	KNOWN		colony stimulating factor 3 (granulocyte) [Source:MGI Symbol;Acc:MGI:1339751]
ENSMUSG00000070306	Ccdc153	7.8009	0.792857						11		0.1																		chr9	44240677	44247306	+	6630	1086	1	7	protein_coding	protein_coding	KNOWN		coiled-coil domain containing 153 [Source:MGI Symbol;Acc:MGI:2448587]
ENSMUSG00000079539	Obp2b	9.06878	1.91429						25.7		0.1	1																	chr2	25737009	25740097	+	3089	732	1	7	protein_coding	protein_coding	KNOWN		odorant binding protein 2B [Source:MGI Symbol;Acc:MGI:3651927]
ENSMUSG00000101995	Gm29480	8.07146	0.957143					0.6	12.7		0.1																		chr1	92842177	92848771	-	6595	1655	1	4	antisense	lncRNA	NOVEL		predicted gene 29480 [Source:MGI Symbol;Acc:MGI:5580186]
ENSMUSG00000062007	Hsh2d	7.56224	0.671429						8.7		0.1					0.6													chr8	72189668	72200995	+	11328	1262	2	8	protein_coding	protein_coding	KNOWN		hematopoietic SH2 domain containing [Source:MGI Symbol;Acc:MGI:2676364]
ENSMUSG00000103544	Gm10048	6.79442	0.392857			0.3			5							0.2													chr5	48924954	48928740	-	3787	3787	2	3	pseudogene	pseudogene	KNOWN		predicted gene 10048 [Source:MGI Symbol;Acc:MGI:3644560]
ENSMUSG00000049420	Tmem200a	2.93268	2.31429	0.3					30.4			0.9			1.1						1.8			1.1				0.1	chr10	25991186	26079052	-	87867	4115	1	2	protein_coding	protein_coding	KNOWN		transmembrane protein 200A [Source:MGI Symbol;Acc:MGI:1924470]
ENSMUSG00000030350	Prmt8	3.42461	0.464286	0.04		0.4			6.1													0.4							chr6	127689011	127769472	-	80462	2724	1	10	protein_coding	protein_coding	KNOWN		protein arginine N-methyltransferase 8 [Source:MGI Symbol;Acc:MGI:3043083]
ENSMUSG00000056148	Rdh9	7.48382	0.635714						8.1		0.8																		chr10	127776386	127792697	+	16312	3590	3	9	protein_coding	protein_coding	KNOWN		retinol dehydrogenase 9 [Source:MGI Symbol;Acc:MGI:2143528]
ENSMUSG00000097631	Gm2716	3.82582	0.614286	0.04				0.6	7.7		0.1	0.2																0.4	chr8	88044898	88118607	-	73710	1573	1	8	lincRNA	lncRNA	KNOWN		predicted gene 2716 [Source:MGI Symbol;Acc:MGI:3780885]
ENSMUSG00000035551	Igfbpl1	4.12302	0.407143	0.02				0.3	4.8	0.4				0.2														0.2	chr4	45809468	45826923	-	17456	3250	2	7	protein_coding	protein_coding	KNOWN		insulin-like growth factor binding protein-like 1 [Source:MGI Symbol;Acc:MGI:1933198]
ENSMUSG00000074261	Erich4	2.67268	1.48571	0.23					20.7		0.1								2.3										chr7	25614621	25615892	-	1272	910	1	2	protein_coding	protein_coding	KNOWN		glutamate rich 4 [Source:MGI Symbol;Acc:MGI:3646269]
ENSMUSG00000007653	Gabrb2	3.90689	0.2	0.01		0.2			2.4						0.2													0.1	chr11	42419757	42629028	+	209272	6360	5	19	protein_coding	protein_coding	KNOWN		gamma-aminobutyric acid (GABA) A receptor, subunit beta 2 [Source:MGI Symbol;Acc:MGI:95620]
ENSMUSG00000100318	Gm18799	8.18488	1.03571						13.3		0.1		1.1																chr1	33315670	33316582	-	913	913	1	1	processed_pseudogene	pseudogene	KNOWN		predicted gene, 18799 [Source:MGI Symbol;Acc:MGI:5010984]
ENSMUSG00000047230	Cldn2	5.72792	0.185714						2.3				0.3																chrX	139800828	139811386	+	10559	3325	3	6	protein_coding	protein_coding	KNOWN		claudin 2 [Source:MGI Symbol;Acc:MGI:1276110]
ENSMUSG00000084146	Gm12104	7.03342	0.464286						5.5				1																chr11	30906942	30907920	-	979	979	1	1	processed_pseudogene	pseudogene	KNOWN		predicted gene 12104 [Source:MGI Symbol;Acc:MGI:3650164]
ENSMUSG00000102432	Gm29856	2.26096	0.492857	0.1					6.9																			1	chr1	177458966	177461204	+	2239	1258	2	5	processed_transcript	lncRNA	NOVEL		predicted gene, 29856 [Source:MGI Symbol;Acc:MGI:5589015]
ENSMUSG00000045625	Pigz	1.88063	1.11429	0.3					11.6	0.9		0.2	0.7		0.5	0.3	1.4			0.5				1.3	0.4	0.6		0.2	chr16	31933851	31946046	+	12196	2541	4	10	protein_coding	protein_coding	KNOWN		phosphatidylinositol glycan anchor biosynthesis, class Z [Source:MGI Symbol;Acc:MGI:2443822]
ENSMUSG00000092470	Gm20518	1.0217	0.714286	0.35					8.6	0.6		0.1	0.5				0.2			1	0.6				0.3	1	0.3	0.3	chr16	17835277	17891671	-	56395	3811	1	16	protein_coding	protein_coding	KNOWN		predicted gene 20518 [Source:MGI Symbol;Acc:MGI:5141983]
ENSMUSG00000020052	Ascl1	2.58079	0.735714	0.12					9.9				0.4										1.2						chr10	87490819	87493660	-	2842	2481	1	2	protein_coding	protein_coding	KNOWN		achaete-scute complex homolog 1 (Drosophila) [Source:MGI Symbol;Acc:MGI:96919]
ENSMUSG00000078197	Gm17374	2.04563	4.05714	0.98					52.9			3.9											9.8						chr2	140152043	140153532	+	1490	102	1	2	protein_coding	protein_coding	KNOWN		predicted gene, 17374 [Source:MGI Symbol;Acc:MGI:4937008]
ENSMUSG00000093469	Vmn2r-ps127	1.55141	0.3	0.1					4.2														1						chr17	20329640	20336408	-	6769	1029	1	2	unprocessed_pseudogene	pseudogene	KNOWN		vomeronasal 2, receptor, pseudogene 127 [Source:MGI Symbol;Acc:MGI:3761614]
ENSMUSG00000086121	Gm16068	8.82972	1.62143					2	17.5		0.2			1.4		1.6													chr19	47606144	47617106	-	10963	504	1	3	antisense	lncRNA	NOVEL		predicted gene 16068 [Source:MGI Symbol;Acc:MGI:3802005]
ENSMUSG00000071984	Fndc1	3.3065	0.328571	0.03				0.6	3.3					0.5		0.1	0.1						0.2	0.1					chr17	7738569	7827302	-	88734	9903	5	29	protein_coding	protein_coding	KNOWN		fibronectin type III domain containing 1 [Source:MGI Symbol;Acc:MGI:1915905]
ENSMUSG00000021336	Slc17a4	5.35755	0.142857						1.7					0.3															chr13	23897738	23915007	-	17270	2640	2	15	protein_coding	protein_coding	KNOWN		solute carrier family 17 (sodium phosphate), member 4 [Source:MGI Symbol;Acc:MGI:2442850]
ENSMUSG00000085785	Sox5os3	6.84549	0.407143						4.4					0.6		0.7													chr6	144672868	144693834	+	20967	1240	2	5	antisense	lncRNA	KNOWN		SRY (sex determining region Y)-box 5, opposite strand 3 [Source:MGI Symbol;Acc:MGI:1914010]
ENSMUSG00000096690	Olfr1296-ps1	3.54432	4.12143	0.35	0.1				46	0.1	8.8	0.1			2.6									3.5					chr2	111593073	111594011	-	939	939	1	1	processed_pseudogene	pseudogene	KNOWN		olfactory receptor 1296, pseudogene 1 [Source:MGI Symbol;Acc:MGI:3031130]
ENSMUSG00000087677	Gm15226	5.67243	0.178571						1.9			0.3				0.3													chrX	166618102	166621542	-	3441	2971	1	2	lincRNA	lncRNA	NOVEL		predicted gene 15226 [Source:MGI Symbol;Acc:MGI:3705187]
ENSMUSG00000098761	Gm18821	1.61304	3.03571	0.99	0.1			1.6	30	1.7	0.1			6.5			2.5		1.6			4.5	1.4	1.7				0.7	chr9	71908843	71909551	+	709	709	1	1	processed_pseudogene	pseudogene	KNOWN		predicted gene, 18821 [Source:MGI Symbol;Acc:MGI:5011006]
ENSMUSG00000055515	Vmn2r81	5.20945	0.128571				0.3		1.3					0.2															chr10	79247777	79294535	+	46759	3276	1	6	protein_coding	protein_coding	KNOWN		vomeronasal 2, receptor 81 [Source:MGI Symbol;Acc:MGI:2684056]
ENSMUSG00000085807	Ube4bos2	8.64024	1.42143						13.9			2.8	3.2																chr4	149338087	149338531	+	445	317	1	2	antisense	lncRNA	NOVEL		ubiquitination factor E4B, opposite strand 2 [Source:MGI Symbol;Acc:MGI:3651969]
ENSMUSG00000038745	Nlrp6	1.77693	0.214286	0.06					2.4			0.3		0.3					0.6										chr7	140920902	140929192	+	8291	5081	4	14	protein_coding	protein_coding	KNOWN		NLR family, pyrin domain containing 6 [Source:MGI Symbol;Acc:MGI:2141990]
ENSMUSG00000095836	Gm21960	2.53211	5.10714	0.88	2.9				49.8	2.7	0.2	2.2	2.2	1.3			10.2					2.4				2.9	2.4	1.1	chr3	96412910	96413361	-	452	452	1	1	processed_pseudogene	pseudogene	KNOWN		predicted gene, 21960 [Source:MGI Symbol;Acc:MGI:5439429]
ENSMUSG00000084794	Gm13662	3.78695	1.15	0.08					12.4		0.1	1.1					2.5											0.8	chr2	71749925	71759801	+	9877	712	1	2	processed_transcript	lncRNA	NOVEL		predicted gene 13662 [Source:MGI Symbol;Acc:MGI:3650471]
ENSMUSG00000017002	Slpi	4.27798	1.03571	0.05					11.3		0.1						3.1											0.5	chr2	164354070	164389095	-	35026	1180	3	9	protein_coding	protein_coding	KNOWN		secretory leukocyte peptidase inhibitor [Source:MGI Symbol;Acc:MGI:109297]
ENSMUSG00000018924	Alox15	6.89482	0.421429						4								1.9												chr11	70344152	70352031	-	7880	2454	2	16	protein_coding	protein_coding	KNOWN		arachidonate 15-lipoxygenase [Source:MGI Symbol;Acc:MGI:87997]
ENSMUSG00000004655	Aqp1	1.57737	1.35	0.45	0.5			2.7	11.7	2.2			0.4	1.4								0.4	0.4	1.3	0.8	0.5		1.1	chr6	55336432	55348555	+	12124	2627	1	4	protein_coding	protein_coding	KNOWN		aquaporin 1 [Source:MGI Symbol;Acc:MGI:103201]
ENSMUSG00000101437	Gm29454	1.31864	0.778571	0.31					10.9											3.1									chr1	119499477	119499869	+	393	393	1	1	processed_pseudogene	pseudogene	KNOWN		predicted gene 29454 [Source:MGI Symbol;Acc:MGI:5580160]
ENSMUSG00000036211	Hist1h1t	1.09159	2.02857	0.95					27.3		0.1			1						9.5									chr13	23695814	23696542	+	729	729	1	1	protein_coding	protein_coding	KNOWN		histone cluster 1, H1t [Source:MGI Symbol;Acc:MGI:1888530]
ENSMUSG00000106322	RP24-132B11.1	1.07675	3.84286	1.82					45.5			2.5		5.8					8.3	9.9									chr5	88545036	88545156	-	121	121	1	1	processed_pseudogene	pseudogene	KNOWN
ENSMUSG00000087358	4930453H23Rik	1.16613	1.01429	0.45				1.8	12.3		0.1															1.5		3	chrX	21206580	21221665	-	15086	1719	3	8	lincRNA	lncRNA	NOVEL		RIKEN cDNA 4930453H23 gene [Source:MGI Symbol;Acc:MGI:1921933]
ENSMUSG00000009093	Gstt4	0.961526	0.392857	0.2					5.5																			2	chr10	75814943	75822543	-	7601	989	2	8	protein_coding	protein_coding	KNOWN		glutathione S-transferase, theta 4 [Source:MGI Symbol;Acc:MGI:1923136]
ENSMUSG00000086228	Ubap1l	1.42768	0.678571	0.25					7.2	0.9	0.1	0.2		1.1														2.5	chr9	65361060	65380377	+	19318	1381	1	7	protein_coding	protein_coding	KNOWN		ubiquitin-associated protein 1-like [Source:MGI Symbol;Acc:MGI:2685360]
ENSMUSG00000105795	RP23-254C8.1	8.37069	1.17857						13.2	3.3																			chr5	122025330	122029697	+	4368	334	1	2	antisense	lncRNA	NOVEL
ENSMUSG00000103749	Pcdhgb5	2.80995	0.792857	0.11			0.2		7	3.2		0.1	0.6							0.2						0.9			chr18	37731009	37841873	+	110865	6733	2	5	protein_coding	protein_coding	KNOWN		protocadherin gamma subfamily B, 5 [Source:MGI Symbol;Acc:MGI:1935196]
ENSMUSG00000002190	Clgn	1.91228	0.235714	0.06			0.3		2.2	0.8											0.3	0.3							chr8	83389867	83428552	+	38686	4025	2	17	protein_coding	protein_coding	KNOWN		calmegin [Source:MGI Symbol;Acc:MGI:107472]
ENSMUSG00000005089	Slc1a2	1.34539	0.107143	0.04					1.3	0.2											0.4								chr2	102658659	102790784	+	132126	13133	12	34	protein_coding	protein_coding	KNOWN		solute carrier family 1 (glial high affinity glutamate transporter), member 2 [Source:MGI Symbol;Acc:MGI:101931]
ENSMUSG00000084048	Gm12042	3.78252	5.55	0.4					51.8		5		3.3			17.6				4									chr11	21295560	21295860	+	301	301	1	1	processed_pseudogene	pseudogene	KNOWN		predicted gene 12042 [Source:MGI Symbol;Acc:MGI:3651845]
ENSMUSG00000034917	Tjp3	2.76323	1.51429	0.22	0.4		2.9		9.9	0.4	1	1.8	1	1		2.8				0.8			0.3		0.7			0.4	chr10	81273207	81291267	-	18061	3024	1	21	protein_coding	protein_coding	KNOWN		tight junction protein 3 [Source:MGI Symbol;Acc:MGI:1351650]
ENSMUSG00000051504	Siglech	1.68909	0.878571	0.27					9.7							0.5		2.1						2.7					chr7	55768178	55778925	+	10748	3383	8	20	protein_coding	protein_coding	KNOWN		sialic acid binding Ig-like lectin H [Source:MGI Symbol;Acc:MGI:2443256]
ENSMUSG00000049988	Lrrc25	0.636718	1.12143	0.72					15.6		0.1													7.1		0.1			chr8	70616844	70620850	+	4007	1273	1	3	protein_coding	protein_coding	KNOWN		leucine rich repeat containing 25 [Source:MGI Symbol;Acc:MGI:2445284]
ENSMUSG00000081217	Gm15268	1.06922	13.6429	6.5	0.3	9.1	3.1	8.8	91.2	3.4	20.2	6.2	11.1	1.7	13.4	9.4	2.6	10.5		0.3	3.1	3.1		26.4	14.8	11.6		5.7	chrX	141627959	141628468	+	510	352	1	2	processed_pseudogene	pseudogene	KNOWN		predicted gene 15268 [Source:MGI Symbol;Acc:MGI:3708116]
ENSMUSG00000038760	Trhr	1.89662	0.121429	0.03					1.1		0.3		0.3											0.3					chr15	44196135	44235912	+	39778	3976	2	7	protein_coding	protein_coding	KNOWN		thyrotropin releasing hormone receptor [Source:MGI Symbol;Acc:MGI:98824]
ENSMUSG00000106535	RP23-369O21.1	0.67503	5.47857	3.43	0.1		0.6	6.6	51.6	0.6	0.9	1.1	1		11	1.3	1.9		3.9	0.1			1.6	14.5		12.9		1.3	chr5	4073571	4075457	+	1887	1887	1	1	sense_intronic	lncRNA	NOVEL
ENSMUSG00000082651	Gm14001	2.57972	13.5286	2.26	0.4				119.4		38.9	0.4			9.7	20.6							4		8.5			10.1	chr2	121401145	121401391	-	247	247	1	1	processed_pseudogene	pseudogene	KNOWN		predicted gene 14001 [Source:MGI Symbol;Acc:MGI:3650180]
ENSMUSG00000081143	Gm15823	1.98561	4.48571	1.13	0.1	1.6	3.3		35.5		18.1				1.8	2.4					1.6	1.6				7.5		0.6	chr5	64252556	64253225	-	670	670	1	1	processed_pseudogene	pseudogene	KNOWN		predicted gene 15823 [Source:MGI Symbol;Acc:MGI:3801858]
ENSMUSG00000006344	Ggt5	0.057756	2.07143	1.99	0.3		1.4	2	18.3		0.4	0.1	1.4		1.7	0.3	1.9	1.2		5.9	1		6	3.6		0.3	1.8	1.3	chr10	75589340	75617200	+	27861	4736	4	19	protein_coding	protein_coding	KNOWN		gamma-glutamyltransferase 5 [Source:MGI Symbol;Acc:MGI:1346063]
ENSMUSG00000102778	Gm38165	1.05409	5.25714	2.53	0.2				53.3		0.2	0.4						19.5			13.2		4.1			8			chr18	61691046	61692384	-	1339	486	1	2	antisense	lncRNA	NOVEL		predicted gene, 38165 [Source:MGI Symbol;Acc:MGI:5611393]
ENSMUSG00000056078	Lipm	1.6164	1.78571	0.58					18.2						6.3			0.5	0.4				0.7	0.5		0.6		3.6	chr19	34100943	34122687	+	21745	2701	1	10	protein_coding	protein_coding	KNOWN		lipase, family member M [Source:MGI Symbol;Acc:MGI:1926003]
ENSMUSG00000030249	Abcc9	0.0640554	1.87143	1.79	0.3	0.4	0.9		15.3	0.2	1			1	6.1			1	0.8	0.2	2.1	2.3	0.5	1.3		6	0.7	4	chr6	142587862	142702274	-	114413	7538	4	41	protein_coding	protein_coding	KNOWN		ATP-binding cassette, sub-family C (CFTR/MRP), member 9 [Source:MGI Symbol;Acc:MGI:1352630]
ENSMUSG00000045440	Insm2	1.37495	0.342857	0.13		1.3			3.5												0.4				0.3			0.6	chr12	55598917	55602018	+	3102	3102	1	1	protein_coding	protein_coding	KNOWN		insulinoma-associated 2 [Source:MGI Symbol;Acc:MGI:1930787]
ENSMUSG00000044052	Ccr10	0.948917	1.00714	0.52	0.1	4.2			8.4		0.1	0.3				0.5	0.5		1.2				0.6	1.3	1.8	0.1		0.2	chr11	101172997	101175443	-	2447	1726	1	2	protein_coding	protein_coding	KNOWN		chemokine (C-C motif) receptor 10 [Source:MGI Symbol;Acc:MGI:1096320]
ENSMUSG00000078932	CN725425	0.865706	3.06429	1.68	1.9	0.5	0.5		25.9		0.1			9.6			4.4		7.7							6.5		2.6	chr15	91199494	91260894	+	61401	2043	2	15	protein_coding	protein_coding	NOVEL		cDNA sequence CN725425 [Source:MGI Symbol;Acc:MGI:3613655]
ENSMUSG00000097146	Gm4211	0.500898	0.157143	0.11					2			0.2														1.1			chr13	80957665	80963730	-	6066	2220	1	2	lincRNA	lncRNA	KNOWN		predicted gene 4211 [Source:MGI Symbol;Acc:MGI:3782387]
ENSMUSG00000043659	Npsr1	0.954025	0.371429	0.19				0.3	3.1		0.4						1.4				0.3			0.9		0.7			chr9	24097996	24316398	+	218403	3946	4	16	protein_coding	protein_coding	KNOWN		neuropeptide S receptor 1 [Source:MGI Symbol;Acc:MGI:2441738]
ENSMUSG00000105933	RP23-333I5.2	2.78592	3.81429	0.55			0.9	8.5	22	3.8	5.3	5.3			1	3.8		2.8			5.3							0.2	chr3	104180612	104183041	-	2430	2430	1	1	sense_intronic	lncRNA	NOVEL
ENSMUSG00000040528	Milr1	1.07035	7.18571	3.42	11	9.3		2.1	33.1	7.5	4.2	2	5.1	13.2	3.8	4.1	4.4	0.8			1.8	2.2	1.3	6.3	6.8	8.4	5.3	2.1	chr11	106751226	106768794	+	17569	2474	8	23	protein_coding	protein_coding	KNOWN		mast cell immunoglobulin like receptor 1 [Source:MGI Symbol;Acc:MGI:2685731]
ENSMUSG00000030111	A2m	2.31489	1.45714	0.29					11.4			2.4	5.8					0.8						2.9					chr6	121636173	121679237	+	43065	4670	1	36	protein_coding	protein_coding	KNOWN		alpha-2-macroglobulin [Source:MGI Symbol;Acc:MGI:2449119]
ENSMUSG00000031212	Pgr15l	0.767023	0.342857	0.2					3.1			0.9	0.7	0.1					1.5							0.3	0.2		chrX	97072596	97082104	+	9509	5379	1	5	protein_coding	protein_coding	KNOWN		G protein-coupled receptor 15-like [Source:MGI Symbol;Acc:MGI:2676330]
ENSMUSG00000079915	Gm16073	0.360672	0.771429	0.6	2.3				8.5										1.9						4.1				chr9	65838167	65838683	+	517	517	1	1	processed_pseudogene	pseudogene	KNOWN		predicted gene 16073 [Source:MGI Symbol;Acc:MGI:3802177]
ENSMUSG00000030154	Klrb1f	3.86344	7.47143	0.51	0.1		26.6		51.8	2.8	5.2				0.1		2	16		0.8			4.2			0.1			chr6	129045901	129057471	+	11571	1708	1	6	protein_coding	protein_coding	KNOWN	M	killer cell lectin-like receptor subfamily B member 1F [Source:MGI Symbol;Acc:MGI:2442965]
ENSMUSG00000086531	Gm11351	7.36632	0.585714							8.2																			chr13	25921033	25930941	-	9909	524	1	3	lincRNA	lncRNA	NOVEL		predicted gene 11351 [Source:MGI Symbol;Acc:MGI:3649797]
ENSMUSG00000086505	Gm16058	7.66534	0.721429							10.1																			chr5	27552551	27553875	-	1325	427	1	2	antisense	lncRNA	NOVEL		predicted gene 16058 [Source:MGI Symbol;Acc:MGI:3802026]
ENSMUSG00000082551	Gm15065	8.30834	1.12857							15.8																			chrX	75705409	75705681	+	273	273	1	1	processed_pseudogene	pseudogene	KNOWN		predicted gene 15065 [Source:MGI Symbol;Acc:MGI:3705525]
ENSMUSG00000063173	Olfr811	7.66534	0.721429							10.1																			chr10	129801564	129802523	-	960	960	1	1	protein_coding	protein_coding	KNOWN		olfactory receptor 811 [Source:MGI Symbol;Acc:MGI:3030645]
ENSMUSG00000021803	Cdhr1	5.83289	0.2							2.8																			chr14	37077850	37098311	-	20462	4303	1	17	protein_coding	protein_coding	KNOWN		cadherin-related family member 1 [Source:MGI Symbol;Acc:MGI:2157782]
ENSMUSG00000034792	Gna15	5.67243	0.178571							2.5																			chr10	81502306	81524225	-	21920	2135	3	11	protein_coding	protein_coding	KNOWN		guanine nucleotide binding protein, alpha 15 [Source:MGI Symbol;Acc:MGI:95770]
ENSMUSG00000026564	Dusp27	6.02237	0.228571							3.2																			chr1	166098148	166127922	-	29775	4049	2	9	protein_coding	protein_coding	KNOWN		dual specificity phosphatase 27 (putative) [Source:MGI Symbol;Acc:MGI:2685055]
ENSMUSG00000090203	AU015336	7.27612	0.55							7.7																			chr16	26031810	26040870	-	9061	849	1	3	sense_intronic	lncRNA	NOVEL		expressed sequence AU015336 [Source:MGI Symbol;Acc:MGI:2146536]
ENSMUSG00000073722	4931408C20Rik	5.12928	0.121429							1.7																			chr1	26681814	26687460	-	5647	4318	1	2	protein_coding	protein_coding	NOVEL		RIKEN cDNA 4931408C20 gene [Source:MGI Symbol;Acc:MGI:3588222]
ENSMUSG00000081084	Gm5638	6.71425	0.371429							5.2																			chrX	68629428	68630685	+	1258	1258	1	1	processed_pseudogene	pseudogene	KNOWN		predicted gene 5638 [Source:MGI Symbol;Acc:MGI:3648121]
ENSMUSG00000034607	Pof1b	5.2854	0.135714							1.9																			chrX	112638431	112698651	-	60221	3886	1	17	protein_coding	protein_coding	KNOWN		premature ovarian failure 1B [Source:MGI Symbol;Acc:MGI:1916943]
ENSMUSG00000099874	Gm29629	8.3966	1.2							16.8																			chr1	132139504	132142800	+	3297	386	1	2	antisense	lncRNA	NOVEL		predicted gene 29629 [Source:MGI Symbol;Acc:MGI:5580335]
ENSMUSG00000082483	Gm13486	9.25503	2.17857							30.5																			chr2	50409332	50409613	+	282	282	1	1	processed_pseudogene	pseudogene	KNOWN		predicted gene 13486 [Source:MGI Symbol;Acc:MGI:3651420]
ENSMUSG00000105346	RP23-226J22.3	6.96578	0.442857							6.2																			chr3	102074453	102075146	+	694	694	1	1	processed_pseudogene	pseudogene	KNOWN
ENSMUSG00000105798	RP23-200E11.3	9.38154	2.37857							33.1	0.2																		chr3	99180753	99181281	-	529	529	1	1	processed_pseudogene	pseudogene	KNOWN
ENSMUSG00000069296	Vmn1r195	8.11374	0.985714							13.7	0.1																		chr13	22278362	22279312	+	951	951	1	1	protein_coding	protein_coding	KNOWN		vomeronasal 1 receptor 195 [Source:MGI Symbol;Acc:MGI:2159692]
ENSMUSG00000050818	Olfr330	4.84901	1.82857	0.06						25.5	0.1																	0.6	chr11	58529037	58529984	-	948	948	1	1	protein_coding	protein_coding	KNOWN		olfactory receptor 330 [Source:MGI Symbol;Acc:MGI:3030164]
ENSMUSG00000101734	4933400C23Rik	6.44294	0.307143							4.2		0.1																	chr9	92717456	92795711	+	78256	2039	2	8	lincRNA	lncRNA	NOVEL		RIKEN cDNA 4933400C23 gene [Source:MGI Symbol;Acc:MGI:5439420]
ENSMUSG00000086758	Gm13912	3.10719	0.285714	0.03						4																		0.3	chr2	108183716	108291319	-	107604	1860	1	3	lincRNA	lncRNA	NOVEL		predicted gene 13912 [Source:MGI Symbol;Acc:MGI:3650993]
ENSMUSG00000030219	Erp27	1.96654	0.635714	0.16						8.9														0.4		0.8		0.4	chr6	136907311	136922180	-	14870	2981	3	11	protein_coding	protein_coding	KNOWN		endoplasmic reticulum protein 27 [Source:MGI Symbol;Acc:MGI:1916437]
ENSMUSG00000101211	Gm28818	3.23668	0.407143	0.04						5			0.3		0.4					0.4									chr1	71894068	71917125	-	23058	3067	2	4	lincRNA	lncRNA	NOVEL		predicted gene 28818 [Source:MGI Symbol;Acc:MGI:5579524]
ENSMUSG00000045336	Hsfy2	7.13955	0.5				0.8			6.2																			chr1	56636044	56637435	-	1392	1392	1	1	protein_coding	protein_coding	KNOWN		heat shock transcription factor, Y linked 2 [Source:MGI Symbol;Acc:MGI:1918316]
ENSMUSG00000085027	Gm11840	8.73809	1.52143				1.6	1.4		17.2	0.1			1															chr4	11999474	12009043	-	9570	696	1	2	lincRNA	lncRNA	NOVEL		predicted gene 11840 [Source:MGI Symbol;Acc:MGI:3651502]
ENSMUSG00000049148	Plcxd3	2.32193	0.514286	0.1						6.4			0.2	0.1		0.2		0.3					1						chr15	4375491	4575553	+	200063	5042	2	6	protein_coding	protein_coding	KNOWN		phosphatidylinositol-specific phospholipase C, X domain containing 3 [Source:MGI Symbol;Acc:MGI:2442605]
ENSMUSG00000053214	Gm9899	3.05889	0.192857	0.02			0.2			2.1		0.2				0.1	0.1						0.2						chr5	30573987	30588619	-	14633	6195	3	8	pseudogene	pseudogene	NOVEL		predicted gene 9899 [Source:MGI Symbol;Acc:MGI:3708711]
ENSMUSG00000035033	Tbr1	4.09771	0.4	0.02					0.8	4.8									0.2										chr2	61802930	61814114	+	11185	5486	4	12	protein_coding	protein_coding	KNOWN		T-box brain gene 1 [Source:MGI Symbol;Acc:MGI:107404]
ENSMUSG00000054630	Ugt2b5	1.99594	0.25	0.06						3.5												0.6							chr5	87124960	87140318	-	15359	1858	1	6	protein_coding	protein_coding	KNOWN		UDP glucuronosyltransferase 2 family, polypeptide B5 [Source:MGI Symbol;Acc:MGI:98900]
ENSMUSG00000097005	4930598A11Rik	1.70293	1.34286	0.41						17.2	0.2						1.4					3.3						0.8	chr4	20032846	20041564	-	8719	628	1	3	lincRNA	lncRNA	KNOWN		RIKEN cDNA 4930598A11 gene [Source:MGI Symbol;Acc:MGI:2152336]
ENSMUSG00000044265	E030002O03Rik	7.01123	0.457143							5.3			0.4	0.7															chr7	104153013	104164831	-	11819	2268	2	8	protein_coding	protein_coding	NOVEL		RIKEN cDNA E030002O03 gene [Source:MGI Symbol;Acc:MGI:2443346]
ENSMUSG00000104727	CH36-12I15.3	9.31967	2.27857							25.3	0.2	0.4		6															chr5	128448904	128449782	+	879	517	1	2	lincRNA	lncRNA	NOVEL
ENSMUSG00000029273	Sult1d1	3.00545	0.185714	0.02						2.2		0.4																0.2	chr5	87554645	87569027	-	14383	2459	2	10	protein_coding	protein_coding	KNOWN		sulfotransferase family 1D, member 1 [Source:MGI Symbol;Acc:MGI:1926341]
ENSMUSG00000056332	Gm16294	1.68038	0.264286	0.08						3.7														0.8					chr15	40511322	40527277	-	15956	1459	1	3	lincRNA	lncRNA	KNOWN		predicted gene 16294 [Source:MGI Symbol;Acc:MGI:3645121]
ENSMUSG00000032323	Cyp11a1	1.95128	88.1429	22.79	45.4	66.3	56.7	18.6	114.9	634	96.5	83.8	28.1	25.2	14.1	35.4	4.9	10.1	8	30	1.6	0.9	51	32.6	73.2	9.7	17.8	3.1	chr9	58006411	58027023	+	20613	4804	4	16	protein_coding	protein_coding	KNOWN		cytochrome P450, family 11, subfamily a, polypeptide 1 [Source:MGI Symbol;Acc:MGI:88582]
ENSMUSG00000030887	Pdzd9	0.948276	3.26429	1.69	0.8	0.7	1.4	0.7	1.5	28.7	3.6	1.7	0.6	0.4	0.7	2.6		2.3		1.6	0.7	1.4	0.6	0.8		5.8	3.3	2.7	chr7	120659296	120670343	-	11048	1615	2	7	protein_coding	protein_coding	KNOWN		PDZ domain containing 9 [Source:MGI Symbol;Acc:MGI:1915233]
ENSMUSG00000083412	Gm12268	1.34806	0.692857	0.27						9.7																2.7			chr11	60446743	60447184	+	442	442	1	1	processed_pseudogene	pseudogene	KNOWN		predicted gene 12268 [Source:MGI Symbol;Acc:MGI:3702435]
ENSMUSG00000085979	Gm12055	1.53898	0.878571	0.3						9.6			1.3		1.4											3			chr11	22729897	22732986	-	3090	793	1	2	lincRNA	lncRNA	NOVEL		predicted gene 12055 [Source:MGI Symbol;Acc:MGI:3650012]
ENSMUSG00000046317	BC107364	0.207179	1.08571	0.94						14.2	0.1		0.9								1.9		2.6	3	1.8	0.1			chr3	96433788	96452306	-	18519	1159	2	5	protein_coding	protein_coding	KNOWN		cDNA sequence BC107364 [Source:MGI Symbol;Acc:MGI:3618860]
ENSMUSG00000085925	Rtl1	3.29278	0.521429	0.05					0.7	4.6		0.4		0.1	0.4		0.4	0.7									0.5		chr12	109589194	109600330	-	11137	6357	1	2	protein_coding	protein_coding	KNOWN	P	retrotransposon-like 1 [Source:MGI Symbol;Acc:MGI:2656842]
ENSMUSG00000040726	Hesx1	3.86366	2.81429	0.19	0.1				5.1	23.5	0.1						3.2	7.4				1	0.9						chr14	27000362	27002329	+	1968	1141	1	4	protein_coding	protein_coding	KNOWN		homeobox gene expressed in ES cells [Source:MGI Symbol;Acc:MGI:96071]
ENSMUSG00000043485	Krt34	6.30378	0.278571							2.7			0.6				0.6												chr11	100037347	100041554	-	4208	1609	1	7	protein_coding	protein_coding	KNOWN		keratin 34 [Source:MGI Symbol;Acc:MGI:1309994]
ENSMUSG00000037944	Ccr7	6.89482	0.421429							4.4	0.1						1.4												chr11	99144196	99155077	-	10882	1978	1	3	protein_coding	protein_coding	KNOWN		chemokine (C-C motif) receptor 7 [Source:MGI Symbol;Acc:MGI:103011]
ENSMUSG00000085578	Gm11527	1.43134	0.95	0.35						9.1				1.2			3						1.7	1.8					chr11	95858162	95859174	-	1013	596	1	2	lincRNA	lncRNA	NOVEL		predicted gene 11527 [Source:MGI Symbol;Acc:MGI:3649799]
ENSMUSG00000097847	4930478K11Rik	2.28109	0.742857	0.15						7.6					1.5		1.3							1.5					chr12	108313779	108328030	-	14252	715	1	3	lincRNA	lncRNA	KNOWN		RIKEN cDNA 4930478K11 gene [Source:MGI Symbol;Acc:MGI:1925261]
ENSMUSG00000001493	Meox1	-0.0657609	0.792857	0.83				0.4		9.4			1.3						0.9	0.6	0.5	0.5		1.1			2.4	2.3	chr11	101877510	101894374	-	16865	2228	1	3	protein_coding	protein_coding	KNOWN		mesenchyme homeobox 1 [Source:MGI Symbol;Acc:MGI:103220]
ENSMUSG00000003555	Cyp17a1	3.03569	154.029	18.78	0.6	6.3	4.6	1.4	15.8	1297	426.3	116.9	72.1	31.3	96.2	44.1	34.5	9.3	8.4	4.8	12.8	23.8	39	4	47.8	24.7	18	4.5	chr19	46667165	46672974	-	5810	2166	3	12	protein_coding	protein_coding	KNOWN		cytochrome P450, family 17, subfamily a, polypeptide 1 [Source:MGI Symbol;Acc:MGI:88586]
ENSMUSG00000030854	Ptpn5	0.724448	2.72857	1.65		0.9				21.2	8.8	1.7	2	1.3	0.8	0.6	0.9		0.6	0.7	0.4		0.7	0.6	0.7	3.8	3.7	5.3	chr7	47077798	47133684	-	55887	5791	11	38	protein_coding	protein_coding	KNOWN		protein tyrosine phosphatase, non-receptor type 5 [Source:MGI Symbol;Acc:MGI:97807]
ENSMUSG00000032315	Cyp1a1	5.55459	0.164286			0.4				1.6				0.3															chr9	57697613	57703822	+	6210	2619	1	7	protein_coding	protein_coding	KNOWN		cytochrome P450, family 1, subfamily a, polypeptide 1 [Source:MGI Symbol;Acc:MGI:88588]
ENSMUSG00000106588	RP23-454P8.1	9.09011	1.94286		0.1	6.7			1	16.2	0.1	0.2					2.9												chr5	3472861	3480873	-	8013	1232	2	3	antisense	lncRNA	NOVEL
ENSMUSG00000081868	Gm12039	10.9665	7.14286			28.9				61.1	0.6					4.4	5												chr11	21280045	21280224	-	180	180	1	1	processed_pseudogene	pseudogene	KNOWN		predicted gene 12039 [Source:MGI Symbol;Acc:MGI:3651600]
ENSMUSG00000081496	Gm13428	0.376513	1.07857	0.83						11.8		1.1		2.2										3.3		3.6		1.4	chr2	36137339	36137703	-	365	365	1	1	processed_pseudogene	pseudogene	KNOWN		predicted gene 13428 [Source:MGI Symbol;Acc:MGI:3649767]
ENSMUSG00000021403	Serpinb9b	1.89908	2.13571	0.57				4.2		20.9	0.1	1.6		0.2	0.4	2.3		0.2	5.7										chr13	33027416	33041884	+	14469	3253	1	7	protein_coding	protein_coding	KNOWN		serine (or cysteine) peptidase inhibitor, clade B, member 9b [Source:MGI Symbol;Acc:MGI:894668]
ENSMUSG00000105937	RP24-349N15.1	-0.028502	1.5	1.53						18							3		7				3.3		3.3			1.7	chr3	135963459	135963758	-	300	300	1	1	processed_pseudogene	pseudogene	KNOWN
ENSMUSG00000039785	Defb5	0.555173	1.48571	1.01						20.8									10.1										chr8	19247580	19250828	+	3249	207	1	2	protein_coding	protein_coding	KNOWN		defensin beta 5 [Source:MGI Symbol;Acc:MGI:1933153]
ENSMUSG00000082509	Gm15673	1.81447	1.52143	0.43			1.2			11.7	0.1			1.6	4.8		1.9				1.2	1.2				1.4		0.5	chr7	101238341	101239278	+	938	938	1	1	processed_pseudogene	pseudogene	KNOWN		predicted gene 15673 [Source:MGI Symbol;Acc:MGI:3783115]
ENSMUSG00000023906	Cldn6	0.220303	0.571429	0.49						7.9	0.1											2.8					2.1		chr17	23679365	23682446	+	3082	1506	1	3	protein_coding	protein_coding	KNOWN		claudin 6 [Source:MGI Symbol;Acc:MGI:1859284]
ENSMUSG00000035566	Pcdh17	0.355095	0.192857	0.15		0.2	0.3			2					0.2					0.1		0.1				0.4	0.9		chr14	84443563	84537060	+	93498	9509	1	4	protein_coding	protein_coding	KNOWN		protocadherin 17 [Source:MGI Symbol;Acc:MGI:2684924]
ENSMUSG00000028009	1700061I17Rik	8.86728	1.66429		0.1			3.2	0.1	12.5	0.1					0.8	1.4	5.1											chr3	117060522	117077765	-	17244	1962	1	9	lincRNA	lncRNA	KNOWN		RIKEN cDNA 1700061I17 gene [Source:MGI Symbol;Acc:MGI:1920612]
ENSMUSG00000023013	Aqp2	4.07388	6.79286	0.4	0.1	9.6		7.3	15.7	45.1	8.1				7.4		1.8								2.2	1.8			chr15	99579056	99584545	+	5490	1416	1	4	protein_coding	protein_coding	KNOWN		aquaporin 2 [Source:MGI Symbol;Acc:MGI:1096865]
ENSMUSG00000086220	Gm16599	2.52124	0.992857	0.17				1.8	1.9	6.5	0.1			0.6	1	1.4		0.6					0.8	0.9					chr5	136274996	136417894	+	142899	1182	1	5	antisense	lncRNA	NOVEL		predicted gene, 16599 [Source:MGI Symbol;Acc:MGI:4439523]
ENSMUSG00000054641	Mmrn1	4.28568	1.82143	0.09				0.2	7.7	15						2.6							0.3	0.4			0.2		chr6	60924976	60989378	+	64403	5868	2	12	protein_coding	protein_coding	KNOWN		multimerin 1 [Source:MGI Symbol;Acc:MGI:1918195]
ENSMUSG00000101112	Gm29185	0.368835	0.75	0.58						10.5									1.9				3.9						chr1	73269064	73306360	+	37297	516	1	3	lincRNA	lncRNA	NOVEL		predicted gene 29185 [Source:MGI Symbol;Acc:MGI:5579891]
ENSMUSG00000082720	Gm12489	-0.0553457	2.07857	2.16						29.1													13.5	8.1					chr3	107919662	107919809	+	148	148	1	1	processed_pseudogene	pseudogene	KNOWN		predicted gene 12489 [Source:MGI Symbol;Acc:MGI:3650952]
ENSMUSG00000087636	Gm4660	0.20978	2.85714	2.47	3.2	2.7				21.8	3.7	6.9						1.7	5.2			2.7	7.4	3	5.2	0.2		1	chr16	60397920	60398322	-	403	403	1	1	processed_pseudogene	pseudogene	KNOWN		predicted gene 4660 [Source:MGI Symbol;Acc:MGI:3782842]
ENSMUSG00000037855	Zfp365	-0.063803	3.69286	3.86	3.3	0.2	1.3	2.8	4.5	23.6	2.3	2.5	0.2	1.7	3.6	0.3	2.4	3	3.5	0.3	5.5	6.9	5.9	7.9	4.7	0.3	2.3	1.3	chr10	67886103	67912662	-	26560	5205	4	10	protein_coding	protein_coding	KNOWN		zinc finger protein 365 [Source:MGI Symbol;Acc:MGI:2143676]
ENSMUSG00000029375	Cxcl15	3.27302	0.514286	0.05						4.1	1.3	0.1					1.7		0.5										chr5	90794534	90803067	+	8534	2127	1	4	protein_coding	protein_coding	KNOWN		chemokine (C-X-C motif) ligand 15 [Source:MGI Symbol;Acc:MGI:1339941]
ENSMUSG00000020911	Krt19	0.882682	0.814286	0.44			0.6		1.8	8.9	0.1									3.8				0.6					chr11	100140810	100148665	-	7856	1855	3	11	protein_coding	protein_coding	KNOWN		keratin 19 [Source:MGI Symbol;Acc:MGI:96693]
ENSMUSG00000049897	Stkld1	0.0286638	0.214286	0.21						3									1	1.1									chr2	26934047	26953496	+	19450	2191	2	22	protein_coding	protein_coding	KNOWN		serine/threonine kinase-like domain containing 1 [Source:MGI Symbol;Acc:MGI:2685557]
ENSMUSG00000028036	Ptgfr	0.715871	3.71429	2.26					1.8	32.6	3.6	5.8	8.2							15.5		7.1							chr3	151796502	151837630	-	41129	6778	3	7	protein_coding	protein_coding	KNOWN		prostaglandin F receptor [Source:MGI Symbol;Acc:MGI:97796]
ENSMUSG00000051669	AU021092	2.32034	51.7571	10.36	12.8	0.8	4	38.2	55.4	272	93.3	0.1	59.1	38.4	3.5	97.1	32.4	17.5	13.2	0.1		15.3	38.7	1.9	12.4	19.4	2.4	0.2	chr16	5211828	5222299	-	10472	1363	1	8	protein_coding	protein_coding	KNOWN		expressed sequence AU021092 [Source:MGI Symbol;Acc:MGI:2146559]
ENSMUSG00000039457	Ppl	0.948775	0.292857	0.15			0.5			2.3			0.6			0.7					0.5			0.2	0.5			0.3	chr16	5086291	5132481	-	46191	6277	1	22	protein_coding	protein_coding	KNOWN		periplakin [Source:MGI Symbol;Acc:MGI:1194898]
ENSMUSG00000034387	Ssu2	1.5891	1.99286	0.66		4.5		0.4		16	6.5	0.2				0.3							1.6	5					chr6	112359324	112388023	-	28700	2543	3	16	protein_coding	protein_coding	KNOWN		ssu-2 homolog (C. elegans) [Source:MGI Symbol;Acc:MGI:2443733]
ENSMUSG00000074763	Macrod2os2	0.897991	0.357143	0.19		1.1	0.3			3.4								0.2								0.4		1.5	chr2	141229670	141235426	-	5757	3566	2	3	antisense	lncRNA	KNOWN		MACRO domain containing 2, opposite strand 2 [Source:MGI Symbol;Acc:MGI:3651295]
ENSMUSG00000085867	Gm5834	1.24676	3.63571	1.53	8.3				4.6	20.9	4.2	0.1			2.3	1.6	5.3	3.6	1.1	1.3	1.1		1	4.6	1.1	5.1			chr1	139939601	139994205	-	54605	1026	1	6	unprocessed_pseudogene	pseudogene	KNOWN		predicted pseudogene 5834 [Source:MGI Symbol;Acc:MGI:3643955]
ENSMUSG00000101746	2310043L19Rik	9.00843	1.83571					7.3		14.2	3.9	0.3																	chr1	177641542	177642943	-	1402	698	1	3	lincRNA	lncRNA	KNOWN		RIKEN cDNA 2310043L19 gene [Source:MGI Symbol;Acc:MGI:1922839]
ENSMUSG00000091043	Glyatl3	7.36632	0.585714								8.2																		chr17	40904741	40914350	-	9610	873	1	5	protein_coding	protein_coding	KNOWN		glycine-N-acyltransferase-like 3 [Source:MGI Symbol;Acc:MGI:3647683]
ENSMUSG00000089700	Gm2343	6.87036	0.414286								5.8																		chr1	163729569	163730610	+	1042	1042	1	1	processed_pseudogene	pseudogene	KNOWN		predicted gene 2343 [Source:MGI Symbol;Acc:MGI:3780513]
ENSMUSG00000047545	Olfr629	8.40514	1.20714								16.9																		chr7	103740294	103741238	-	945	945	1	1	protein_coding	protein_coding	KNOWN		olfactory receptor 629 [Source:MGI Symbol;Acc:MGI:3030463]
ENSMUSG00000081529	Gm14884	10.2703	4.40714								61.7																		chrX	20459490	20459685	-	196	196	1	1	processed_pseudogene	pseudogene	KNOWN		predicted gene 14884 [Source:MGI Symbol;Acc:MGI:3705607]
ENSMUSG00000045022	1700024P04Rik	7.97154	0.892857								12.5																		chr13	98984085	98984565	-	481	481	1	1	protein_coding	protein_coding	KNOWN		RIKEN cDNA 1700024P04 gene [Source:MGI Symbol;Acc:MGI:1916632]
ENSMUSG00000081256	Gm15791	8.55842	1.34286								18.8																		chr5	110328204	110328522	+	319	319	1	1	processed_pseudogene	pseudogene	KNOWN		predicted gene 15791 [Source:MGI Symbol;Acc:MGI:3783233]
ENSMUSG00000090427	Gm17225	8.59619	1.37857								19.3																		chr3	126432883	126439269	-	6387	497	1	2	antisense	lncRNA	KNOWN		predicted gene 17225 [Source:MGI Symbol;Acc:MGI:4938052]
ENSMUSG00000037872	Ackr1	7.8392	0.814286								11.4																		chr1	173331886	173333750	-	1865	1405	3	7	protein_coding	protein_coding	KNOWN		atypical chemokine receptor 1 (Duffy blood group) [Source:MGI Symbol;Acc:MGI:1097689]
ENSMUSG00000041681	Iapp	6.96578	0.442857								6.2																		chr6	142298423	142303961	+	5539	974	2	5	protein_coding	protein_coding	KNOWN		islet amyloid polypeptide [Source:MGI Symbol;Acc:MGI:96382]
ENSMUSG00000061959	Ces1e	4.01792	0.864286	0.05							12.1															0.5			chr8	93201218	93229619	-	28402	2189	3	19	protein_coding	protein_coding	KNOWN		carboxylesterase 1E [Source:MGI Symbol;Acc:MGI:95432]
ENSMUSG00000040505	Abcg5	6.10852	0.242857								3.1	0.3																	chr17	84658234	84683011	-	24778	2712	4	18	protein_coding	protein_coding	KNOWN		ATP-binding cassette, sub-family G (WHITE), member 5 [Source:MGI Symbol;Acc:MGI:1351659]
ENSMUSG00000080850	Gm12439	3.21849	2.54286	0.27							33.4					2.2									2.7				chr4	48675156	48675520	+	365	365	1	1	processed_pseudogene	pseudogene	KNOWN		predicted gene 12439 [Source:MGI Symbol;Acc:MGI:3651708]
ENSMUSG00000079645	Gm17193	2.99586	0.742857	0.09							10.4																	0.9	chr12	84922542	84923512	-	971	691	1	2	sense_intronic	lncRNA	PUTATIVE		predicted gene 17193 [Source:MGI Symbol;Acc:MGI:4938020]
ENSMUSG00000007944	Ttc9b	2.94831	0.564286	0.07							7.9																	0.7	chr7	27653915	27656208	+	2294	914	1	3	protein_coding	protein_coding	KNOWN		tetratricopeptide repeat domain 9B [Source:MGI Symbol;Acc:MGI:1920282]
ENSMUSG00000024502	Jakmip2	1.99669	0.928571	0.23							13									0.4	0.3							1.6	chr18	43531408	43687773	-	156366	3511	1	22	protein_coding	protein_coding	KNOWN		janus kinase and microtubule interacting protein 2 [Source:MGI Symbol;Acc:MGI:1923467]
ENSMUSG00000014198	Zfp385c	2.17255	0.192857	0.04							2.7																	0.4	chr11	100627543	100692455	-	64913	3101	4	16	protein_coding	protein_coding	KNOWN		zinc finger protein 385C [Source:MGI Symbol;Acc:MGI:3608347]
ENSMUSG00000089908	Gm16558	2.77684	4.40714	0.64	2.4						53.2	3.8			2.3										1.9	4.5			chr18	25391801	25392332	+	532	532	1	1	processed_pseudogene	pseudogene	KNOWN		predicted gene 16558 [Source:MGI Symbol;Acc:MGI:4414978]
ENSMUSG00000102554	Gm37568	8.29921	1.12143								13.2					2.5													chr9	108331246	108331609	+	364	364	1	1	processed_pseudogene	pseudogene	KNOWN		predicted gene, 37568 [Source:MGI Symbol;Acc:MGI:5610796]
ENSMUSG00000024737	Slc15a3	1.04731	0.107143	0.05							1.5								0.2				0.2					0.1	chr19	10839727	10859362	+	19636	5491	4	14	protein_coding	protein_coding	KNOWN		solute carrier family 15, member 3 [Source:MGI Symbol;Acc:MGI:1929691]
ENSMUSG00000104976	RP23-70G12.2	8.65464	1.43571								16.6		3.5																chr3	103246975	103247263	-	289	289	1	1	processed_pseudogene	pseudogene	KNOWN
ENSMUSG00000028864	Hgf	2.43976	0.178571	0.03			0.2				2.1	0.2												0.3					chr5	16553495	16620152	+	66658	7186	6	31	protein_coding	protein_coding	KNOWN		hepatocyte growth factor [Source:MGI Symbol;Acc:MGI:96079]
ENSMUSG00000036602	Alx1	1.52047	0.121429	0.04							1.7													0.4					chr10	103007846	103029054	-	21209	2815	3	9	protein_coding	protein_coding	KNOWN		ALX homeobox 1 [Source:MGI Symbol;Acc:MGI:104621]
ENSMUSG00000046961	Gpr156	2.95716	0.257143	0.03		0.2					2.5	0.2	0.2	0.3			0.2											0.3	chr16	37916496	38007527	+	91032	4581	1	10	protein_coding	protein_coding	KNOWN		G protein-coupled receptor 156 [Source:MGI Symbol;Acc:MGI:2653880]
ENSMUSG00000084087	Gm13650	1.56623	1.63571	0.55		2.3					16.9			1.6			2.1										2.5	3	chr2	77255991	77256423	-	433	433	1	1	processed_pseudogene	pseudogene	KNOWN		predicted gene 13650 [Source:MGI Symbol;Acc:MGI:3649525]
ENSMUSG00000097513	Gm26696	5.1157	1.50714	0.04	0.9		3.8		0.5		15.9																0.4		chr6	4593804	4596651	-	2848	2848	1	1	lincRNA	lncRNA	NOVEL		predicted gene, 26696 [Source:MGI Symbol;Acc:MGI:5477190]
ENSMUSG00000070691	Runx3	2.94996	0.178571	0.02					0.5		2													0.2					chr4	135120652	135177990	+	57339	5003	6	16	protein_coding	protein_coding	KNOWN		runt related transcription factor 3 [Source:MGI Symbol;Acc:MGI:102672]
ENSMUSG00000106099	RP23-235E15.6	3.49129	2.28571	0.2	0.4			1.6	1.8	0.7	18.6	3.9			2.2		0.5	2.3						1		0.4		0.6	chr3	119743208	119746446	-	3239	3239	1	1	sense_intronic	lncRNA	NOVEL
ENSMUSG00000084826	AI847159	8.17493	1.02857								10.5	3		0.9															chr2	129158666	129180667	-	22002	1574	4	8	antisense	lncRNA	NOVEL		expressed sequence AI847159 [Source:MGI Symbol;Acc:MGI:3528181]
ENSMUSG00000104775	RP24-390N7.2	0.73003	1.47857	0.89	1.6	1.4				1.6	13	0.9	1.3	0.9						3.1		1.4		1.6			1.4	1.4	chr5	60821659	60822427	-	769	769	1	1	processed_pseudogene	pseudogene	KNOWN
ENSMUSG00000093575	Gm20695	0.507643	0.314286	0.22							4.4											1						1.2	chr16	3884648	3919517	+	34870	1088	2	11	protein_coding	protein_coding	NOVEL		predicted gene 20695 [Source:MGI Symbol;Acc:MGI:5313142]
ENSMUSG00000085531	Slc36a3os	0.458737	1.66429	1.21			2.1				21.2												3.8	2.3				6	chr11	55137044	55140193	+	3150	520	1	2	antisense	lncRNA	KNOWN		solute carrier family 36 (proton/amino acid symporter), member 3, opposite strand [Source:MGI Symbol;Acc:MGI:3651340]
ENSMUSG00000106006	RP24-352B14.3	0.438203	1.20714	0.89							16.9																2.2	6.7	chr3	57809762	57810257	-	496	496	1	1	processed_pseudogene	pseudogene	KNOWN
ENSMUSG00000081650	Gm16181	0.718229	0.907143	0.55	2.1						10.6									2.1								3.4	chr17	35220834	35224134	+	3301	567	1	2	protein_coding	protein_coding	PUTATIVE		predicted gene 16181 [Source:MGI Symbol;Acc:MGI:3802038]
ENSMUSG00000040471	Ggt6	1.75051	0.378571	0.11							4.7				0.6								1.1						chr11	72435526	72438400	+	2875	1818	3	8	protein_coding	protein_coding	KNOWN		gamma-glutamyltransferase 6 [Source:MGI Symbol;Acc:MGI:1918772]
ENSMUSG00000024211	Grm8	0.867535	1.20714	0.66		1.2		0.1		1.3	9.2	0.4	0.5		1.9	0.6	0.2	1.5	0.3	0.2			3.5		1.2			1.4	chr6	27275121	28135178	-	860058	7850	6	24	protein_coding	protein_coding	KNOWN		glutamate receptor, metabotropic 8 [Source:MGI Symbol;Acc:MGI:1351345]
ENSMUSG00000097767	Miat	1.1316	0.135714	0.06							1.3			0.1		0.3		0.2					0.3				0.3		chr5	112213228	112229395	-	16168	9293	6	20	lincRNA	lncRNA	KNOWN		myocardial infarction associated transcript (non-protein coding) [Source:MGI Symbol;Acc:MGI:2444886]
ENSMUSG00000082899	Gm12379	3.28028	2.55714	0.26				7.9			25.3		2.6										2.6						chr4	38028845	38029273	+	429	391	1	2	processed_pseudogene	pseudogene	KNOWN		predicted gene 12379 [Source:MGI Symbol;Acc:MGI:3651855]
ENSMUSG00000098348	Btg1-ps2	7.98299	0.9					4.3			8.3																		chrX	38038199	38043114	-	4916	1194	3	7	protein_coding	protein_coding	KNOWN		B cell translocation gene 1, anti-proliferative, pseudogene 2 [Source:MGI Symbol;Acc:MGI:3588265]
ENSMUSG00000005338	Cadm3	1.34539	0.107143	0.04						0.3	1					0.2				0.2							0.2		chr1	173333258	173367695	-	34438	7248	5	18	protein_coding	protein_coding	KNOWN		cell adhesion molecule 3 [Source:MGI Symbol;Acc:MGI:2137858]
ENSMUSG00000102899	Gm37850	1.46361	4.75	1.72	0.2				6.4	10.4	31.1	1.1	1.8	1.1	4.2	6.2		4		4.6		2	1.8			0.2	2	6.6	chr9	107762808	107763587	+	780	549	1	2	antisense	lncRNA	NOVEL		predicted gene, 37850 [Source:MGI Symbol;Acc:MGI:5611078]
ENSMUSG00000087525	Gm13062	3.08945	1.81429	0.21		7.3					17.6	0.5								2.1									chr4	142180602	142184139	+	3538	562	1	3	antisense	lncRNA	NOVEL		predicted gene 13062 [Source:MGI Symbol;Acc:MGI:3649476]
ENSMUSG00000105137	RP23-267O21.4	2.91521	0.928571	0.12		2		0.5	2.2	0.6	6.1	0.8				0.8								0.6				0.6	chr3	100624902	100627022	-	2121	2121	1	1	sense_intronic	lncRNA	NOVEL
ENSMUSG00000104306	Gm36972	8.03892	0.935714								9						4.1												chr1	165775868	165777155	-	1288	676	1	2	lincRNA	lncRNA	NOVEL		predicted gene, 36972 [Source:MGI Symbol;Acc:MGI:5610200]
ENSMUSG00000080831	Gm12529	1.13283	2.63571	1.2		3.7					23.1	7.1				3							7.5	4.5					chr4	59532747	59533014	+	268	268	1	1	processed_pseudogene	pseudogene	KNOWN		predicted gene 12529 [Source:MGI Symbol;Acc:MGI:3651544]
ENSMUSG00000079606	Gm595	0.75812	0.814286	0.48		1	0.5			0.6	7.8			1.5							0.5		0.9		2.9		0.5		chrX	48841466	48877713	-	36248	2122	1	21	protein_coding	protein_coding	KNOWN		predicted gene 595 [Source:MGI Symbol;Acc:MGI:2685441]
ENSMUSG00000038530	Rgs4	0.112357	1.17857	1.09			0.4				16.1											3.8			6.1			1	chr1	169741477	169747642	-	6166	3098	3	9	protein_coding	protein_coding	KNOWN		regulator of G-protein signaling 4 [Source:MGI Symbol;Acc:MGI:108409]
ENSMUSG00000097724	Gm26850	0.448449	0.942857	0.69		1	0.3			1.4	8.2						2.3		1				1.9	1.1	2.9				chr3	63963633	63968659	+	5027	3211	2	3	antisense	lncRNA	NOVEL		predicted gene, 26850 [Source:MGI Symbol;Acc:MGI:5477344]
ENSMUSG00000003484	Cyp4f18	1.50419	0.914286	0.32						1.2	9.5		2.1								2.9							0.3	chr8	71988482	72009626	-	21145	1855	3	17	protein_coding	protein_coding	KNOWN		cytochrome P450, family 4, subfamily f, polypeptide 18 [Source:MGI Symbol;Acc:MGI:1919304]
ENSMUSG00000000392	Fap	-0.292281	1.88571	2.31			3.1				21.6			0.1			0.6	1	3.2		10.7	1.7	2.7	4.5		0.3			chr2	62500943	62574075	-	73133	5662	9	41	protein_coding	protein_coding	KNOWN		fibroblast activation protein [Source:MGI Symbol;Acc:MGI:109608]
ENSMUSG00000091071	1700030C10Rik	-0.14379	0.814286	0.9					0.8		8.5			2.1					2.2	0.1	2.2		1.4	0.8		0.1	1.5	0.7	chr12	20814257	20815727	-	1471	1471	2	2	transcribed_unprocessed_pseudogene	pseudogene	KNOWN		RIKEN cDNA 1700030C10 gene [Source:MGI Symbol;Acc:MGI:1916763]
ENSMUSG00000019834	Slc22a16	0.27998	0.571429	0.47						2.3	5.7								1.7		1.8			0.5				0.7	chr10	40570336	40604132	+	33797	2416	2	10	protein_coding	protein_coding	KNOWN		solute carrier family 22 (organic cation transporter), member 16 [Source:MGI Symbol;Acc:MGI:1918090]
ENSMUSG00000002588	Pon1	2.43976	0.178571	0.03	0.8						1.7								0.3										chr6	5168090	5193946	-	25857	2898	4	14	protein_coding	protein_coding	KNOWN		paraoxonase 1 [Source:MGI Symbol;Acc:MGI:103295]
ENSMUSG00000085627	Gm11222	3.59622	1.00714	0.08	1.6		2.8			1.5	6.8		1.4															0.8	chr4	69853947	69854684	+	738	738	1	1	processed_pseudogene	pseudogene	KNOWN		predicted gene 11222 [Source:MGI Symbol;Acc:MGI:3651632]
ENSMUSG00000083748	Gm11662	-0.0633217	1.49286	1.56	0.1						18	2.2						0.6		2.2					2.7	7.5	0.9	2.3	chr11	104679105	104680655	-	1551	1193	1	2	processed_pseudogene	pseudogene	KNOWN		predicted gene 11662 [Source:MGI Symbol;Acc:MGI:3651457]
ENSMUSG00000045362	Tnfrsf26	1.46855	0.421429	0.15			0.7	0.7	0.8		3	0.1	0.6												0.3	1.2			chr7	143607685	143627845	-	20161	2977	1	8	protein_coding	protein_coding	KNOWN		tumor necrosis factor receptor superfamily, member 26 [Source:MGI Symbol;Acc:MGI:2651928]
ENSMUSG00000096025	Ralyl	0.424402	4.22857	3.15		12.2		8.2			38.8								12.2						12.2	5.5		1.6	chr3	13776848	13777102	+	255	255	1	1	processed_pseudogene	pseudogene	KNOWN		RALY RNA binding protein-like [Source:MGI Symbol;Acc:MGI:1924147]
ENSMUSG00000085035	Gm12031	0.396124	50.1	38.07	8.1	53.4	3.5	3.3	65.9	3.8	305.3	107.2	34	61.4	37.2	13.4	2.7	2.2	3.5	6.4	86.3	5.3	35.7	42.6	20.3	38.3	108.6	33.7	chr11	20145567	20146344	-	778	627	1	2	lincRNA	lncRNA	NOVEL		predicted gene 12031 [Source:MGI Symbol;Acc:MGI:3651406]
ENSMUSG00000086743	Hnrnpa1l2-ps	0.0141284	3.22143	3.19	1.3	2.2		1.1	0.1	2.4	17.9	3.8	4	3		3.5	1.9	3.9	1.1	1.4	3.4	7.9	2.1	6.2	4.3	3	1.1	1.4	chr13	74864305	74865356	+	1052	966	1	2	processed_pseudogene	pseudogene	KNOWN		heterogeneous nuclear ribonucleoprotein A1-like 2, pseudogene [Source:MGI Symbol;Acc:MGI:3644479]
ENSMUSG00000100247	A530053M12Rik	5.04439	0.114286									1.6																	chr1	106400178	106401987	-	1810	1467	1	2	lincRNA	lncRNA	NOVEL		RIKEN cDNA A530053M12 gene [Source:MGI Symbol;Acc:MGI:3045369]
ENSMUSG00000086762	Gm14546	6.18982	0.257143									3.6																	chr6	34290265	34324249	+	33985	1647	1	2	antisense	lncRNA	NOVEL		predicted gene 14546 [Source:MGI Symbol;Acc:MGI:3705210]
ENSMUSG00000046846	Spesp1	4.08746	0.0571429									0.8																	chr9	62270729	62282179	-	11451	3013	1	2	protein_coding	protein_coding	KNOWN		sperm equatorial segment protein 1 [Source:MGI Symbol;Acc:MGI:1913962]
ENSMUSG00000085118	Gm15774	6.02237	0.228571									3.2																	chr7	120872692	120875298	-	2607	1992	1	2	antisense	lncRNA	NOVEL		predicted gene 15774 [Source:MGI Symbol;Acc:MGI:3783215]
ENSMUSG00000099025	Gm27162	4.39232	0.0714286									1																	chr9	32904937	32928966	-	24030	2478	1	4	lincRNA	lncRNA	NOVEL		predicted gene 27162 [Source:MGI Symbol;Acc:MGI:5521005]
ENSMUSG00000057832	Olfr695	5.35755	0.142857									2																	chr7	106713732	106716345	-	2614	1201	1	3	protein_coding	protein_coding	KNOWN		olfactory receptor 695 [Source:MGI Symbol;Acc:MGI:3030529]
ENSMUSG00000055571	Olfr305	5.67243	0.178571									2.5																	chr7	86363376	86364335	-	960	960	1	1	protein_coding	protein_coding	KNOWN		olfactory receptor 305 [Source:MGI Symbol;Acc:MGI:3030139]
ENSMUSG00000052303	Mrgpra6	6.06609	0.235714									3.3																	chr7	47185707	47204920	-	19214	1091	2	5	protein_coding	protein_coding	KNOWN		MAS-related GPR, member A6 [Source:MGI Symbol;Acc:MGI:3033107]
ENSMUSG00000037529	Prss40	6.06609	0.235714									3.3																	chr1	34543968	34560943	-	16976	2105	3	10	protein_coding	protein_coding	KNOWN		protease, serine 40 [Source:MGI Symbol;Acc:MGI:1270857]
ENSMUSG00000048919	Olfr223	5.67243	0.178571									2.5																	chr11	59589128	59590087	-	960	960	1	1	protein_coding	protein_coding	KNOWN		olfactory receptor 223 [Source:MGI Symbol;Acc:MGI:3030057]
ENSMUSG00000105296	RP23-209N19.6	6.79442	0.392857									5.5																	chr3	138000939	138016044	+	15106	543	1	3	lincRNA	lncRNA	NOVEL
ENSMUSG00000098424	Gm27202	6.56986	0.335714									4.7																	chr4	154645083	154645701	-	619	512	1	2	lincRNA	lncRNA	NOVEL		predicted gene 27202 [Source:MGI Symbol;Acc:MGI:5521045]
ENSMUSG00000081903	Gm11387	6.30378	0.278571									3.9																	chr13	33508127	33526311	+	18185	772	1	4	unprocessed_pseudogene	pseudogene	KNOWN		predicted gene 11387 [Source:MGI Symbol;Acc:MGI:3649582]
ENSMUSG00000052363	Zdhhc19	4.75489	0.0928571									1.3																	chr16	32496265	32561966	+	65702	1848	2	13	protein_coding	protein_coding	KNOWN		zinc finger, DHHC domain containing 19 [Source:MGI Symbol;Acc:MGI:2682948]
ENSMUSG00000071047	Ces1a	4.64386	0.0857143									1.2																	chr8	93020214	93048192	-	27979	1980	1	14	protein_coding	protein_coding	KNOWN		carboxylesterase 1A [Source:MGI Symbol;Acc:MGI:3648919]
ENSMUSG00000099459	Gm28556	6.50779	0.321429									4.5																	chr1	138190194	138192127	-	1934	673	1	2	lincRNA	lncRNA	KNOWN		predicted gene 28556 [Source:MGI Symbol;Acc:MGI:5579262]
ENSMUSG00000031603	Fgf20	5.42626	0.15									2.1																	chr8	40279166	40308331	-	29166	1678	2	5	protein_coding	protein_coding	KNOWN		fibroblast growth factor 20 [Source:MGI Symbol;Acc:MGI:1891346]
ENSMUSG00000038591	Colec10	7.46761	0.628571									8.8																	chr15	54410774	54466358	+	55585	4587	1	6	protein_coding	protein_coding	KNOWN		collectin sub-family member 10 [Source:MGI Symbol;Acc:MGI:3606482]
ENSMUSG00000104967	RP23-218K6.1	9.16239	2.04286									28.6																	chr3	95780724	95780870	+	147	147	1	1	processed_pseudogene	pseudogene	KNOWN
ENSMUSG00000055138	Gm4861	8.44708	1.24286								0.1	17.3																	chr3	137550045	137552622	-	2578	957	2	3	protein_coding	protein_coding	NOVEL		predicted gene 4861 [Source:MGI Symbol;Acc:MGI:3643777]
ENSMUSG00000098294	Gm27204	9.17742	2.06429								0.2	28.7																	chr9	72774063	72776225	-	2163	527	1	2	lincRNA	lncRNA	NOVEL		predicted gene 27204 [Source:MGI Symbol;Acc:MGI:5521047]
ENSMUSG00000024936	Kcnk7	7.65105	0.714286								0.1	9.9																	chr19	5704367	5707101	+	2735	1226	1	3	protein_coding	protein_coding	KNOWN		potassium channel, subfamily K, member 7 [Source:MGI Symbol;Acc:MGI:1341841]
ENSMUSG00000026919	Lcn4	10.5147	5.22143		0.1				0.1	1.6	0.1	71.1			0.1														chr2	26667674	26671282	-	3609	774	1	7	protein_coding	protein_coding	KNOWN		lipocalin 4 [Source:MGI Symbol;Acc:MGI:102668]
ENSMUSG00000020010	Vnn3	4.64386	0.835714	0.03	0.1						0.1	10.9	0.6															0.3	chr10	23851462	23869843	+	18382	1811	1	7	protein_coding	protein_coding	KNOWN		vanin 3 [Source:MGI Symbol;Acc:MGI:1347055]
ENSMUSG00000101537	Gm29571	3.71516	0.7	0.05							0.1	9.7													0.5				chr10	25536386	25673343	+	136958	1909	1	4	antisense	lncRNA	NOVEL		predicted gene 29571 [Source:MGI Symbol;Acc:MGI:5580277]
ENSMUSG00000006777	Krt23	3.59439	0.764286	0.06							0.1	10.6													0.6				chr11	99477974	99493137	-	15164	1565	1	8	protein_coding	protein_coding	KNOWN		keratin 23 [Source:MGI Symbol;Acc:MGI:2148866]
ENSMUSG00000091149	Gm17020	3.13292	3.18571	0.36							0.4	44.2													3.6				chr9	123762503	123762776	+	274	274	1	1	processed_pseudogene	pseudogene	KNOWN		predicted gene 17020 [Source:MGI Symbol;Acc:MGI:4937847]
ENSMUSG00000101901	Gm9230	3.5774	2.30714	0.19							0.2	30.8						1.3					1.9						chr7	39739998	39740529	-	532	532	1	1	processed_pseudogene	pseudogene	KNOWN		predicted gene 9230 [Source:MGI Symbol;Acc:MGI:3648549]
ENSMUSG00000085914	Gm14320	2.79307	0.714286	0.1							0.1	9.9											1						chr2	167662109	167667697	+	5589	1023	1	4	antisense	lncRNA	PUTATIVE		predicted gene 14320 [Source:MGI Symbol;Acc:MGI:3649455]
ENSMUSG00000059375	Vmn1r33	7.19967	0.521429		0.7						0.1	6.5																	chr6	66611448	66616062	-	4615	1937	2	4	protein_coding	protein_coding	KNOWN		vomeronasal 1 receptor 33 [Source:MGI Symbol;Acc:MGI:2159450]
ENSMUSG00000029861	Fam131b	2.69808	0.214286	0.03								2.8				0.2				0.3									chr6	42315312	42324643	-	9332	4104	3	10	protein_coding	protein_coding	KNOWN		family with sequence similarity 131, member B [Source:MGI Symbol;Acc:MGI:1923406]
ENSMUSG00000039059	Hrh3	2.49972	0.242857	0.04								3.4																0.4	chr2	180099465	180104488	-	5024	3146	8	16	protein_coding	protein_coding	KNOWN		histamine receptor H3 [Source:MGI Symbol;Acc:MGI:2139279]
ENSMUSG00000031881	Cdh16	2.27383	0.207143	0.04								2.9																0.4	chr8	104614141	104624396	-	10256	3001	1	18	protein_coding	protein_coding	KNOWN		cadherin 16 [Source:MGI Symbol;Acc:MGI:106671]
ENSMUSG00000056423	Uts2b	2.01958	1.95714	0.48	0.1						0.1	27.2																4.8	chr16	27353322	27370239	-	16918	835	1	5	protein_coding	protein_coding	KNOWN		urotensin 2B [Source:MGI Symbol;Acc:MGI:2677064]
ENSMUSG00000085701	Gm12968	2.53374	0.885714	0.15		1.4					0.1	10.9													0.7		0.8		chr4	128846197	128873698	+	27502	1454	1	2	lincRNA	lncRNA	NOVEL		predicted gene 12968 [Source:MGI Symbol;Acc:MGI:3649345]
ENSMUSG00000102155	Gm37468	2.14136	0.585714	0.13								8.2															1.3		chr3	15547479	15548599	+	1121	854	1	2	antisense	lncRNA	NOVEL		predicted gene, 37468 [Source:MGI Symbol;Acc:MGI:5610696]
ENSMUSG00000027913	Crct1	2.55962	0.842857	0.14							0.1	10.6					1.1										1.4		chr3	93014205	93015687	-	1483	792	2	5	protein_coding	protein_coding	KNOWN		cysteine-rich C-terminal 1 [Source:MGI Symbol;Acc:MGI:1921425]
ENSMUSG00000049436	Upk1b	3.67649	2.47143	0.19	0.1	0.6			3.3	0.1	0.1	30.3			0.1									1.9					chr16	38773184	38800203	-	27020	1769	1	8	protein_coding	protein_coding	KNOWN		uroplakin 1B [Source:MGI Symbol;Acc:MGI:98912]
ENSMUSG00000086124	A530076I17Rik	2.55118	3.88571	0.66	0.1				6.1	0.1	0.1	47.9			0.1				0.6					5.9		0.1			chr14	45666623	45668498	-	1876	1740	1	2	lincRNA	lncRNA	NOVEL		RIKEN cDNA A530076I17 gene [Source:MGI Symbol;Acc:MGI:2443897]
ENSMUSG00000020080	Hkdc1	2.58102	0.257143	0.04					0.2	0.2		3.2												0.4					chr10	62383137	62422491	-	39355	5132	4	24	protein_coding	protein_coding	KNOWN		hexokinase domain containing 1 [Source:MGI Symbol;Acc:MGI:2384910]
ENSMUSG00000080834	Gm15216	1.76102	1.36429	0.4								19.1												4					chrX	164863607	164863883	+	277	277	1	1	processed_pseudogene	pseudogene	KNOWN		predicted gene 15216 [Source:MGI Symbol;Acc:MGI:3705427]
ENSMUSG00000070330	Tmem235	7.97154	0.892857		0.1					1.3	0.1	11																	chr11	117860752	117865543	+	4792	1820	1	4	protein_coding	protein_coding	KNOWN		transmembrane protein 235 [Source:MGI Symbol;Acc:MGI:3651706]
ENSMUSG00000096861	Vmn2r68	5.49185	0.157143							0.4		1.8																	chr7	85221518	85237704	-	16187	2556	1	6	protein_coding	protein_coding	KNOWN		vomeronasal 2, receptor 68 [Source:MGI Symbol;Acc:MGI:3648297]
ENSMUSG00000084211	Gm11949	1.40696	1.65	0.62								23.1											2.7			3.5			chr11	3625477	3625848	-	372	372	1	1	processed_pseudogene	pseudogene	KNOWN		predicted gene 11949 [Source:MGI Symbol;Acc:MGI:3650314]
ENSMUSG00000048652	Samd13	1.8266	0.292857	0.08								4.1											0.8						chr3	146645195	146685592	-	40398	2591	5	14	protein_coding	protein_coding	KNOWN		sterile alpha motif domain containing 13 [Source:MGI Symbol;Acc:MGI:2686498]
ENSMUSG00000104135	Gm36953	1.24171	7.33571	3.1	0.4						0.4	101.9											7.5		19.4	0.4		3.7	chr3	93499815	93500300	-	486	268	1	2	processed_pseudogene	pseudogene	KNOWN		predicted gene, 36953 [Source:MGI Symbol;Acc:MGI:5610181]
ENSMUSG00000085632	Gm12381	1.78068	3.30714	0.96		2.9					1.4	37.5		2			2.5							5.8	3.8				chr4	38571667	38855483	-	283817	2186	1	6	lincRNA	lncRNA	NOVEL		predicted gene 12381 [Source:MGI Symbol;Acc:MGI:3651851]
ENSMUSG00000039710	Slc7a12	6.02237	0.228571									2.6	0.6																chr3	14480697	14505830	+	25134	1741	3	8	protein_coding	protein_coding	KNOWN		solute carrier family 7 (cationic amino acid transporter, y+ system), member 12 [Source:MGI Symbol;Acc:MGI:2156159]
ENSMUSG00000079701	Ssxb3	6.96578	0.442857									5	1.2																chrX	8583404	8591816	-	8413	824	2	10	protein_coding	protein_coding	KNOWN		synovial sarcoma, X member B, breakpoint 3 [Source:MGI Symbol;Acc:MGI:2446772]
ENSMUSG00000086219	Srrm4os	5.72792	0.185714					0.3				1.8	0.3					0.2											chr5	116438720	116465487	+	26768	3655	2	5	antisense	lncRNA	KNOWN		serine/arginine repetitive matrix 4, opposite strand [Source:MGI Symbol;Acc:MGI:1924048]
ENSMUSG00000099924	Gm28320	2.09426	1.25	0.29							0.7	12.3	2.2		2			0.3				0.5		0.5			0.5	1.4	chr1	51148309	51150581	+	2273	2273	1	1	sense_intronic	lncRNA	NOVEL		predicted gene 28320 [Source:MGI Symbol;Acc:MGI:5579026]
ENSMUSG00000105716	RP23-246L14.5	1.91228	0.235714	0.06								2.9		0.4						0.6									chr3	130759265	130762111	+	2847	1970	2	4	lincRNA	lncRNA	NOVEL
ENSMUSG00000032297	Celf6	0.943416	0.407143	0.21								5.7								1.6								0.5	chr9	59577917	59607292	+	29376	3621	8	24	protein_coding	protein_coding	KNOWN		CUGBP, Elav-like family member 6 [Source:MGI Symbol;Acc:MGI:1923433]
ENSMUSG00000082280	Gm5847	6.74147	0.378571		0.8			0.6				3.4				0.5													chr3	65613589	65615183	+	1595	1595	1	1	processed_pseudogene	pseudogene	KNOWN		predicted gene 5847 [Source:MGI Symbol;Acc:MGI:3648046]
ENSMUSG00000097020	Gm26613	7.56224	0.671429								1.9	7.5																	chr11	115615462	115626707	+	11246	1457	1	2	lincRNA	lncRNA	KNOWN		predicted gene, 26613 [Source:MGI Symbol;Acc:MGI:5477107]
ENSMUSG00000106050	RP24-466N11.6	2.33621	0.721429	0.14							1.8	8.3												1.4					chr7	15906688	15907647	+	960	761	1	2	processed_pseudogene	pseudogene	KNOWN
ENSMUSG00000097457	2310031A07Rik	2.10227	1.34286	0.31							2.8	16							3.1										chr11	46440362	46447248	-	6887	990	1	2	lincRNA	lncRNA	KNOWN		RIKEN cDNA 2310031A07 gene [Source:MGI Symbol;Acc:MGI:1916871]
ENSMUSG00000091806	Gm5258	8.97441	1.79286								4.3	17.1			3.7														chr1	86323267	86323593	+	327	327	1	1	processed_pseudogene	pseudogene	KNOWN		predicted gene 5258 [Source:MGI Symbol;Acc:MGI:3647794]
ENSMUSG00000080283	Gm14806	5.35755	0.142857								0.6	1.4																	chrX	95380371	95382480	-	2110	2110	1	1	processed_pseudogene	pseudogene	KNOWN		predicted gene 14806 [Source:MGI Symbol;Acc:MGI:3802100]
ENSMUSG00000062046	5730460C07Rik	5.35755	0.142857								0.7	1.3																	chr3	153789305	153792087	-	2783	1834	1	3	lincRNA	lncRNA	NOVEL		RIKEN cDNA 5730460C07 gene [Source:MGI Symbol;Acc:MGI:1917844]
ENSMUSG00000082515	Gm12902	2.64147	7.00714	1.12	0.3	3.4		6.5		3.7	0.3	64			3.7		14	2.2	6.5						3.1			1.6	chr4	123926234	123926555	+	322	322	1	1	processed_pseudogene	pseudogene	KNOWN		predicted gene 12902 [Source:MGI Symbol;Acc:MGI:3650399]
ENSMUSG00000081771	Gm15381	2.0374	0.75	0.18							0.1	7.4		0.6			2.4						0.9		0.9				chr15	91556762	91557917	-	1156	1156	1	1	processed_pseudogene	pseudogene	KNOWN		predicted gene 15381 [Source:MGI Symbol;Acc:MGI:3707455]
ENSMUSG00000028238	Atp6v0d2	1.87271	0.778571	0.21								8.2					2.7			1.7							0.4		chr4	19876841	19922605	-	45765	2716	2	10	protein_coding	protein_coding	KNOWN		ATPase, H+ transporting, lysosomal V0 subunit D2 [Source:MGI Symbol;Acc:MGI:1924415]
ENSMUSG00000106070	RP24-115G23.1	3.96701	0.521429	0.03						1.3		4.7					1.3							0.3					chr3	101691789	101699632	+	7844	3462	1	2	lincRNA	lncRNA	NOVEL
ENSMUSG00000085295	4930430E12Rik	2.5575	1.37143	0.23	0.1						0.1	15			4						1				0.9			0.4	chr4	6352105	6357530	-	5426	1135	2	6	antisense	lncRNA	KNOWN		RIKEN cDNA 4930430E12 gene [Source:MGI Symbol;Acc:MGI:1918889]
ENSMUSG00000022738	Gsc2	6.30378	0.278571									3			0.9														chr16	17913107	17915059	-	1953	1172	1	3	protein_coding	protein_coding	KNOWN		goosecoid homebox 2 [Source:MGI Symbol;Acc:MGI:892006]
ENSMUSG00000106032	RP23-298M23.7	1.30557	1.09286	0.44								9.7		1	4.2		0.4								0.7	1.4	0.7	1.6	chr3	94413401	94418286	+	4886	4886	1	1	sense_intronic	lncRNA	NOVEL
ENSMUSG00000027376	Prom2	6.06609	0.235714				0.6			0.4		2.1				0.2													chr2	127526473	127541467	-	14995	5187	4	31	protein_coding	protein_coding	KNOWN		prominin 2 [Source:MGI Symbol;Acc:MGI:2138997]
ENSMUSG00000040163	1700034J05Rik	0.601905	0.7	0.46							1	8.8							2.1							2.5			chr6	146950329	146954422	-	4094	3007	2	5	protein_coding	protein_coding	KNOWN		RIKEN cDNA 1700034J05 gene [Source:MGI Symbol;Acc:MGI:1920594]
ENSMUSG00000031445	Proz	1.97501	0.364286	0.09								4.1						1	0.4								0.5		chr8	13060908	13075006	+	14099	2398	1	8	protein_coding	protein_coding	KNOWN		protein Z, vitamin K-dependent plasma glycoprotein [Source:MGI Symbol;Acc:MGI:1860488]
ENSMUSG00000085802	Gm16059	1.7963	0.321429	0.09					0.3			2.8	0.3		0.3		0.2	0.6		0.3							0.6		chr15	79427220	79431629	+	4410	3778	1	2	antisense	lncRNA	NOVEL		predicted gene 16059 [Source:MGI Symbol;Acc:MGI:3802029]
ENSMUSG00000026285	Pdcd1	1.49344	1.41429	0.5	0.1				0.1		0.1	12.5		1.9	0.6			4.5								0.1	4.9		chr1	94038305	94052553	-	14249	1930	1	5	protein_coding	protein_coding	KNOWN		programmed cell death 1 [Source:MGI Symbol;Acc:MGI:104879]
ENSMUSG00000103641	Gm19024	1.45758	0.692857	0.25							0.1	6.5	2.2		0.9				0.8					0.9			0.8		chr3	65987158	65989753	-	2596	1319	1	2	processed_pseudogene	pseudogene	KNOWN		predicted gene, 19024 [Source:MGI Symbol;Acc:MGI:5011209]
ENSMUSG00000081829	Gm15460	0.518081	2.30714	1.61	3.1						0.3	22	4.9			2						2.8		5.9			2.8	4.6	chr3	137905009	137905399	+	391	391	1	1	processed_pseudogene	pseudogene	KNOWN		predicted gene 15460 [Source:MGI Symbol;Acc:MGI:3707338]
ENSMUSG00000074213	Gm10642	1.80616	0.428571	0.12							0.1	4.1	1.2				0.6											1.2	chr9	70656251	70657860	+	1610	1610	1	1	protein_coding	protein_coding	KNOWN		predicted gene 10642 [Source:MGI Symbol;Acc:MGI:3704338]
ENSMUSG00000105923	RP24-377E5.1	4.52356	0.0785714						0.3			0.8																	chr3	143243055	143259884	+	16830	3550	2	6	lincRNA	lncRNA	NOVEL
ENSMUSG00000030247	Kcnj8	2.35134	3.53571	0.69					10.1	3.7	0.1	28	2.2	5.4							0.5			1.1			5.3		chr6	142564939	142571356	-	6418	2188	1	3	protein_coding	protein_coding	KNOWN		potassium inwardly-rectifying channel, subfamily J, member 8 [Source:MGI Symbol;Acc:MGI:1100508]
ENSMUSG00000081480	Gm13608	0.877828	0.15	0.08								2.1												0.8					chr2	31985059	31986464	+	1406	1406	1	1	processed_pseudogene	pseudogene	KNOWN		predicted gene 13608 [Source:MGI Symbol;Acc:MGI:3651499]
ENSMUSG00000105961	RP23-89M15.15	1.69555	0.364286	0.11			1.1					4												1.1					chr3	108226787	108240247	+	13461	1027	1	3	lincRNA	lncRNA	NOVEL
ENSMUSG00000034402	Kcnh5	0.923379	0.742857	0.39			2.1				0.7	7.4				0.2						0.3	0.5	3.1					chr12	74897217	75177332	-	280116	4061	1	11	protein_coding	protein_coding	KNOWN		potassium voltage-gated channel, subfamily H (eag-related), member 5 [Source:MGI Symbol;Acc:MGI:3584508]
ENSMUSG00000046561	Arsj	-0.0437214	0.135714	0.14								1.9							0.3					0.6			0.5		chr3	126363684	126440375	+	76692	3859	1	2	protein_coding	protein_coding	KNOWN		arylsulfatase J [Source:MGI Symbol;Acc:MGI:2443513]
ENSMUSG00000104340	Gm10522	0.217059	0.221429	0.19								3.1								1				0.9					chr1	170981944	170986466	+	4523	1163	1	3	lincRNA	lncRNA	NOVEL		predicted gene 10522 [Source:MGI Symbol;Acc:MGI:3642357]
ENSMUSG00000095804	Olfr824	2.43705	1.20714	0.22				3.3			0.1	13.5							2.2										chr10	130126108	130127055	-	948	948	1	1	protein_coding	protein_coding	KNOWN		olfactory receptor 824 [Source:MGI Symbol;Acc:MGI:3030658]
ENSMUSG00000087173	Gm11337	9.47776	2.54286					9.3			0.3	26																	chr13	23794768	23804599	-	9832	335	1	3	antisense	lncRNA	NOVEL		predicted gene 11337 [Source:MGI Symbol;Acc:MGI:3651858]
ENSMUSG00000030945	Acsm2	5.04439	0.114286					0.5				0.9		0.1		0.1													chr7	119554469	119600694	+	46226	7565	8	31	protein_coding	protein_coding	KNOWN		acyl-CoA synthetase medium-chain family member 2 [Source:MGI Symbol;Acc:MGI:2385289]
ENSMUSG00000026971	Itgb6	1.15321	0.471429	0.21		0.2		1.7		0.2		4.5							1.8					0.3					chr2	60598292	60722643	-	124352	7111	9	33	protein_coding	protein_coding	KNOWN		integrin beta 6 [Source:MGI Symbol;Acc:MGI:96615]
ENSMUSG00000023484	Prph	0.879218	0.757143	0.41							0.1	8.4						2.1	0.6				1.6		1.1	0.8			chr15	99055174	99058978	+	3805	1865	2	10	protein_coding	protein_coding	KNOWN		peripherin [Source:MGI Symbol;Acc:MGI:97774]
ENSMUSG00000098163	Gm6216	1.08153	0.321429	0.15								3.3						1.2					1.5						chr1	12655867	12656553	+	687	687	1	1	processed_pseudogene	pseudogene	KNOWN		predicted gene 6216 [Source:MGI Symbol;Acc:MGI:3647030]
ENSMUSG00000031461	Myom2	0.262915	1.72857	1.44		0.5	1.1		0.4	0.8	1.2	16	0.5	1.7	0.4	0.3	0.8	0.5	7		1.3		1.2	0.6	1.7	0.4	1.6	0.6	chr8	15057653	15133541	+	75889	8853	5	45	protein_coding	protein_coding	KNOWN		myomesin 2 [Source:MGI Symbol;Acc:MGI:1328358]
ENSMUSG00000090255	4921534H16Rik	0.114667	0.314286	0.29								3.9					0.5		1.3		0.3		1.3						chr9	98003420	98012175	+	8756	3952	2	3	antisense	lncRNA	NOVEL		RIKEN cDNA 4921534H16 gene [Source:MGI Symbol;Acc:MGI:1913987]
ENSMUSG00000091887	Gm17053	1.01502	0.892857	0.44		2						9.1		1.4								2.2		2.2					chr12	106544837	106546326	-	1490	495	1	2	processed_pseudogene	pseudogene	KNOWN		predicted gene 17053 [Source:MGI Symbol;Acc:MGI:4937880]
ENSMUSG00000083009	Gm1335	1.35427	0.721429	0.28		2.6						7.5										2.8							chr2	93940299	93940878	-	580	386	1	2	processed_pseudogene	pseudogene	KNOWN		predicted gene 1335 [Source:MGI Symbol;Acc:MGI:2686181]
ENSMUSG00000086105	Gm11636	0.979132	0.535714	0.27		1.3						5.2						1	1.3					1.4					chr11	102614892	102616546	-	1655	774	1	2	lincRNA	lncRNA	NOVEL		predicted gene 11636 [Source:MGI Symbol;Acc:MGI:3649522]
ENSMUSG00000085403	Gm13068	0.773338	0.857143	0.5						1.4	0.1	9.5					1		1.3		3.7								chr4	149748518	149749607	+	1090	876	2	4	antisense	lncRNA	NOVEL		predicted gene 13068 [Source:MGI Symbol;Acc:MGI:3651967]
ENSMUSG00000086269	Tmcc3os	0.478654	0.0571429	0.04								0.8									0.4								chr10	94567828	94612084	-	44257	2913	1	3	antisense	lncRNA	KNOWN		transmembrane and coiled coil domains 3, opposite strand [Source:MGI Symbol;Acc:MGI:3801736]
ENSMUSG00000100795	Gm29208	1.29946	0.792857	0.32								8.4					2.7				3.2								chr9	106125838	106127060	-	1223	666	1	2	lincRNA	lncRNA	NOVEL		predicted gene 29208 [Source:MGI Symbol;Acc:MGI:5579914]
ENSMUSG00000031382	Asb11	0.339562	1.39286	1.1		0.7						16.6					2.2				5.7	5.3							chrX	164436994	164459170	+	22177	2847	3	12	protein_coding	protein_coding	KNOWN		ankyrin repeat and SOCS box-containing 11 [Source:MGI Symbol;Acc:MGI:1916104]
ENSMUSG00000093390	Gm20652	1.31841	0.728571	0.29		2.6						7.6									2.9								chr3	88616457	88621061	-	4605	383	1	3	antisense	lncRNA	NOVEL		predicted gene 20652 [Source:MGI Symbol;Acc:MGI:5313099]
ENSMUSG00000032591	Mst1	1.31552	1.2	0.48	3.2		0.5			0.5	2.5	9.8		0.3					1.4		2.8		0.4					0.2	chr9	108080436	108085003	+	4568	2262	4	27	protein_coding	protein_coding	KNOWN		macrophage stimulating 1 (hepatocyte growth factor-like) [Source:MGI Symbol;Acc:MGI:96080]
ENSMUSG00000053862	Slc51b	0.702284	2.44286	1.5							0.2	34															15		chr9	65412753	65422773	-	10021	488	1	4	protein_coding	protein_coding	KNOWN		solute carrier family 51, beta subunit [Source:MGI Symbol;Acc:MGI:3582052]
ENSMUSG00000093976	Gm8674	0.620907	0.678571	0.44								7.9			0.7		0.9						0.3				4.1		chr13	49899119	49904597	-	5479	3102	1	6	protein_coding	protein_coding	KNOWN		predicted gene 8674 [Source:MGI Symbol;Acc:MGI:3645762]
ENSMUSG00000039032	Tsga13	0.45228	1.16429	0.85			1.9			1.1	0.1	10.4			2		0.8								1.8	0.1	4.6	2	chr6	30896981	30915573	-	18593	1141	1	8	protein_coding	protein_coding	KNOWN		testis specific gene A13 [Source:MGI Symbol;Acc:MGI:1891413]
ENSMUSG00000087600	Pmepa1os	1.03788	1.07143	0.52							0.1	10.6	4.3							1.8					1.5	1.9			chr2	173276698	173278428	+	1731	680	1	3	antisense	lncRNA	KNOWN		prostate transmembrane protein, androgen induced 1, opposite strand [Source:MGI Symbol;Acc:MGI:3650161]
ENSMUSG00000014725	Adam28	-0.479071	0.228571	0.32								3		0.2						0.4	0.3		0.3		1.1	1.1			chr14	68606027	68655842	-	49816	3680	2	24	protein_coding	protein_coding	KNOWN		a disintegrin and metallopeptidase domain 28 [Source:MGI Symbol;Acc:MGI:105988]
ENSMUSG00000089987	Gpx2-ps1	1.64975	2.07857	0.66								20.1		5	4													6.6	chr7	100264944	100265246	+	303	303	1	1	processed_pseudogene	pseudogene	KNOWN		glutathione peroxidase 2, pseudogene 1 [Source:MGI Symbol;Acc:MGI:106627]
ENSMUSG00000027793	Ccna1	1.07599	0.678571	0.32							0.1	6.2		1.7			1.5					1.1						2.1	chr3	55045469	55055501	-	10033	1835	6	20	protein_coding	protein_coding	KNOWN		cyclin A1 [Source:MGI Symbol;Acc:MGI:108042]
ENSMUSG00000096834	Gm15127	0.568284	0.15	0.1								2.1																1	chrX	148663598	148703849	+	40252	2046	3	13	protein_coding	protein_coding	NOVEL		predicted gene 15127 [Source:MGI Symbol;Acc:MGI:3711248]
ENSMUSG00000069441	Dsg1a	0.141128	0.992857	0.9						2.2	0.3	11.4										0.4		1.1	1.1			6.4	chr18	20310811	20343350	+	32540	5686	1	15	protein_coding	protein_coding	KNOWN		desmoglein 1 alpha [Source:MGI Symbol;Acc:MGI:94930]
ENSMUSG00000089842	Pitpnm2os2	1.40178	0.692857	0.26				0.3	0.3		0.8	4.8	0.5	1.4			0.2	1.4							1.1			1.5	chr5	124194907	124200346	+	5440	3821	3	6	antisense	lncRNA	NOVEL		phosphatidylinositol transfer protein, membrane-associated 2, opposite strand 2 [Source:MGI Symbol;Acc:MGI:3840147]
ENSMUSG00000106353	RP24-129H9.7	1.58767	3.04286	1.01	0.1			2.7	4.5	1.5	3.7	16.6	3.7	4.9				4.9		1.7		1.4		1.5	1.4	0.1		4	chr3	138579787	138580561	-	775	775	1	1	processed_pseudogene	pseudogene	KNOWN
ENSMUSG00000080956	Gm16179	2.00088	1.17143	0.29								12.1		4.3								2.9							chr8	61112130	61112502	-	373	373	1	1	processed_pseudogene	pseudogene	KNOWN		predicted gene 16179 [Source:MGI Symbol;Acc:MGI:3801988]
ENSMUSG00000086883	Gm15992	9.22641	2.13571									19.5		10.4															chr8	67810985	67811374	-	390	231	1	2	sense_intronic	lncRNA	NOVEL		predicted gene 15992 [Source:MGI Symbol;Acc:MGI:3801806]
ENSMUSG00000018589	Glra2	2.80735	0.371429	0.05					0.7			3		1.5										0.3				0.2	chrX	165129017	165327393	-	198377	3150	1	9	protein_coding	protein_coding	KNOWN		glycine receptor, alpha 2 subunit [Source:MGI Symbol;Acc:MGI:95748]
ENSMUSG00000021090	Lrrc9	1.17003	2.45714	1.09	0.9	1.7	4.5	0.6	2.9	1.4	0.2	12.3		5.2	1.7	1.3	1.4	0.3	1.4	0.2	1.1	1.3	2.8	2.3		1.2	0.2	0.4	chr12	72441866	72514334	+	72469	6847	7	48	protein_coding	protein_coding	KNOWN		leucine rich repeat containing 9 [Source:MGI Symbol;Acc:MGI:1925507]
ENSMUSG00000051896	Tex37	0.906654	2.72143	1.45	4.5						0.1	26		7.5							9.2				5.2	0.1			chr6	70913087	70918927	-	5841	814	1	4	protein_coding	protein_coding	KNOWN		testis expressed 37 [Source:MGI Symbol;Acc:MGI:1921471]
ENSMUSG00000097717	1700066J03Rik	0.479639	23.6643	16.97	19.6	16.4	24.5	2.5	0.2	5.4	0.5	154.7	10.8	62.4	8.1	18.9	5.9	1.4	7.2	3.2	37.2	9.9	7	16.4	47.3	0.5	24.3	16.7	chr13	58148777	58149692	+	916	444	1	2	lincRNA	lncRNA	KNOWN		RIKEN cDNA 1700066J03 gene [Source:MGI Symbol;Acc:MGI:1914589]
ENSMUSG00000087067	Gm11532	0.452822	0.521429	0.38			0.6	0.2				4	0.2		0.7	0.2	0.7	0.7	0.4			1.8	0.6	0.5				0.5	chr11	97020508	97026248	-	5741	5272	1	2	processed_transcript	lncRNA	NOVEL		predicted gene 11532 [Source:MGI Symbol;Acc:MGI:3713523]
ENSMUSG00000025328	Padi3	1.1375	0.114286	0.05				0.3		0.3		1								0.3								0.2	chr4	140785365	140810648	-	25284	3447	2	18	protein_coding	protein_coding	KNOWN		peptidyl arginine deiminase, type III [Source:MGI Symbol;Acc:MGI:1338891]
ENSMUSG00000039385	Cdh6	1.04947	0.314286	0.15				0.8		0.9		2.7											0.8			0.5		0.2	chr15	13034200	13173639	-	139440	2632	1	12	protein_coding	protein_coding	KNOWN		cadherin 6 [Source:MGI Symbol;Acc:MGI:107435]
ENSMUSG00000044352	Sowaha	1.95672	0.864286	0.22		2.5		1.1		1.2	1.2	6.1											1.4		0.8				chr11	53476573	53480274	-	3702	3702	1	1	protein_coding	protein_coding	KNOWN		sosondowah ankyrin repeat domain family member A [Source:MGI Symbol;Acc:MGI:2687280]
ENSMUSG00000067103	AY702103	1.88304	0.157143	0.04								1.3	0.3				0.6							0.4					chr17	50239208	50246316	+	7109	5876	2	3	lincRNA	lncRNA	NOVEL		cDNA sequence AY702103 [Source:MGI Symbol;Acc:MGI:3525105]
ENSMUSG00000100224	Olfr1252	6.37504	0.292857										4.1																chr2	89721165	89722109	-	945	945	1	1	protein_coding	protein_coding	KNOWN		olfactory receptor 1252 [Source:MGI Symbol;Acc:MGI:3031086]
ENSMUSG00000086893	Gm11365	6.65821	0.357143										5																chr13	29940283	29942261	+	1979	774	1	2	antisense	lncRNA	NOVEL		predicted gene 11365 [Source:MGI Symbol;Acc:MGI:3652070]
ENSMUSG00000040693	Slco4c1	4.85798	0.1										1.4																chr1	96816270	96872171	-	55902	4908	1	13	protein_coding	protein_coding	KNOWN		solute carrier organic anion transporter family, member 4C1 [Source:MGI Symbol;Acc:MGI:2442784]
ENSMUSG00000036353	P2ry12	6.76818	0.385714										5.4																chr3	59216272	59262871	-	46600	2546	5	12	protein_coding	protein_coding	KNOWN		purinergic receptor P2Y, G-protein coupled 12 [Source:MGI Symbol;Acc:MGI:1918089]
ENSMUSG00000029182	1700001C02Rik	7.05528	0.471429										6.6																chr5	30466047	30484088	+	18042	1038	4	12	protein_coding	protein_coding	KNOWN		RIKEN cDNA 1700001C02 gene [Source:MGI Symbol;Acc:MGI:1922684]
ENSMUSG00000033834	Tpbpa	5.83289	0.2										2.8																chr13	60938692	60941935	-	3244	1372	1	5	protein_coding	protein_coding	KNOWN		trophoblast specific protein alpha [Source:MGI Symbol;Acc:MGI:98795]
ENSMUSG00000049926	Olfr921	6.71425	0.371429										5.2																chr9	38773088	38776354	+	3267	1520	1	3	protein_coding	protein_coding	KNOWN		olfactory receptor 921 [Source:MGI Symbol;Acc:MGI:3030755]
ENSMUSG00000102541	Gm38135	7.88874	0.842857										11.8																chr1	38722620	38723121	+	502	502	1	1	processed_pseudogene	pseudogene	KNOWN		predicted gene, 38135 [Source:MGI Symbol;Acc:MGI:5611363]
ENSMUSG00000098233	Gm26954	5.97728	0.221429										3.1																chr5	14696985	14723664	-	26680	1258	2	6	antisense	lncRNA	NOVEL		predicted gene, 26954 [Source:MGI Symbol;Acc:MGI:5504069]
ENSMUSG00000075330	A930003A15Rik	9.18735	2.07857								0.1		29																chr16	19876570	19883897	-	7328	746	1	2	protein_coding	protein_coding	KNOWN		RIKEN cDNA A930003A15 gene [Source:MGI Symbol;Acc:MGI:1915412]
ENSMUSG00000040759	Cmtm5	8.32643	1.14286								0.1		15.9																chr14	54936470	54939256	+	2787	869	1	5	protein_coding	protein_coding	KNOWN		CKLF-like MARVEL transmembrane domain containing 5 [Source:MGI Symbol;Acc:MGI:2447164]
ENSMUSG00000069276	Gm10264	9.23122	2.14286								0.2		29.8																chr12	88329254	88329682	+	429	429	1	1	protein_coding	protein_coding	KNOWN		predicted gene 10264 [Source:MGI Symbol;Acc:MGI:3646909]
ENSMUSG00000056494	Cngb3	7.19967	0.521429										6.9			0.2	0.2												chr4	19280850	19510623	+	229774	4708	1	18	protein_coding	protein_coding	KNOWN		cyclic nucleotide gated channel beta 3 [Source:MGI Symbol;Acc:MGI:1353562]
ENSMUSG00000081801	Dnmt3l-ps1	8.26209	1.09286								1.2		14.1																chr2	83744484	83745736	-	1253	1253	1	1	processed_pseudogene	pseudogene	KNOWN		DNA methyltransferase 3-like, pseudogene 1 [Source:MGI Symbol;Acc:MGI:2674156]
ENSMUSG00000081506	Amy2-ps1	2.89021	0.764286	0.1							0.1		10.6														1		chr3	113182249	113206697	-	24449	1117	1	9	unprocessed_pseudogene	pseudogene	KNOWN		amylase 2, pseudogene 1 [Source:MGI Symbol;Acc:MGI:104546]
ENSMUSG00000086001	Gm13448	3.36219	1.16429	0.11	0.1						0.1		14.3			1.8			0.5			0.6							chr2	34912871	34916014	+	3144	1847	1	2	processed_transcript	lncRNA	NOVEL		predicted gene 13448 [Source:MGI Symbol;Acc:MGI:3651456]
ENSMUSG00000041559	Fmod	5.12251	1.51429	0.04		0.3					0.1		16.8			1.5		2.5		0.4									chr1	134037254	134048277	+	11024	3306	2	5	protein_coding	protein_coding	KNOWN		fibromodulin [Source:MGI Symbol;Acc:MGI:1328364]
ENSMUSG00000086748	Gm13261	3.44784	1.23571	0.11							0.1		15.4				1.8							1.1					chr2	10339283	10374041	-	34759	1020	1	4	processed_transcript	lncRNA	NOVEL		predicted gene 13261 [Source:MGI Symbol;Acc:MGI:3650831]
ENSMUSG00000081891	Gm14660	7.40088	0.6										6.8				1.6												chrX	60818208	60818782	+	575	575	1	1	processed_pseudogene	pseudogene	KNOWN		predicted gene 14660 [Source:MGI Symbol;Acc:MGI:3705728]
ENSMUSG00000024306	Ccdc178	1.41081	0.564286	0.21							0.8		7.1						0.9			0.6			0.6				chr18	21810897	22171396	-	360500	3465	2	26	protein_coding	protein_coding	KNOWN		coiled coil domain containing 178 [Source:MGI Symbol;Acc:MGI:1918200]
ENSMUSG00000048752	Prss50	2.04208	1.16429	0.28						0.8	0.1		14.8				0.6		2.8										chr9	110857967	110864629	+	6663	1456	2	7	protein_coding	protein_coding	KNOWN		protease, serine 50 [Source:MGI Symbol;Acc:MGI:2447303]
ENSMUSG00000091526	BB019430	1.41378	2.45714	0.92									34.4						7.4									1.8	chr10	58703995	58704279	+	285	285	1	1	protein_coding	protein_coding	KNOWN		expressed sequence BB019430 [Source:MGI Symbol;Acc:MGI:2143891]
ENSMUSG00000085253	Gm16833	2.87864	5.68571	0.77	0.1		3.3		0.1	11.9	0.1		64		0.1										7.7				chr9	9236288	9260883	+	24596	672	2	5	antisense	lncRNA	KNOWN		predicted gene, 16833 [Source:MGI Symbol;Acc:MGI:4439757]
ENSMUSG00000091497	Gm44	1.32961	3.02143	1.2	0.1				0.1		0.1		41.4	0.6						0.1			3			0.1		8.8	chrX	90892142	90893134	+	993	993	1	1	protein_coding	protein_coding	KNOWN		predicted gene 44 [Source:MGI Symbol;Acc:MGI:2684890]
ENSMUSG00000031886	Ces2e	1.98264	1.23571	0.31									15.2		2.1									0.4		2.7			chr8	104926260	104934672	+	8413	2699	2	14	protein_coding	protein_coding	KNOWN		carboxylesterase 2E [Source:MGI Symbol;Acc:MGI:2443170]
ENSMUSG00000042655	Fam159b	1.32257	11.9857	4.79	10.5	3.2	10		10.8	0.1	5.7		100.2	2.1	0.1	7.1	8.9	9.1	7.3	0.1	14.2	4.2	12.4	0.1	3.2	6.4			chr13	104845283	104863893	-	18611	1310	1	3	protein_coding	protein_coding	KNOWN		family with sequence similarity 159, member B [Source:MGI Symbol;Acc:MGI:1925053]
ENSMUSG00000083811	Gm13071	8.50383	1.29286					2.7					13				2.4												chr4	149500633	149501008	+	376	376	1	1	processed_pseudogene	pseudogene	KNOWN		predicted gene 13071 [Source:MGI Symbol;Acc:MGI:3651971]
ENSMUSG00000045179	Sox3	3.29278	0.521429	0.05									5.7		1.6								0.5						chrX	60891366	60893430	-	2065	2065	1	1	protein_coding	protein_coding	KNOWN		SRY (sex determining region Y)-box 3 [Source:MGI Symbol;Acc:MGI:98365]
ENSMUSG00000081541	Gm13940	1.42421	3.41429	1.27				3.3			0.3	4	32.6		7.6					4			3.3				3.7	1.7	chr2	112389197	112389497	-	301	301	1	1	processed_pseudogene	pseudogene	KNOWN		predicted gene 13940 [Source:MGI Symbol;Acc:MGI:3650117]
ENSMUSG00000053820	Bcl2a1c	1.50791	1.42857	0.5									20											5					chr9	114330135	114330578	+	444	444	1	1	protein_coding	protein_coding	KNOWN		B cell leukemia/lymphoma 2 related protein A1c [Source:MGI Symbol;Acc:MGI:1278327]
ENSMUSG00000004098	Col5a3	0.796467	0.35	0.2								0.1	4.7				0.1					0.3		1.5			0.2		chr9	20770050	20815067	-	45018	6809	2	68	protein_coding	protein_coding	KNOWN		collagen, type V, alpha 3 [Source:MGI Symbol;Acc:MGI:1858212]
ENSMUSG00000099353	1700031M16Rik	0.267311	1.68571	1.4	0.1				0.1	0.7	0.1		20.5		2.1					0.1	0.7			4.9	2.5	0.9		4.9	chr15	98398419	98416268	+	17850	1666	7	20	protein_coding	protein_coding	KNOWN		RIKEN cDNA 1700031M16 gene [Source:MGI Symbol;Acc:MGI:1920552]
ENSMUSG00000087026	A230103J11Rik	1.58496	0.157143	0.05									1.8				0.4								0.5				chr8	85053160	85060460	-	7301	2132	2	6	processed_transcript	lncRNA	NOVEL		RIKEN cDNA A230103J11 gene [Source:MGI Symbol;Acc:MGI:2444082]
ENSMUSG00000084244	Gm14020	1.71926	0.864286	0.26					1.8				8.9			1.4					1.7							0.9	chr2	121718530	121719191	+	662	662	1	1	processed_pseudogene	pseudogene	KNOWN		predicted gene 14020 [Source:MGI Symbol;Acc:MGI:3651446]
ENSMUSG00000086335	Gm12107	1.19494	2.5	1.09	0.1			1.2			0.1	1.7	31.9								10.8					0.1			chr11	31832660	31838214	+	5555	889	1	3	lincRNA	lncRNA	NOVEL		predicted gene 12107 [Source:MGI Symbol;Acc:MGI:3651177]
ENSMUSG00000081585	Gm12926	1.00701	1.02857	0.51									14.4								5.1								chr4	123630295	123630703	+	409	409	1	1	processed_pseudogene	pseudogene	KNOWN		predicted gene 12926 [Source:MGI Symbol;Acc:MGI:3651535]
ENSMUSG00000105636	RP23-441I24.3	0.998783	0.842857	0.42					0.8	0.8	0.1		9.6					0.5			3.4			0.8					chr5	146203251	146204789	-	1539	1539	1	1	lincRNA	lncRNA	NOVEL
ENSMUSG00000042532	Golga7b	6.14975	0.25									0.4	2.3	0.8															chr19	42247574	42270348	+	22775	2988	2	8	protein_coding	protein_coding	KNOWN		golgi autoantigen, golgin subfamily a, 7B [Source:MGI Symbol;Acc:MGI:1918396]
ENSMUSG00000087082	Gm15423	1.94301	0.971429	0.25		2.2					1	0.8	9.6												0.7			1.8	chr1	176927999	176932711	-	4713	1430	1	3	antisense	lncRNA	NOVEL		predicted gene 15423 [Source:MGI Symbol;Acc:MGI:3705184]
ENSMUSG00000038491	Cdk19os	3.75568	1.93571	0.14	0.1	7.4					0.1		17.4			1.5		0.6							0.9			0.5	chr10	40348508	40350103	-	1596	1124	2	6	antisense	lncRNA	KNOWN		cyclin-dependent kinase 19, opposite strand [Source:MGI Symbol;Acc:MGI:1914837]
ENSMUSG00000078798	Sult2a1	3.71067	1.61429	0.12		7.1					0.1		15.4							1.2									chr7	13796246	13837409	-	41164	1020	1	6	protein_coding	protein_coding	KNOWN		sulfotransferase family 2A, dehydroepiandrosterone (DHEA)-preferring, member 1 [Source:MGI Symbol;Acc:MGI:98430]
ENSMUSG00000035459	Stab2	1.27246	0.15	0.06				0.1			0.3		1.6			0.1			0.5									0.1	chr10	86841198	87008025	-	166828	8757	7	82	protein_coding	protein_coding	KNOWN		stabilin 2 [Source:MGI Symbol;Acc:MGI:2178743]
ENSMUSG00000078384	Gm10935	1.08597	0.428571	0.2					0.8			0.1	4.8				0.3		1.8									0.2	chr7	28099660	28102487	-	2828	2828	1	1	protein_coding	protein_coding	KNOWN		predicted gene 10935 [Source:MGI Symbol;Acc:MGI:3809041]
ENSMUSG00000098627	4930524O08Rik	0.736966	0.335714	0.2									4.7						2										chr9	89826519	89864028	+	37510	3550	3	10	lincRNA	lncRNA	KNOWN	P	RIKEN cDNA 4930524O08 gene [Source:MGI Symbol;Acc:MGI:1921950]
ENSMUSG00000085125	Gm16070	0.508912	0.385714	0.27	0.7			0.4				0.1	4.1				0.1		1.5	0.2	0.1		0.1	0.6	0.1		0.1		chr1	17676027	17727646	-	51620	8345	3	11	antisense	lncRNA	NOVEL		predicted gene 16070 [Source:MGI Symbol;Acc:MGI:3801761]
ENSMUSG00000081850	Gm15667	0.4423	0.721429	0.53									7.5		1.4		1.2		4				1.3						chr14	30804379	30805160	+	782	782	1	1	processed_pseudogene	pseudogene	KNOWN		predicted gene 15667 [Source:MGI Symbol;Acc:MGI:3783109]
ENSMUSG00000097996	Gm5313	1.78931	2.63571	0.76	1.3		2.2	1.1	3.5		2.9	0.6	16.8	2.2	1.2	0.8	3.6	0.7	4.3			1.1			1.1		1.1		chr6	93137004	93137990	-	987	987	1	1	processed_pseudogene	pseudogene	KNOWN		predicted gene 5313 [Source:MGI Symbol;Acc:MGI:3646641]
ENSMUSG00000091834	Gm17177	0.347365	1.17143	0.92									16.4						2.3				4.2			2.7			chr13	3121132	3122980	+	1849	481	1	3	unprocessed_pseudogene	pseudogene	KNOWN		predicted gene 17177 [Source:MGI Symbol;Acc:MGI:4938004]
ENSMUSG00000063011	Msln	0.265461	0.421429	0.35								0.3	5.6							0.6			2.9						chr17	25748614	25754327	-	5714	2114	1	16	protein_coding	protein_coding	KNOWN		mesothelin [Source:MGI Symbol;Acc:MGI:1888992]
ENSMUSG00000042351	Grap2	2.5487	0.192857	0.03	0.4							0.4	1.6				0.3						0.3						chr15	80623505	80650559	+	27055	3158	1	7	protein_coding	protein_coding	KNOWN		GRB2-related adaptor protein 2 [Source:MGI Symbol;Acc:MGI:1333842]
ENSMUSG00000042529	Kcnj12	1.74898	0.714286	0.21					1.3		0.5	1.5	5.3		0.4		1						1.1		0.8			0.2	chr11	61022564	61071131	+	48568	2750	3	5	protein_coding	protein_coding	KNOWN		potassium inwardly-rectifying channel, subfamily J, member 12 [Source:MGI Symbol;Acc:MGI:108495]
ENSMUSG00000101966	Gm5248	0.717729	0.528571	0.32		0.3	0.5	0.8					5.1	0.7					0.3	1.2			0.2	0.6				0.9	chr19	35051202	35055247	-	4046	4046	1	1	lincRNA	lncRNA	NOVEL		predicted gene 5248 [Source:MGI Symbol;Acc:MGI:3643322]
ENSMUSG00000071719	Tmem28	0.86458	0.221429	0.12		0.3							2.8							1.2									chrX	99821021	99848790	+	27770	3909	1	3	protein_coding	protein_coding	KNOWN		transmembrane protein 28 [Source:MGI Symbol;Acc:MGI:3648377]
ENSMUSG00000041737	Tmem45b	0.840522	0.271429	0.15			0.7						3.1							1.5									chr9	31426199	31464238	-	38040	1572	1	6	protein_coding	protein_coding	KNOWN		transmembrane protein 45b [Source:MGI Symbol;Acc:MGI:2384574]
ENSMUSG00000022245	Skor1	2.10219	1.38571	0.32			4.6			0.3	1.2	0.8	11	0.4	0.3			0.8	0.3	0.7		0.3		0.3	0.3	0.7	0.6		chr9	63138170	63148961	-	10792	3796	3	12	protein_coding	protein_coding	KNOWN		SKI family transcriptional corepressor 1 [Source:MGI Symbol;Acc:MGI:2443473]
ENSMUSG00000042129	Rassf4	2.6041	4.82143	0.79	0.2	1.3	7	2.6	0.4	4.2	1.4	3.9	27.1	0.9	2.9	0.5	6.4	8.7	2	0.2		1.7		1.3		0.7	0.5	1.5	chr6	116633008	116673836	-	40829	6344	1	11	protein_coding	protein_coding	KNOWN		Ras association (RalGDS/AF-6) domain family member 4 [Source:MGI Symbol;Acc:MGI:2386853]
ENSMUSG00000021411	Pxdc1	1.4604	1.85	0.67		1.5		1		1.1	0.8		14.4	1.4		3.2		2.5					1.4					5.3	chr13	34627840	34652681	-	24842	2103	4	11	protein_coding	protein_coding	KNOWN		PX domain containing 1 [Source:MGI Symbol;Acc:MGI:1914145]
ENSMUSG00000085546	Gm14252	0.00751405	0.271429	0.27				0.3	0.4			0.1	2.7				0.3			0.4					0.7	0.8	0.3	0.5	chr2	156332317	156339381	-	7065	3215	1	3	antisense	lncRNA	NOVEL		predicted gene 14252 [Source:MGI Symbol;Acc:MGI:3649403]
ENSMUSG00000074591	Ankub1	2.08646	1.28571	0.3				0.7		4.8			12					0.5						2.9				0.1	chr3	57657393	57692799	-	35407	4231	3	12	protein_coding	protein_coding	KNOWN		ankrin repeat and ubiquitin domain containing 1 [Source:MGI Symbol;Acc:MGI:2685256]
ENSMUSG00000032226	Gcnt3	0.686395	1.06429	0.66		0.3	0.5	0.7	0.3	1.3	0.7	0.6	7.7	0.1	2.4	0.2		0.1			1.8	0.3		1.7	0.3	1.9	0.5	0.1	chr9	70031496	70038088	-	6593	4301	1	3	protein_coding	protein_coding	KNOWN		glucosaminyl (N-acetyl) transferase 3, mucin type [Source:MGI Symbol;Acc:MGI:1919327]
ENSMUSG00000002384	Bmp8b	1.57702	0.514286	0.17		0.8		0.5			1.4		4.5											0.6	1.1				chr4	123105165	123132099	+	26935	3880	2	10	protein_coding	protein_coding	KNOWN		bone morphogenetic protein 8b [Source:MGI Symbol;Acc:MGI:107335]
ENSMUSG00000044453	Ffar1	1.77138	0.35	0.1			0.3				1		2.8	0.2	0.6								0.5		0.5				chr7	30857390	30861564	-	4175	4175	1	1	protein_coding	protein_coding	KNOWN		free fatty acid receptor 1 [Source:MGI Symbol;Acc:MGI:2684079]
ENSMUSG00000100791	Gm28199	3.03347	1.33571	0.16							6.1		11.1				1.5		1.6										chr1	90974459	90975260	-	802	619	1	2	lincRNA	lncRNA	NOVEL		predicted gene 28199 [Source:MGI Symbol;Acc:MGI:5578905]
ENSMUSG00000038296	Galnt18	0.12558	5.77143	5.29	1.5		0.4	1.6	1	4.5	2.3	4.7	35.1	7.8	4.5	3.3	10.9	3.2	4.9	3.5	8.2	11.9	0.8	5.2	4.5	2.8	3.4	7.7	chr7	111471661	111779977	-	308317	2575	2	12	protein_coding	protein_coding	KNOWN		UDP-N-acetyl-alpha-D-galactosamine:polypeptide N-acetylgalactosaminyltransferase 18 [Source:MGI Symbol;Acc:MGI:2446239]
ENSMUSG00000020399	Havcr2	5.83289	0.2										1.8				1												chr11	46454935	46481255	+	26321	2721	2	11	protein_coding	protein_coding	KNOWN		hepatitis A virus cellular receptor 2 [Source:MGI Symbol;Acc:MGI:2159682]
ENSMUSG00000090468	Gm2840	0.98388	1.58571	0.8									16.8		5.4					2.9		5.1							chr5	96173940	96174350	+	411	411	1	1	processed_pseudogene	pseudogene	KNOWN		predicted gene 2840 [Source:MGI Symbol;Acc:MGI:3781012]
ENSMUSG00000082361	Btc	0.956012	19.9071	10.26	3.5	7.3	9.1	9	22.1	16.1	4.6	13.6	85.7	26.2	40.8	2.3	24.1	14.3	6.3	11.2	14.2	21.7	2.8	7.2	12.9	6.4	13.2	6.7	chr5	91357261	91402994	-	45734	2876	1	6	protein_coding	protein_coding	KNOWN		betacellulin, epidermal growth factor family member [Source:MGI Symbol;Acc:MGI:99439]
ENSMUSG00000036151	Tm6sf2	0.583266	2.72857	1.82	0.1		4	1.6	0.1	2.5	0.8		22.6	3.1	2.5		0.9			0.1	1.7	6.8		0.7	8.8	0.1			chr8	70072924	70080066	+	7143	1901	5	19	protein_coding	protein_coding	KNOWN		transmembrane 6 superfamily member 2 [Source:MGI Symbol;Acc:MGI:1933210]
ENSMUSG00000105287	RP23-282L6.1	5.72792	0.185714						0.7		0.4		1.5																chr5	5154571	5157914	-	3344	3344	1	1	sense_intronic	lncRNA	NOVEL
ENSMUSG00000105540	RP24-79O7.3	-0.358793	0.178571	0.23				0.4					2.1						0.5		0.5			0.5				0.8	chr5	49900006	49902302	-	2297	2297	1	1	processed_pseudogene	pseudogene	KNOWN
ENSMUSG00000091514	Gm17484	0.0211635	4.60714	4.54	3.8	7.3		1.4	2.6	2.6	2.6	0.6	24.2	6.8	1.6	1.1	6.7	3.2	3.7	7.2	6.7	1.9	8	3.7	2.8	3.1	7.5	0.8	chr8	25754509	25769704	+	15196	2293	1	2	protein_coding	protein_coding	KNOWN		predicted gene, 17484 [Source:MGI Symbol;Acc:MGI:4937118]
ENSMUSG00000106614	RP23-313F7.7	7.74819	0.764286											10.7															chr3	107999443	107999845	-	403	317	1	2	processed_pseudogene	pseudogene	KNOWN
ENSMUSG00000064259	Vmn1r13	7.2384	0.535714											7.5															chr6	57209858	57210760	+	903	903	1	1	protein_coding	protein_coding	KNOWN		vomeronasal 1 receptor 13 [Source:MGI Symbol;Acc:MGI:2148526]
ENSMUSG00000031143	Ccdc22	5.35755	0.142857											2															chrX	7593809	7605517	-	11709	3427	2	19	protein_coding	protein_coding	KNOWN		coiled-coil domain containing 22 [Source:MGI Symbol;Acc:MGI:1859608]
ENSMUSG00000044206	Vsig4	6.53916	0.328571											4.6															chrX	96247203	96293438	-	46236	1484	2	11	protein_coding	protein_coding	KNOWN		V-set and immunoglobulin domain containing 4 [Source:MGI Symbol;Acc:MGI:2679720]
ENSMUSG00000098118	Gm26960	7.70736	0.742857											10.4															chrX	153114053	153114767	+	715	412	1	2	unprocessed_pseudogene	pseudogene	KNOWN		predicted gene, 26960 [Source:MGI Symbol;Acc:MGI:5504075]
ENSMUSG00000106067	RP23-409D19.1	6.50779	0.321429											4.5															chr5	133841573	133842519	-	947	947	1	1	processed_pseudogene	pseudogene	KNOWN
ENSMUSG00000062791	Gm382	5.42626	0.15											2.1															chrX	127039972	127063986	+	24015	4070	1	3	protein_coding	protein_coding	KNOWN		predicted gene 382 [Source:MGI Symbol;Acc:MGI:2685228]
ENSMUSG00000079871	Gm4984	8.15482	1.01429											14.2															chrX	12652303	12652662	+	360	360	1	1	processed_pseudogene	pseudogene	KNOWN		predicted pseudogene 4984 [Source:MGI Symbol;Acc:MGI:3644533]
ENSMUSG00000038801	Scgb1c1	8.53528	1.32143											18.5															chr7	140845547	140846769	+	1223	455	1	3	protein_coding	protein_coding	KNOWN		secretoglobin, family 1C, member 1 [Source:MGI Symbol;Acc:MGI:2655401]
ENSMUSG00000090907	C030017D09Rik	9.26913	2.2		0.1						0.1			30.6															chr13	92415017	92427224	-	12208	923	1	2	antisense	lncRNA	NOVEL		RIKEN cDNA C030017D09 gene [Source:MGI Symbol;Acc:MGI:1924634]
ENSMUSG00000004654	Ghrhr	7.96	0.885714								0.1			12.3															chr6	55376295	55388530	+	12236	1598	1	13	protein_coding	protein_coding	KNOWN		growth hormone releasing hormone receptor [Source:MGI Symbol;Acc:MGI:95710]
ENSMUSG00000015001	Oc90	8.51175	1.3		0.1						0.1	0.1		17.9															chr15	65876053	65912397	-	36345	1912	5	22	protein_coding	protein_coding	KNOWN		otoconin 90 [Source:MGI Symbol;Acc:MGI:1313269]
ENSMUSG00000074870	Cts3	4.58671	1.76429	0.07	0.1						0.1		0.7	23.8											0.7				chr13	61564631	61570127	-	5497	1441	1	8	protein_coding	protein_coding	KNOWN		cathepsin 3 [Source:MGI Symbol;Acc:MGI:2151929]
ENSMUSG00000031138	F9	7.91289	0.857143											11.4		0.6													chrX	59999464	60030759	+	31296	2734	1	8	protein_coding	protein_coding	KNOWN		coagulation factor IX [Source:MGI Symbol;Acc:MGI:88384]
ENSMUSG00000099839	Gm29374	3.41157	0.885714	0.08							0.1			12.3													0.8		chr1	87142874	87146983	-	4110	1340	1	3	lincRNA	lncRNA	NOVEL		predicted gene 29374 [Source:MGI Symbol;Acc:MGI:5580080]
ENSMUSG00000101797	Gm29266	9.28309	2.22143		2.2						0.2			28.7															chr14	60485208	60599031	+	113824	600	1	3	lincRNA	lncRNA	NOVEL		predicted gene 29266 [Source:MGI Symbol;Acc:MGI:5579972]
ENSMUSG00000055033	Olfr420	7.93664	0.871429					1			0.1			11.1															chr1	174158722	174159767	+	1046	1046	1	1	protein_coding	protein_coding	KNOWN		olfactory receptor 420 [Source:MGI Symbol;Acc:MGI:3030254]
ENSMUSG00000086491	Gm13291	5.4943	4.21429	0.09	0.2			6.3	0.2		0.2			52.1														0.9	chr2	11385003	11387064	+	2062	655	1	2	lincRNA	lncRNA	NOVEL		predicted gene 13291 [Source:MGI Symbol;Acc:MGI:3649284]
ENSMUSG00000103588	Gm18445	2.69878	0.928571	0.14										13										1.4					chr1	173986926	174001972	-	15047	774	1	3	unprocessed_pseudogene	pseudogene	KNOWN		predicted gene, 18445 [Source:MGI Symbol;Acc:MGI:5010630]
ENSMUSG00000080950	Gm7278	2.77402	3.23571	0.47	0.9		0.8		0.1	2.5	0.1			38.9	0.1		1.9						0.7	4					chr1	152729159	152730559	-	1401	1401	1	1	processed_pseudogene	pseudogene	KNOWN		predicted gene 7278 [Source:MGI Symbol;Acc:MGI:3645261]
ENSMUSG00000084256	Gm14976	5.78136	0.192857									0.3		2.4															chrX	131017685	131019078	-	1394	1394	1	1	processed_pseudogene	pseudogene	KNOWN		predicted gene 14976 [Source:MGI Symbol;Acc:MGI:3705719]
ENSMUSG00000106293	RP23-187I18.1	8.5812	1.36429								2.5			16.6															chr3	81032954	81033774	+	821	554	1	2	lincRNA	lncRNA	NOVEL
ENSMUSG00000084959	4933407I08Rik	2.57665	0.614286	0.1							0.1		0.8	7.7														1	chr18	42935470	42938887	+	3418	1294	1	2	antisense	lncRNA	NOVEL		RIKEN cDNA 4933407I08 gene [Source:MGI Symbol;Acc:MGI:1918259]
ENSMUSG00000097816	Gm26811	3.20328	0.121429	0.01										1.5	0.2													0.1	chr6	89304630	89327621	+	22992	5485	1	3	lincRNA	lncRNA	KNOWN		predicted gene, 26811 [Source:MGI Symbol;Acc:MGI:5477305]
ENSMUSG00000050304	Slc25a2	4.46678	2.95	0.13	0.1			4.5	0.1	0.1	0.1	0.1		31.3	5					0.9								0.4	chr18	37637377	37638745	-	1369	1369	1	1	protein_coding	protein_coding	KNOWN		solute carrier family 25 (mitochondrial carrier, ornithine transporter) member 2 [Source:MGI Symbol;Acc:MGI:2137907]
ENSMUSG00000097924	A730020E08Rik	2.92301	0.478571	0.06			0.6		0.6		0.1			5.4												0.6			chr6	61175613	61180810	-	5198	1861	2	5	lincRNA	lncRNA	KNOWN		RIKEN cDNA A730020E08 gene [Source:MGI Symbol;Acc:MGI:2444999]
ENSMUSG00000097280	AI849053	2.45728	0.235714	0.04		0.4								2.9							0.4								chr3	88199102	88204595	-	5494	2658	1	2	lincRNA	lncRNA	NOVEL		expressed sequence AI849053 [Source:MGI Symbol;Acc:MGI:2139818]
ENSMUSG00000105260	RP23-325M18.5	1.76662	0.757143	0.22										10.6									1.4					0.8	chr3	41477577	41482391	-	4815	720	2	4	lincRNA	lncRNA	NOVEL
ENSMUSG00000068099	1500009C09Rik	1.87447	0.192857	0.05										2.7									0.5						chr15	82252397	82260753	+	8357	1904	2	4	protein_coding	protein_coding	PUTATIVE		RIKEN cDNA 1500009C09 gene [Source:MGI Symbol;Acc:MGI:1923755]
ENSMUSG00000047034	Ankrd33	1.68329	0.907143	0.28							0.1			12.6									2.8						chr15	101115755	101120022	+	4268	1442	1	4	protein_coding	protein_coding	KNOWN		ankyrin repeat domain 33 [Source:MGI Symbol;Acc:MGI:2443398]
ENSMUSG00000032987	Olfr281	1.59777	0.642857	0.21										9									2.1						chr15	98456312	98457247	+	936	936	1	1	protein_coding	protein_coding	KNOWN		olfactory receptor 281 [Source:MGI Symbol;Acc:MGI:3030115]
ENSMUSG00000075524	4930407I10Rik	2.23173	0.107143	0.02								0.1		1.4					0.2										chr15	82059151	82066538	+	7388	4673	1	2	protein_coding	protein_coding	KNOWN		RIKEN cDNA 4930407I10 gene [Source:MGI Symbol;Acc:MGI:2685593]
ENSMUSG00000027643	Ghrh	1.83112	0.542857	0.15										7.6					1.5										chr2	157329497	157347506	-	18010	668	3	9	protein_coding	protein_coding	KNOWN		growth hormone releasing hormone [Source:MGI Symbol;Acc:MGI:95709]
ENSMUSG00000078650	G6pc	1.43825	0.25	0.09										3.5					0.9										chr11	101367561	101377903	+	10343	2414	1	5	protein_coding	protein_coding	KNOWN		glucose-6-phosphatase, catalytic [Source:MGI Symbol;Acc:MGI:95607]
ENSMUSG00000083516	Gm15196	2.80284	4.55714	0.65	2.7	2.3	4.6		5		0.2		2.1	39.6	2.5		1.9	2.9				4.4	2.1						chrX	160309007	160309488	-	482	482	1	1	processed_pseudogene	pseudogene	KNOWN		predicted gene 15196 [Source:MGI Symbol;Acc:MGI:3705411]
ENSMUSG00000100905	Gm28075	1.62425	2.44286	0.79		2.8	3.1				0.3			25.7		2.3							2.8			3.7		1.4	chr7	37140541	37141711	+	1171	354	1	2	lincRNA	lncRNA	NOVEL		predicted gene 28075 [Source:MGI Symbol;Acc:MGI:5578781]
ENSMUSG00000084362	2610024D14Rik	10.6804	5.85714		0.3					11.6	0.3			63.3	4.1			2.4											chr11	21099534	21099827	+	294	294	1	1	processed_pseudogene	pseudogene	KNOWN		RIKEN cDNA 2610024D14 gene [Source:MGI Symbol;Acc:MGI:1917660]
ENSMUSG00000085167	Gm12063	8.43879	1.23571							3.2	0.1			12.7			1.3												chr11	24076559	24077367	+	809	715	1	2	lincRNA	lncRNA	NOVEL		predicted gene 12063 [Source:MGI Symbol;Acc:MGI:3649572]
ENSMUSG00000101007	Gm29541	1.97989	2.69286	0.68	0.1						0.1			32.2			5.3			5.2		1.6							chr12	31500068	31500745	-	678	678	1	1	lincRNA	lncRNA	NOVEL		predicted gene 29541 [Source:MGI Symbol;Acc:MGI:5580247]
ENSMUSG00000045991	Onecut2	1.03505	0.0857143	0.04						0.1	0.1			0.9				0.1		0.1			0.1	0.1	0.1				chr18	64340364	64398488	+	58125	13391	2	3	protein_coding	protein_coding	KNOWN		one cut domain, family member 2 [Source:MGI Symbol;Acc:MGI:1891408]
ENSMUSG00000085416	1700019G24Rik	1.95672	0.864286	0.22									2	10.1										2.2					chr6	5963909	5977393	-	13485	503	1	3	antisense	lncRNA	NOVEL		RIKEN cDNA 1700019G24 gene [Source:MGI Symbol;Acc:MGI:1919499]
ENSMUSG00000030344	Akap3	4.85798	0.1						0.3					1.1															chr6	126853098	126874307	+	21210	3152	1	6	protein_coding	protein_coding	KNOWN		A kinase (PRKA) anchor protein 3 [Source:MGI Symbol;Acc:MGI:1341149]
ENSMUSG00000038204	Asb10	5.04439	0.114286						0.4					1.2															chr5	24532697	24540978	-	8282	2806	3	10	protein_coding	protein_coding	KNOWN		ankyrin repeat and SOCS box-containing 10 [Source:MGI Symbol;Acc:MGI:2152836]
ENSMUSG00000021750	Fam107a	6.6865	0.364286						0.6					3.6	0.9														chr14	8296274	8318023	-	21750	3870	4	10	protein_coding	protein_coding	KNOWN		family with sequence similarity 107, member A [Source:MGI Symbol;Acc:MGI:3041256]
ENSMUSG00000072621	Slfn10-ps	5.93074	0.214286				0.6	0.3						2.1															chr11	83028130	83040042	-	11913	3621	2	7	transcribed_unprocessed_pseudogene	pseudogene	KNOWN		schlafen 10, pseudogene [Source:MGI Symbol;Acc:MGI:3512288]
ENSMUSG00000084243	Gm13784	1.4315	1.19286	0.44		1.9							1.9	12.9						2.3	2.1								chr5	114237176	114237925	-	750	519	1	2	processed_pseudogene	pseudogene	KNOWN		predicted gene 13784 [Source:MGI Symbol;Acc:MGI:3649548]
ENSMUSG00000078783	Gm9733	1.14836	2.66429	1.2	0.2						0.2			36.9							12								chr3	15296551	15332302	-	35752	618	1	3	protein_coding	protein_coding	PUTATIVE		predicted gene 9733 [Source:MGI Symbol;Acc:MGI:3780136]
ENSMUSG00000039084	Chad	1.0936	0.985714	0.46	0.1	1.2		1.2			0.1	0.1		10.6		0.5										0.1	1.9	2.6	chr11	94565047	94569127	+	4081	1680	1	4	protein_coding	protein_coding	KNOWN		chondroadherin [Source:MGI Symbol;Acc:MGI:1096866]
ENSMUSG00000080205	Gm15526	3.12476	2.55714	0.29				4.9				1.5	4.9	24.5														2.9	chr6	54177480	54177683	-	204	204	1	1	processed_pseudogene	pseudogene	KNOWN		predicted gene 15526 [Source:MGI Symbol;Acc:MGI:3782973]
ENSMUSG00000100259	Gm29236	4.64386	0.0857143					0.3						0.9															chr12	75630290	75637769	+	7480	3912	2	8	unprocessed_pseudogene	pseudogene	KNOWN		predicted gene 29236 [Source:MGI Symbol;Acc:MGI:5579942]
ENSMUSG00000098043	Gm26980	2.37464	0.792857	0.15				2.5						8.6														1.5	chr16	22236921	22237315	+	395	395	1	1	processed_pseudogene	pseudogene	KNOWN		predicted gene, 26980 [Source:MGI Symbol;Acc:MGI:5504095]
ENSMUSG00000085151	1110018N20Rik	3.35653	0.75	0.07				2.6		0.8	0.9			6.2										0.7					chr2	167188702	167192808	+	4107	1579	3	8	processed_transcript	lncRNA	KNOWN		RIKEN cDNA 1110018N20 gene [Source:MGI Symbol;Acc:MGI:1915753]
ENSMUSG00000091725	Gm8220	3.33371	0.435714	0.04							1			4.5			0.6											0.4	chr14	44285580	44291068	+	5489	1473	3	9	protein_coding	protein_coding	PUTATIVE		predicted gene 8220 [Source:MGI Symbol;Acc:MGI:3643828]
ENSMUSG00000087356	Gm13856	2.04482	0.3	0.07							0.8			2.9			0.5									0.7			chr6	34151929	34174235	+	22307	1742	1	5	antisense	lncRNA	NOVEL		predicted gene 13856 [Source:MGI Symbol;Acc:MGI:3652199]
ENSMUSG00000084882	Gm16047	1.77601	1.37857	0.4							2.8			13.8			2.7						4						chr7	45630664	45633077	-	2414	1000	2	4	antisense	lncRNA	NOVEL		predicted gene 16047 [Source:MGI Symbol;Acc:MGI:3802092]
ENSMUSG00000089879	4930448H16Rik	2.7181	2.25714	0.34							9			22.6									3.4						chr5	143227718	143234748	+	7031	580	1	4	lincRNA	lncRNA	NOVEL		RIKEN cDNA 4930448H16 gene [Source:MGI Symbol;Acc:MGI:1922122]
ENSMUSG00000082728	Supt20-ps	6.91886	0.428571											4.3		1.7													chrX	93920295	93921962	-	1668	1560	1	2	processed_pseudogene	pseudogene	KNOWN		suppressor of Ty 20, pseudogene [Source:MGI Symbol;Acc:MGI:3645971]
ENSMUSG00000097348	Rmst	0.736966	0.0357143	0.02										0.5						0.2									chr10	92071037	92165170	-	94134	7423	14	43	lincRNA	lncRNA	KNOWN		rhabdomyosarcoma 2 associated transcript (non-coding RNA) [Source:MGI Symbol;Acc:MGI:1099806]
ENSMUSG00000102175	Gm6119	1.01685	0.55	0.27						0.9	1.2			5.6						1.9					0.8				chr1	4692219	4693424	-	1206	1206	1	1	processed_pseudogene	pseudogene	KNOWN		predicted gene 6119 [Source:MGI Symbol;Acc:MGI:3644547]
ENSMUSG00000057818	1600029O15Rik	0.819601	1.75	0.99	2	0.6	0.6		0.7	1.9	2.4	2		11.7		0.4	0.5	1.7		3.4			1.1	0.7	0.6	0.1	1.8	2.2	chr9	58202897	58208808	+	5912	1809	2	4	transcribed_processed_pseudogene	pseudogene	KNOWN		RIKEN cDNA 1600029O15 gene [Source:MGI Symbol;Acc:MGI:3045362]
ENSMUSG00000025150	Cbr2	1.05455	1.47857	0.71	0.1						0.1			17			3.5		3.2				3.8			0.1			chr11	120729489	120732114	-	2626	1327	4	15	protein_coding	protein_coding	KNOWN		carbonyl reductase 2 [Source:MGI Symbol;Acc:MGI:107200]
ENSMUSG00000044103	Il1f9	0.285815	1.79286	1.47	0.1				0.1		0.1			22.1			2.7		5.7	0.1			8	0.1		0.1	0.7		chr2	24186476	24193568	+	7093	1648	1	5	protein_coding	protein_coding	KNOWN		interleukin 1 family, member 9 [Source:MGI Symbol;Acc:MGI:2449929]
ENSMUSG00000085749	Gm12843	1.43633	4.98571	1.84	0.1	4.7	3.7		1.5	0.1	1.8	5.5	2.1	31.2	1.3	6.6	11.2		4.7	0.1			9.1	1.5		0.1	1.2	1.7	chr4	117295817	117297725	+	1909	891	2	4	antisense	lncRNA	NOVEL		predicted gene 12843 [Source:MGI Symbol;Acc:MGI:3651051]
ENSMUSG00000027324	Rpusd2	0.607934	16.6143	10.9	16.5	15.5	14.9	15.4	9.2	9.4	9.2	7.5	16.9	77.7	9.5	0.6	27.6	2.7	27.8	3.4	11.9	9.7	16.1	1.4	11.7	7.4	12.8	6.8	chr2	119034790	119039769	+	4980	2706	1	3	protein_coding	protein_coding	KNOWN		RNA pseudouridylate synthase domain containing 2 [Source:MGI Symbol;Acc:MGI:1918066]
ENSMUSG00000081505	Gm8644	0.697086	1.18571	0.73		1.7		1.7	2					9.7			1.5		1.8			1.8	1.7					2	chrX	157650704	157651299	-	596	596	1	1	processed_pseudogene	pseudogene	KNOWN		predicted gene 8644 [Source:MGI Symbol;Acc:MGI:3644260]
ENSMUSG00000049761	Pmis2	2.73533	3.15	0.47	0.1	11.9					0.1			29.6		1.1	1.3							4.7					chr7	30670722	30671605	-	884	699	2	4	lincRNA	lncRNA	NOVEL		Pmis2, sperm specific protein [Source:MGI Symbol;Acc:MGI:1922177]
ENSMUSG00000101208	Gm19891	8.47978	1.27143			3.3								10.9	3.6														chr1	148498508	148498810	+	303	303	1	1	processed_pseudogene	pseudogene	KNOWN		predicted gene, 19891 [Source:MGI Symbol;Acc:MGI:5012076]
ENSMUSG00000085447	9530026F06Rik	1.03074	1.25	0.61		3.5					0.1			11.9			2				2.5							3.6	chr1	61378432	61395904	+	17473	892	1	5	lincRNA	lncRNA	KNOWN		RIKEN cDNA 9530026F06 gene [Source:MGI Symbol;Acc:MGI:1924591]
ENSMUSG00000040127	Sdr9c7	3.00316	1.62857	0.2			3.2				0.1	5.2		14		0.3									2				chr10	127898518	127911761	+	13244	3038	4	10	protein_coding	protein_coding	KNOWN		4short chain dehydrogenase/reductase family 9C, member 7 [Source:MGI Symbol;Acc:MGI:1917311]
ENSMUSG00000100150	Gm19585	0.829994	1.40714	0.79			1.4				0.1	0.3		17.9											7.9				chr17	52149289	52163048	+	13760	784	2	6	lincRNA	lncRNA	NOVEL		predicted gene, 19585 [Source:MGI Symbol;Acc:MGI:5011770]
ENSMUSG00000074006	Omp	0.969149	2.60714	1.33	1.2	0.5			2.2		2.1			22.3		2.4	0.4	5.4						4.4	8.8			0.1	chr7	98143360	98145502	-	2143	2143	1	1	protein_coding	protein_coding	KNOWN		olfactory marker protein [Source:MGI Symbol;Acc:MGI:97436]
ENSMUSG00000030636	1700010L04Rik	3.04587	0.521429	0.06				0.6	1.5		0.9			3.7			0.6								0.6				chr7	82851599	82859849	+	8251	1577	3	12	lincRNA	lncRNA	KNOWN		RIKEN cDNA 1700010L04 gene [Source:MGI Symbol;Acc:MGI:1916583]
ENSMUSG00000106441	RP23-382L1.7	0.712933	2.26429	1.38			6.6				0.2			23.5			1.4						3.1	7		0.2		3.5	chr3	37761037	37767297	+	6261	655	1	2	lincRNA	lncRNA	NOVEL
ENSMUSG00000087240	Gm15976	0.483132	0.714286	0.51										10										5.1					chr16	91924438	91928635	+	4198	429	1	2	antisense	lncRNA	NOVEL		predicted gene 15976 [Source:MGI Symbol;Acc:MGI:3801898]
ENSMUSG00000085102	1700010K24Rik	0.0290989	2.21429	2.17						4.9		4		22.1								4.9	4.4	10.2				2.2	chr3	108248909	108256985	-	8077	226	1	2	antisense	lncRNA	NOVEL		RIKEN cDNA 1700010K24 gene [Source:MGI Symbol;Acc:MGI:1922690]
ENSMUSG00000104886	RP23-123P10.5	6.79442	0.392857							0.7		0.1		3.1	0.7			0.9											chr5	15993957	15997839	-	3883	3343	1	2	antisense	lncRNA	NOVEL
ENSMUSG00000091971	Hspa1a	1.67369	51.3714	16.1	20.9	14.8	12.5	16.8	32.2	55.8	38.6	31.9	78.2	208.8	91.7	33.1	30	53.9	3.2	29.4	14.2	5.6	21.9	42.8	13.2	10.5	6.9	13.3	chr17	34969190	34972156	-	2967	2967	1	1	protein_coding	protein_coding	KNOWN		heat shock protein 1A [Source:MGI Symbol;Acc:MGI:96244]
ENSMUSG00000097581	Gm21936	6.14975	0.25						0.6				0.5	1.8	0.6														chr12	87792580	87796877	+	4298	1833	1	2	protein_coding	protein_coding	NOVEL		predicted gene, 21936 [Source:MGI Symbol;Acc:MGI:5439387]
ENSMUSG00000085042	Abhd11os	0.249397	2.05714	1.73						3.3	0.1			22.1	3.3							7.6				5.6		4.1	chr5	135012114	135013253	-	1140	701	2	6	antisense	lncRNA	KNOWN		abhydrolase domain containing 11, opposite strand [Source:MGI Symbol;Acc:MGI:1917062]
ENSMUSG00000076547	Igkv4-70	0.624742	0.85	0.55						2.9				9								2.9			2.6				chr6	69267888	69268443	-	556	379	1	2	IG_V_gene	protein_coding	KNOWN		immunoglobulin kappa chain variable 4-70 [Source:MGI Symbol;Acc:MGI:2686348]
ENSMUSG00000052554	Defb34	0.301436	1.30714	1.06						4.5				13.8								4.5			4.1			2	chr8	19123752	19126540	+	2789	246	1	2	protein_coding	protein_coding	KNOWN		defensin beta 34 [Source:MGI Symbol;Acc:MGI:2672979]
ENSMUSG00000044024	Rell2	1.5165	0.378571	0.13	0.7			0.6						2.7			1.1	0.2	0.6	0.4			0.3						chr18	37955079	37959179	+	4101	3340	12	28	protein_coding	protein_coding	KNOWN		RELT-like 2 [Source:MGI Symbol;Acc:MGI:1918044]
ENSMUSG00000104063	Pcdhgb7	0.382393	0.235714	0.18			0.7							2.6					1.1		0.7								chr18	37751600	37841873	+	90274	4713	1	4	protein_coding	protein_coding	KNOWN		protocadherin gamma subfamily B, 7 [Source:MGI Symbol;Acc:MGI:1935199]
ENSMUSG00000100396	Gm29367	0.73258	3.90714	2.35	2.9		0.8	4.7	0.1	0.1	2.3	8.1	1.4	22.5	8.7	0.6	2	0.5		2.9	0.8	4.9	1.5	2.7	2.4	0.1	4.1	4.1	chr4	141875707	141877033	+	1327	1327	1	1	lincRNA	lncRNA	NOVEL		predicted gene 29367 [Source:MGI Symbol;Acc:MGI:5580073]
ENSMUSG00000105991	RP23-136A1.2	0.337233	4.65	3.68	0.3	15.9		2.6			0.3			41.4			4.6			0.3		11.1	7.7		2.8	0.3	13.6	1	chr9	49051335	49055465	-	4131	389	1	2	lincRNA	lncRNA	NOVEL
ENSMUSG00000070803	Cited4	0.556606	292.971	199.19	110.1	153.5	569.9	252.1	141.8	110.4	188.1	203.4	211.4	1272.5	193	78.5	490.2	126.7	227.5	125.8	170	500.5	215	65.3	140.4	209.1	236.9	101.4	chr4	120666572	120667820	+	1249	1249	1	1	protein_coding	protein_coding	KNOWN		Cbp/p300-interacting transactivator, with Glu/Asp-rich carboxy-terminal domain, 4 [Source:MGI Symbol;Acc:MGI:1861694]
ENSMUSG00000103503	1700023G09Rik	7.21917	0.528571												7.4														chr1	186926933	186930112	+	3180	1460	2	5	lincRNA	lncRNA	NOVEL		RIKEN cDNA 1700023G09 gene [Source:MGI Symbol;Acc:MGI:1920531]
ENSMUSG00000048483	Zdhhc22	7.09803	0.485714												6.8														chr12	86983381	86988676	-	5296	792	1	2	protein_coding	protein_coding	KNOWN		zinc finger, DHHC-type containing 22 [Source:MGI Symbol;Acc:MGI:2685108]
ENSMUSG00000050164	Mchr1	6.14975	0.25												3.5														chr15	81235499	81238963	+	3465	2188	1	2	protein_coding	protein_coding	KNOWN		melanin-concentrating hormone receptor 1 [Source:MGI Symbol;Acc:MGI:2180756]
ENSMUSG00000086444	Gm15961	8.66888	1.45												20.3														chr10	120800677	120801794	-	1118	266	1	2	sense_intronic	lncRNA	PUTATIVE		predicted gene 15961 [Source:MGI Symbol;Acc:MGI:3802142]
ENSMUSG00000083312	Olfr1374-ps1	6.53916	0.328571												4.6														chr11	51142532	51143467	+	936	936	1	1	processed_pseudogene	pseudogene	KNOWN		olfactory receptor 1374, pseudogene 1 [Source:MGI Symbol;Acc:MGI:3031208]
ENSMUSG00000001815	Evx2	4.39232	0.0714286												1														chr2	74652991	74659557	-	6567	4191	2	5	protein_coding	protein_coding	KNOWN		even skipped homeotic gene 2 homolog [Source:MGI Symbol;Acc:MGI:95462]
ENSMUSG00000072874	Gm6116	6.74147	0.378571												5.3														chr5	74949194	74966368	+	17175	1433	1	5	lincRNA	lncRNA	KNOWN		predicted gene 6116 [Source:MGI Symbol;Acc:MGI:3644088]
ENSMUSG00000103897	Pcdhga8	5.04439	0.114286												1.6														chr18	37725706	37841873	+	116168	4730	1	4	protein_coding	protein_coding	KNOWN		protocadherin gamma subfamily A, 8 [Source:MGI Symbol;Acc:MGI:1935221]
ENSMUSG00000106319	RP24-142B15.3	6.40939	0.3												4.2														chr5	96879342	96891172	+	11831	1541	1	4	lincRNA	lncRNA	NOVEL
ENSMUSG00000096682	Ifna5	8.0607	0.95												13.3														chr4	88835525	88836094	+	570	570	1	1	protein_coding	protein_coding	KNOWN		interferon alpha 5 [Source:MGI Symbol;Acc:MGI:107663]
ENSMUSG00000043050	Tnp2	7.88874	0.842857												11.8														chr16	10787936	10788655	-	720	549	1	2	protein_coding	protein_coding	KNOWN		transition protein 2 [Source:MGI Symbol;Acc:MGI:98785]
ENSMUSG00000081894	Gm14212	7.87652	0.835714												11.7														chr2	126864503	126865328	+	826	826	1	1	processed_pseudogene	pseudogene	KNOWN		predicted gene 14212 [Source:MGI Symbol;Acc:MGI:3652281]
ENSMUSG00000057037	Cfhr1	8.35315	1.16429		0.1						0.1				16.1														chr1	139547053	139560272	-	13220	1931	2	8	protein_coding	protein_coding	KNOWN		complement factor H-related 1 [Source:MGI Symbol;Acc:MGI:2138169]
ENSMUSG00000095960	Gm13120	7.63662	0.707143								0.1				9.8														chr4	144296692	144298137	+	1446	1446	1	1	processed_pseudogene	pseudogene	KNOWN		predicted gene 13120 [Source:MGI Symbol;Acc:MGI:3651691]
ENSMUSG00000031443	F7	7.3837	0.592857								0.1				8.2														chr8	13026034	13035809	+	9776	1859	1	8	protein_coding	protein_coding	KNOWN	M	coagulation factor VII [Source:MGI Symbol;Acc:MGI:109325]
ENSMUSG00000083935	Gm12294	9.38586	2.38571								0.2		2		31.2														chr11	65037052	65037541	-	490	490	1	1	processed_pseudogene	pseudogene	KNOWN		predicted gene 12294 [Source:MGI Symbol;Acc:MGI:3649526]
ENSMUSG00000073486	Gm10518	3.35243	0.85	0.08							0.1				11.8				0.8										chr1	179803376	179804676	+	1301	1301	1	1	protein_coding	protein_coding	KNOWN		predicted gene 10518 [Source:MGI Symbol;Acc:MGI:3704205]
ENSMUSG00000053863	Mepe	6.96578	0.442857											0.4	5.8														chr5	104325329	104338611	+	13283	1682	1	3	protein_coding	protein_coding	KNOWN		matrix extracellular phosphoglycoprotein with ASARM motif (bone) [Source:MGI Symbol;Acc:MGI:2137384]
ENSMUSG00000104677	RP24-549I13.2	4.47148	1.62857	0.07		1.2					1.3			0.4	19.9							0.3					0.3	0.1	chr3	55890306	55936699	+	46394	3420	2	3	antisense	lncRNA	NOVEL
ENSMUSG00000017309	Cd300lg	6.47573	0.314286							0.4					4														chr11	102041509	102055620	+	14112	2737	4	10	protein_coding	protein_coding	KNOWN		CD300 antigen like family member G [Source:MGI Symbol;Acc:MGI:1289168]
ENSMUSG00000021081	Serpina1f	2.94996	0.178571	0.02								0.1			2.4													0.2	chr12	103688044	103695529	-	7486	3185	3	11	protein_coding	protein_coding	KNOWN		serine (or cysteine) peptidase inhibitor, clade A, member 1F [Source:MGI Symbol;Acc:MGI:1915598]
ENSMUSG00000093380	Gm20685	2.22399	1.92857	0.41							0.2				26.8													4.1	chr6	6483022	6508616	+	25595	489	1	3	lincRNA	lncRNA	NOVEL		predicted gene 20685 [Source:MGI Symbol;Acc:MGI:5313132]
ENSMUSG00000087107	AI662270	1.54089	4.37143	1.5	0.1	0.7			0.1	0.1	1.1		0.7		58			0.4	1.4	1.7			8.9	0.1		0.1	0.7	2.1	chr11	83223576	83226604	+	3029	1489	3	7	lincRNA	lncRNA	NOVEL		expressed sequence AI662270 [Source:MGI Symbol;Acc:MGI:2144254]
ENSMUSG00000028004	Npy2r	5.72792	0.185714		0.4										2.2														chr3	82538383	82548084	-	9702	3383	4	8	protein_coding	protein_coding	KNOWN		neuropeptide Y receptor Y2 [Source:MGI Symbol;Acc:MGI:108418]
ENSMUSG00000025652	Tmem89	6.89482	0.421429		1.3										4.6														chr9	108914619	108915563	+	945	945	2	3	protein_coding	protein_coding	KNOWN		transmembrane protein 89 [Source:MGI Symbol;Acc:MGI:1916634]
ENSMUSG00000075538	Gm10855	2.7038	0.15	0.02				0.4							1.7													0.2	chr2	6932541	6935081	-	2541	2541	1	1	sense_intronic	lncRNA	NOVEL		predicted gene 10855 [Source:MGI Symbol;Acc:MGI:3641819]
ENSMUSG00000043383	Olfr1342	6.79442	0.392857						1.1						4.4														chr4	118689476	118690450	-	975	975	1	1	protein_coding	protein_coding	KNOWN		olfactory receptor 1342 [Source:MGI Symbol;Acc:MGI:3031176]
ENSMUSG00000105340	Mapkapk5	2.73104	0.285714	0.04					0.7						2.8	0.5			0.4										chr5	121518613	121545482	-	26870	4787	2	17	protein_coding	protein_coding	NOVEL		Putative uncharacterized protein [Source:UniProtKB/TrEMBL;Acc:Q3UV25]
ENSMUSG00000091881	Gm17146	10.1836	4.15					8.3	9.1		0.3				35.8	4.6													chr3	88722090	88722670	+	581	372	1	2	antisense	lncRNA	NOVEL		predicted gene 17146 [Source:MGI Symbol;Acc:MGI:4937973]
ENSMUSG00000026729	4930562F07Rik	1.05368	1.22857	0.59							0.1				17.1						5.9								chr1	160074735	160077985	-	3251	897	3	7	lincRNA	lncRNA	KNOWN		RIKEN cDNA 4930562F07 gene [Source:MGI Symbol;Acc:MGI:1922505]
ENSMUSG00000081446	Gm14068	10.242	4.32143								6.6				40.8		13.1												chr2	140044492	140044704	+	213	213	1	1	processed_pseudogene	pseudogene	KNOWN		predicted gene 14068 [Source:MGI Symbol;Acc:MGI:3651670]
ENSMUSG00000092134	Gm17089	1.8067	0.778571	0.22			0.8	0.7		0.9	0.1		0.7		7.1		0.6								2.2				chr6	134233158	134243711	-	10554	1394	1	4	antisense	lncRNA	NOVEL		predicted gene 17089 [Source:MGI Symbol;Acc:MGI:4937916]
ENSMUSG00000106197	RP23-200E11.2	2.61265	0.935714	0.15	2.1						0.5		2		7.8	0.2	0.5		0.9			0.6							chr3	99206422	99209884	+	3463	3463	1	1	sense_intronic	lncRNA	NOVEL
ENSMUSG00000086719	Gm16275	1.34383	1.3	0.51							0.1		2.8		15.3											5.1			chr17	23771841	23777763	+	5923	712	1	2	antisense	lncRNA	NOVEL		predicted gene 16275 [Source:MGI Symbol;Acc:MGI:3826597]
ENSMUSG00000082730	Gm11363	2.57494	1.32857	0.22		2	2.2			2.2					10.8			1.4				2.2							chr13	29130250	29130758	-	509	509	1	1	processed_pseudogene	pseudogene	KNOWN		predicted gene 11363 [Source:MGI Symbol;Acc:MGI:3652072]
ENSMUSG00000105836	RP24-237D17.3	1.605	3.41429	1.12	2.1		1.8		4		0.2		3.1		36.6												10.4	0.8	chr3	113631578	113632184	-	607	607	1	1	processed_pseudogene	pseudogene	KNOWN
ENSMUSG00000092603	Gm20386	0.447618	5.89286	4.32			8.3								74.2												39.4	3.8	chr6	110738350	110738481	+	132	132	1	1	processed_pseudogene	pseudogene	KNOWN		predicted gene 20386 [Source:MGI Symbol;Acc:MGI:5141851]
ENSMUSG00000097621	Gm26562	1.93643	0.392857	0.1				0.5	0.6					0.3	3.3	0.8						1							chr16	30200910	30205879	-	4970	2010	1	2	lincRNA	lncRNA	KNOWN		predicted gene, 26562 [Source:MGI Symbol;Acc:MGI:5477056]
ENSMUSG00000085402	Gm12111	0.838799	2.72143	1.52	3.4						0.3				34.4							15.2							chr11	32903137	32926160	-	23024	349	1	3	lincRNA	lncRNA	NOVEL		predicted gene 12111 [Source:MGI Symbol;Acc:MGI:3649341]
ENSMUSG00000101168	Gm28892	2.12209	0.621429	0.14						0.4	1	0.4	0.4		4.9	1.6					1.2							0.2	chr1	134834142	134846415	+	12274	2721	1	5	antisense	lncRNA	NOVEL		predicted gene 28892 [Source:MGI Symbol;Acc:MGI:5579598]
ENSMUSG00000082265	Gm15547	9.40727	2.42143						3.6	3.6	0.3				16.5	7.8		2.1											chr5	121530563	121530895	-	333	333	1	1	processed_pseudogene	pseudogene	KNOWN		predicted gene 15547 [Source:MGI Symbol;Acc:MGI:3782996]
ENSMUSG00000097424	1700030M09Rik	1.58172	1.26429	0.42					3.1		0.1	0.2		3.5	10.1	0.7				1.1	1	1		1.1					chr8	121544382	121548342	+	3961	1102	2	6	lincRNA	lncRNA	KNOWN		RIKEN cDNA 1700030M09 gene [Source:MGI Symbol;Acc:MGI:1919509]
ENSMUSG00000036913	Trim67	1.7963	0.321429	0.09			0.1	0.2	0.8	0.4		0.2	0.3	0.3	1.8		0.2	0.2	0.4		0.1		0.2	0.1				0.1	chr8	124793019	124834713	+	41695	8817	2	13	protein_coding	protein_coding	KNOWN		tripartite motif-containing 67 [Source:MGI Symbol;Acc:MGI:3045323]
ENSMUSG00000024565	Sall3	-0.0991816	0.578571	0.62		0.5	0.6							0.6	5.7	0.7			1.8		0.6	0.8	1.8		1.2				chr18	80966376	80986578	-	20203	6886	1	4	protein_coding	protein_coding	KNOWN		sal-like 3 (Drosophila) [Source:MGI Symbol;Acc:MGI:109295]
ENSMUSG00000032099	Pate4	-0.271239	0.935714	1.13		0.9			2.2		0.1				9.2			0.7			2.1			3.3	1	0.1	2.1	2.7	chr9	35607093	35611935	-	4843	1066	1	3	protein_coding	protein_coding	KNOWN		prostate and testis expressed 4 [Source:MGI Symbol;Acc:MGI:1930790]
ENSMUSG00000082363	Mup-ps18	8.55842	1.34286													18.8													chr4	61874700	61883296	-	8597	531	1	6	unprocessed_pseudogene	pseudogene	KNOWN		major urinary protein, pseudogene 18 [Source:MGI Symbol;Acc:MGI:3651979]
ENSMUSG00000089701	Gm15978	7.45121	0.621429													8.7													chr17	87329764	87332052	-	2289	738	1	2	antisense	lncRNA	NOVEL		predicted gene 15978 [Source:MGI Symbol;Acc:MGI:3802110]
ENSMUSG00000093985	Gm10406	5.78136	0.192857													2.7													chr14	7006115	7027449	-	21335	2012	2	8	protein_coding	protein_coding	PUTATIVE		predicted gene 10406 [Source:MGI Symbol;Acc:MGI:3711272]
ENSMUSG00000093707	Gm3965	6.06609	0.235714													3.3													chr7	15023991	15025698	+	1708	1136	1	3	unprocessed_pseudogene	pseudogene	KNOWN		predicted gene 3965 [Source:MGI Symbol;Acc:MGI:3782139]
ENSMUSG00000021678	F2rl1	6.53916	0.328571													4.6													chr13	95511732	95525240	-	13509	2754	1	2	protein_coding	protein_coding	KNOWN		coagulation factor II (thrombin) receptor-like 1 [Source:MGI Symbol;Acc:MGI:101910]
ENSMUSG00000031118	1700080O16Rik	5.88264	0.207143													2.9													chrX	51968695	51972772	-	4078	1571	2	7	protein_coding	protein_coding	NOVEL		RIKEN cDNA 1700080O16 gene [Source:MGI Symbol;Acc:MGI:1921529]
ENSMUSG00000094328	Gm9125	5.04439	0.114286													1.6													chr3	94047981	94054885	-	6905	2349	2	3	protein_coding	protein_coding	KNOWN		predicted gene 9125 [Source:MGI Symbol;Acc:MGI:3702970]
ENSMUSG00000093758	Gm20701	8.71768	1.5													21													chr12	101866949	101867295	+	347	347	1	1	processed_pseudogene	pseudogene	KNOWN		predicted gene 20701 [Source:MGI Symbol;Acc:MGI:5313148]
ENSMUSG00000081679	Gm11874	10.4522	5													70													chr4	16120759	16120888	-	130	130	1	1	processed_pseudogene	pseudogene	KNOWN		predicted gene 11874 [Source:MGI Symbol;Acc:MGI:3649335]
ENSMUSG00000085491	4930527E20Rik	7.7211	0.75													10.5													chr2	30803793	30807429	+	3637	351	1	2	antisense	lncRNA	NOVEL		RIKEN cDNA 4930527E20 gene [Source:MGI Symbol;Acc:MGI:1925448]
ENSMUSG00000084181	Gm11858	6.47573	0.314286													4.4													chr4	15740930	15741767	-	838	838	1	1	processed_pseudogene	pseudogene	KNOWN		predicted gene 11858 [Source:MGI Symbol;Acc:MGI:3649986]
ENSMUSG00000060523	Olfr726	6.26679	0.271429													3.8													chr14	50083714	50084679	-	966	966	1	1	protein_coding	protein_coding	KNOWN		olfactory receptor 726 [Source:MGI Symbol;Acc:MGI:3030560]
ENSMUSG00000079694	Gm14862	7.40088	0.6													8.4													chrX	9250928	9256899	-	5972	870	1	3	protein_coding	protein_coding	PUTATIVE		predicted gene 14862 [Source:MGI Symbol;Acc:MGI:3705234]
ENSMUSG00000084226	Gm13426	8.59619	1.37857								0.1					19.2													chr2	31551901	31552695	-	795	795	1	1	processed_pseudogene	pseudogene	KNOWN		predicted gene 13426 [Source:MGI Symbol;Acc:MGI:3652100]
ENSMUSG00000101532	Gm8007	7.19967	0.521429									0.1				7.2													chr7	13639107	13642572	+	3466	3466	1	1	processed_pseudogene	pseudogene	KNOWN		predicted gene 8007 [Source:MGI Symbol;Acc:MGI:3645416]
ENSMUSG00000036131	Frmd7	4.9574	3.21429	0.1							0.1					44.9								0.5	0.5				chrX	50895180	50942710	-	47531	2142	2	13	protein_coding	protein_coding	KNOWN		FERM domain containing 7 [Source:MGI Symbol;Acc:MGI:2686379]
ENSMUSG00000059741	Myl3	8.01681	0.921429											0.3		12.6													chr9	110741861	110769798	+	27938	2044	5	16	protein_coding	protein_coding	KNOWN		myosin, light polypeptide 3 [Source:MGI Symbol;Acc:MGI:97268]
ENSMUSG00000028359	Orm3	7.45121	0.621429									0.4				8.3													chr4	63356162	63359511	+	3350	773	1	6	protein_coding	protein_coding	KNOWN		orosomucoid 3 [Source:MGI Symbol;Acc:MGI:97445]
ENSMUSG00000105852	RP23-169H9.3	4.60845	0.571429	0.02						0.4						7.6												0.2	chr3	105959503	105984600	+	25098	3192	2	20	processed_transcript	lncRNA	NOVEL
ENSMUSG00000104585	RP24-253I2.4	9.08481	1.93571		0.1	2.1			0.1		0.1					24.7													chr3	79212919	79253913	+	40995	1463	1	3	antisense	lncRNA	NOVEL
ENSMUSG00000099794	1700128A07Rik	4.16575	2.21429	0.12	0.1	2.2					0.1					28.6				1.2									chr14	106417187	106486520	-	69334	960	2	6	lincRNA	lncRNA	KNOWN		RIKEN cDNA 1700128A07 gene [Source:MGI Symbol;Acc:MGI:1920881]
ENSMUSG00000060890	Arr3	6.87036	0.414286													5.4	0.4												chrX	100605497	100618493	+	12997	2355	7	30	protein_coding	protein_coding	KNOWN		arrestin 3, retinal [Source:MGI Symbol;Acc:MGI:2159617]
ENSMUSG00000073490	AI607873	9.78627	3.15			0.9					0.1	0.3	1.4			37.8	3.6												chr1	173723430	173741809	-	18380	3481	2	11	protein_coding	protein_coding	KNOWN		expressed sequence AI607873 [Source:MGI Symbol;Acc:MGI:2138302]
ENSMUSG00000099757	BE692007	2.80058	0.3	0.04										0.1		4.1								0.4					chr19	11470166	11484578	-	14413	5236	3	7	processed_transcript	lncRNA	NOVEL		expressed sequence BE692007 [Source:MGI Symbol;Acc:MGI:3035348]
ENSMUSG00000086720	Plxna4os3	8.97441	1.79286										2.5			22.6													chr6	32303829	32316614	+	12786	403	2	6	antisense	lncRNA	NOVEL		plexin A4, opposite strand 3 [Source:MGI Symbol;Acc:MGI:3651753]
ENSMUSG00000084864	1700027A07Rik	2.93841	3.55	0.46					2.6		0.2					46.9			4.6										chr15	78911966	78913660	-	1695	458	1	2	antisense	lncRNA	NOVEL		RIKEN cDNA 1700027A07 gene [Source:MGI Symbol;Acc:MGI:1917246]
ENSMUSG00000097352	C920009B18Rik	5.78136	0.192857			0.2		0.2								2.3													chr10	22306702	22321765	+	15064	6564	4	8	transcribed_unprocessed_pseudogene	pseudogene	KNOWN		RIKEN cDNA C920009B18 gene [Source:MGI Symbol;Acc:MGI:3583961]
ENSMUSG00000105893	Wdr46-ps	1.93982	2.96429	0.77	1.5				0.1	0.7	1.8		0.6		0.7	34.1	1.6	0.4		0.1			1.8		3.6	1.6	0.6		chr5	3989006	3990717	+	1712	1712	1	1	processed_pseudogene	pseudogene	KNOWN		Wdr46 retrotransposed pseudogene [Source:MGI Symbol;Acc:MGI:5010132]
ENSMUSG00000086951	1700051A21Rik	2.81534	0.514286	0.07							0.1					7.1										0.7			chr11	72266421	72268575	+	2155	1800	2	5	processed_transcript	lncRNA	KNOWN		RIKEN cDNA 1700051A21 gene [Source:MGI Symbol;Acc:MGI:1920616]
ENSMUSG00000050921	P2ry10	1.81746	0.15	0.04												2.1										0.4			chrX	107088492	107104974	+	16483	2982	3	7	protein_coding	protein_coding	KNOWN		purinergic receptor P2Y, G-protein coupled 10 [Source:MGI Symbol;Acc:MGI:1926076]
ENSMUSG00000090129	Olfr287	1.85836	0.335714	0.09										0.3		4.4				0.5				0.4					chr15	98206971	98221056	-	14086	2457	5	11	protein_coding	protein_coding	KNOWN		olfactory receptor 287 [Source:MGI Symbol;Acc:MGI:3030121]
ENSMUSG00000035930	Chst4	1.79197	1.42857	0.41			0.6									19.4				3.5							0.6		chr8	110029075	110039334	-	10260	2000	1	2	protein_coding	protein_coding	KNOWN		carbohydrate (chondroitin 6/keratan) sulfotransferase 4 [Source:MGI Symbol;Acc:MGI:1349479]
ENSMUSG00000020436	Gabrg2	1.947	0.55	0.14		0.2	0.2					0.2				7.1							1.2				0.2		chr11	41910203	42000857	-	90655	5916	4	16	protein_coding	protein_coding	KNOWN		gamma-aminobutyric acid (GABA) A receptor, subunit gamma 2 [Source:MGI Symbol;Acc:MGI:95623]
ENSMUSG00000055357	4933400A11Rik	9.38154	2.37857		0.1		4.8		0.1	0.9	0.1					27.3													chrX	169776257	169779635	-	3379	1351	3	7	protein_coding	protein_coding	NOVEL		RIKEN cDNA 4933400A11 gene [Source:MGI Symbol;Acc:MGI:1913997]
ENSMUSG00000103990	Ighv8-3	9.62022	2.80714								0.3			5.1		33.9													chr12	115003418	115003712	-	295	295	1	1	IG_V_pseudogene	pseudogene	KNOWN		immunoglobulin heavy variable V8-3 [Source:MGI Symbol;Acc:MGI:5009915]
ENSMUSG00000073652	Apol7d	2.91561	2.66429	0.35				0.5			2.8	2.7		3.9		26.5	0.9		0.5				2.4	0.6					chr1	71652837	71662843	+	10007	2091	4	12	antisense	lncRNA	KNOWN		apolipoprotein L 7d [Source:MGI Symbol;Acc:MGI:3723449]
ENSMUSG00000062200	Vmn2r7	2.23173	0.107143	0.02												1.5												0.2	chr3	64690660	64844765	-	154106	3637	3	10	protein_coding	protein_coding	KNOWN		vomeronasal 2, receptor 7 [Source:MGI Symbol;Acc:MGI:2441693]
ENSMUSG00000086636	Gm12949	1.32476	0.907143	0.36												12.7												3.6	chr11	62522741	62523542	+	802	362	1	2	antisense	lncRNA	NOVEL		predicted gene 12949 [Source:MGI Symbol;Acc:MGI:3649756]
ENSMUSG00000087263	Gm15726	8.00562	0.914286					2								10.8													chrX	169979047	169985232	-	6186	509	1	3	antisense	lncRNA	PUTATIVE		predicted gene 15726 [Source:MGI Symbol;Acc:MGI:3783169]
ENSMUSG00000090080	Gm15872	8.31741	1.13571					2.8			0.1					13													chr1	193187274	193192379	+	5106	1108	1	2	antisense	lncRNA	KNOWN		predicted gene 15872 [Source:MGI Symbol;Acc:MGI:3801847]
ENSMUSG00000106198	RP23-372N19.4	9.74651	3.06429					4	2.3		0.2					30.5		5.9											chr5	143393689	143397457	-	3769	525	1	2	lincRNA	lncRNA	NOVEL
ENSMUSG00000023159	Psg29	1.3373	1.85	0.73				0.4	0.2		0.3	1.2		2.2	0.2	19.6	0.1	1.7	1.4					3			0.4	2.5	chr7	17203477	17215756	+	12280	5441	1	5	protein_coding	protein_coding	KNOWN		pregnancy-specific glycoprotein 29 [Source:MGI Symbol;Acc:MGI:1891361]
ENSMUSG00000099869	1700030F04Rik	9.24555	2.16429		0.1						0.1					25.6	4.5												chr6	117646693	117751769	-	105077	802	3	8	lincRNA	lncRNA	KNOWN		RIKEN cDNA 1700030F04 gene [Source:MGI Symbol;Acc:MGI:1919513]
ENSMUSG00000051257	Trap1a	2.59388	8.22857	1.36	0.1				0.1	0.1	0.2		7.4		0.1	82.6	24.6		8.8	0.1	3.7					0.1	0.9		chrX	139333683	139338169	+	4487	1178	1	3	protein_coding	protein_coding	KNOWN		tumor rejection antigen P1A [Source:MGI Symbol;Acc:MGI:98818]
ENSMUSG00000032514	Ttc21a	2.63509	0.142857	0.02								0.1			0.2	1.5	0.2		0.2										chr9	119937606	119967793	+	30188	5388	4	37	protein_coding	protein_coding	KNOWN		tetratricopeptide repeat domain 21A [Source:MGI Symbol;Acc:MGI:1921302]
ENSMUSG00000036800	Fam135b	0.720618	0.414286	0.25		0.2							0.2	0.2		5.2			0.9				0.2		0.9		0.5		chr15	71445678	71727838	-	282161	4623	1	20	protein_coding	protein_coding	KNOWN		family with sequence similarity 135, member B [Source:MGI Symbol;Acc:MGI:1917613]
ENSMUSG00000099959	Gm29487	1.37281	3.24286	1.25							0.4		3.9	5.9		35.2						4.3			3.9		4.3		chr1	131447440	131447695	-	256	256	1	1	processed_pseudogene	pseudogene	KNOWN		predicted gene 29487 [Source:MGI Symbol;Acc:MGI:5580193]
ENSMUSG00000083569	Gm13666	1.95505	1.05714	0.27				1.3			0.1		1.3			10.1	1.1	0.9					1.3	1.4					chr2	73131745	73132543	+	799	799	1	1	processed_pseudogene	pseudogene	KNOWN		predicted gene 13666 [Source:MGI Symbol;Acc:MGI:3651577]
ENSMUSG00000010311	Optc	8.72451	1.50714					2.4					3.4			14.3	1												chr1	133897199	133907999	-	10801	2575	5	16	protein_coding	protein_coding	KNOWN		opticin [Source:MGI Symbol;Acc:MGI:2151113]
ENSMUSG00000084307	Gm12151	1.79487	2.75	0.79			3.8				0.3			2.4	4.1	27.9				4.1							3.8		chr11	43463196	43463485	-	290	290	1	1	processed_pseudogene	pseudogene	KNOWN		predicted gene 12151 [Source:MGI Symbol;Acc:MGI:3649958]
ENSMUSG00000060459	Kng2	2.49449	1.70714	0.3			3.5								1.9	16.3	2.2			0.5							2.5		chr16	22985854	23029101	-	43248	2509	4	18	protein_coding	protein_coding	KNOWN		kininogen 2 [Source:MGI Symbol;Acc:MGI:3027157]
ENSMUSG00000094410	Gm38394	2.40745	0.492857	0.09	0.5	0.5	0.4	0.1		0.2	0.2	0.1	0.1	0.1	0.5	3.6	0.5	0.1	0.3								0.5	0.1	chr1	133619940	133661318	-	41379	10156	2	17	protein_coding	protein_coding	NOVEL		predicted gene, 38394 [Source:MGI Symbol;Acc:MGI:5614057]
ENSMUSG00000091594	Gm17067	1.66354	0.292857	0.09		0.3									0.6	3.2					0.3			0.3				0.3	chr7	42705469	42727017	-	21549	3673	2	5	protein_coding	protein_coding	NOVEL		predicted gene 17067 [Source:MGI Symbol;Acc:MGI:4937894]
ENSMUSG00000068218	Ssxb9	7.03342	0.464286												1.3	5.2													chrX	8366978	8375390	+	8413	879	1	8	protein_coding	protein_coding	KNOWN		synovial sarcoma, X member B, breakpoint 9 [Source:MGI Symbol;Acc:MGI:2446778]
ENSMUSG00000047636	Cdcp2	5.20945	0.128571												0.4	1.4													chr4	107096891	107107748	+	10858	2611	1	4	protein_coding	protein_coding	KNOWN		CUB domain containing protein 2 [Source:MGI Symbol;Acc:MGI:3045328]
ENSMUSG00000098061	Gm26945	7.96	0.885714							1.1					2.2	8		1.1											chr12	109640341	109642351	+	2011	2011	1	1	lincRNA	lncRNA	NOVEL		predicted gene, 26945 [Source:MGI Symbol;Acc:MGI:5504060]
ENSMUSG00000097455	Gm26891	1.46173	0.557143	0.2											1.3	6.2	0.3									1		1	chr7	27927724	27931003	+	3280	2599	1	2	lincRNA	lncRNA	KNOWN		predicted gene, 26891 [Source:MGI Symbol;Acc:MGI:5477385]
ENSMUSG00000062257	Opcml	1.5873	0.878571	0.29			1.1	0.2	0.2	1	0.1	0.9	0.1	0.2	0.5	7.5	0.3	0.2			0.2	1.6	0.2	0.1	0.2		0.1	0.5	chr9	27790775	28925410	+	1134636	13120	8	23	protein_coding	protein_coding	KNOWN		opioid binding protein/cell adhesion molecule-like [Source:MGI Symbol;Acc:MGI:97397]
ENSMUSG00000039813	Tbc1d2	0.85726	0.8	0.44	0.5	0.2		0.6	0.4		0.3			0.3	0.6	8	0.3		1			2.2	0.4					0.8	chr4	46604390	46650209	-	45820	5425	2	14	protein_coding	protein_coding	KNOWN		TBC1 domain family, member 2 [Source:MGI Symbol;Acc:MGI:2652885]
ENSMUSG00000021798	Ldb3	0.533279	2.65	1.83	0.4		2	3.5	1.2	1.4		0.1				26	2.4	0.1	1.1	1.7	3.3	6.7	0.7		2.1	2.3	0.4		chr14	34526699	34588681	-	61983	6016	5	19	protein_coding	protein_coding	KNOWN		LIM domain binding 3 [Source:MGI Symbol;Acc:MGI:1344412]
ENSMUSG00000022886	Prl2a1	3.41811	5.7	0.53	0.1				0.1	14.3	0.2				0.1	65												5.3	chr13	27801654	27808729	+	7076	884	1	5	protein_coding	protein_coding	KNOWN		prolactin family 2, subfamily a, member 1 [Source:MGI Symbol;Acc:MGI:1861446]
ENSMUSG00000104764	RP23-184N6.1	3.29278	0.521429	0.05						1.7		0.6				5												0.5	chr3	103601943	103603202	+	1260	1260	1	1	sense_intronic	lncRNA	NOVEL
ENSMUSG00000083353	Gm12540	2.06218	9.15714	2.19	4.1	3.4	16.9		0.3	14.4	5		6	1.9		71.5	2.8	1.9	6.6				3.1	7.2			3.4	1.6	chr3	37327072	37327390	+	319	319	1	1	processed_pseudogene	pseudogene	KNOWN		predicted gene 12540 [Source:MGI Symbol;Acc:MGI:3651849]
ENSMUSG00000105171	RP24-341O14.3	1.17365	0.342857	0.15												4.1		0.7									1	0.5	chr5	11927622	11928740	+	1119	1119	1	1	processed_pseudogene	pseudogene	KNOWN
ENSMUSG00000097546	Gm26749	1.14906	1.35714	0.61	0.1						0.8	0.5			1.2	15.5	0.9				3.3				2.7	0.1			chr17	74575381	74617119	-	41739	1933	1	4	lincRNA	lncRNA	KNOWN		predicted gene, 26749 [Source:MGI Symbol;Acc:MGI:5477243]
ENSMUSG00000084996	Gm11419	0.807491	1.89286	1.08							0.1					26.4					10.8								chr11	81985406	81988769	+	3364	683	1	3	lincRNA	lncRNA	NOVEL		predicted gene 11419 [Source:MGI Symbol;Acc:MGI:3651781]
ENSMUSG00000048794	Ccdc37	1.11605	0.892857	0.41										1.6		8.9	0.2	1.8	0.5			0.9			1.3			1.4	chr6	90403736	90428797	-	25062	3854	8	35	protein_coding	protein_coding	KNOWN		coiled-coil domain containing 37 [Source:MGI Symbol;Acc:MGI:2141635]
ENSMUSG00000089829	Gm16565	1.86856	0.228571	0.06										0.7		2.5												0.6	chr1	165781075	165789367	+	8293	2181	2	5	processed_transcript	lncRNA	NOVEL		predicted gene 16565 [Source:MGI Symbol;Acc:MGI:4414985]
ENSMUSG00000081160	Gm14897	3.52615	3.37857	0.29						5.3				11.6		30.4												2.9	chrX	114857887	114858093	+	207	207	1	1	processed_pseudogene	pseudogene	KNOWN		predicted gene 14897 [Source:MGI Symbol;Acc:MGI:3705528]
ENSMUSG00000044361	BC024139	0.654322	0.521429	0.33			1		0.5		0.4			0.3		4.9		0.2		1.3			0.2	0.8	0.5	0.3	0.2		chr15	76119517	76126596	-	7080	4499	4	23	protein_coding	protein_coding	KNOWN		cDNA sequence BC024139 [Source:MGI Symbol;Acc:MGI:2442591]
ENSMUSG00000022454	Nell2	0.55821	0.664286	0.45				0.3					0.3			8.4	0.3		2.5		0.6			1				0.4	chr15	95219451	95528706	-	309256	3388	2	23	protein_coding	protein_coding	KNOWN		NEL-like 2 [Source:MGI Symbol;Acc:MGI:1858510]
ENSMUSG00000013418	B4galnt2	0.939235	0.942857	0.49	0.8						0.1			0.4		11.4	0.5		4.8							0.1			chr11	95865943	95914891	-	48949	1722	1	11	protein_coding	protein_coding	KNOWN		beta-1,4-N-acetyl-galactosaminyl transferase 2 [Source:MGI Symbol;Acc:MGI:1342058]
ENSMUSG00000026778	Prkcq	0.900599	0.507143	0.27						0.6		0.1	0.6	0.1		5.7			1.6	0.7		0.2					0.2		chr2	11172108	11301222	+	129115	7081	6	28	protein_coding	protein_coding	KNOWN		protein kinase C, theta [Source:MGI Symbol;Acc:MGI:97601]
ENSMUSG00000031636	Pdlim3	-0.221381	14.9929	17.48	13.4		2.1		1.6	0.1	2.9		4.3	1.3	10.4	168.2	5.6		65.7	4.2	0.1	19.5	9	11.6	12	3.7	32.3	16.7	chr8	45885485	45919546	+	34062	1578	1	7	protein_coding	protein_coding	KNOWN		PDZ and LIM domain 3 [Source:MGI Symbol;Acc:MGI:1859274]
ENSMUSG00000007122	Casq1	0.892826	1.13571	0.61	0.1						1.5		0.5			11.4	2.4		4.3			1.1				0.7			chr1	172209894	172219868	-	9975	1951	3	15	protein_coding	protein_coding	KNOWN		calsequestrin 1 [Source:MGI Symbol;Acc:MGI:1309468]
ENSMUSG00000087204	1700073E17Rik	0.742063	0.671429	0.4	0.9				0.9		0.1	0.2			0.9	6.4				0.9				1.8	0.9			0.4	chr6	145387596	145402179	+	14584	1265	4	7	transcribed_processed_pseudogene	pseudogene	KNOWN		RIKEN cDNA 1700073E17 gene [Source:MGI Symbol;Acc:MGI:1920734]
ENSMUSG00000015850	Adamtsl4	1.22454	0.635714	0.27				0.3			0.4	0.7	0.2		0.8	6.5			0.3					2.4					chr3	95676201	95687917	-	11717	4198	5	28	protein_coding	protein_coding	KNOWN		ADAMTS-like 4 [Source:MGI Symbol;Acc:MGI:2389008]
ENSMUSG00000086450	Macrod2os1	1.31659	0.478571	0.19						0.7			0.3			4.9	0.3	0.5					1.3	0.4				0.2	chr2	141230431	141286991	-	56561	3131	1	9	antisense	lncRNA	KNOWN		MACRO domain containing 2, opposite strand 1 [Source:MGI Symbol;Acc:MGI:3650192]
ENSMUSG00000024990	Rbp4	0.790601	5.60714	3.24	2				0.1	10.6	0.2				0.1	62	3.5			10.6			7.9	12.7		1.2			chr19	38116620	38125321	-	8702	1297	2	7	protein_coding	protein_coding	KNOWN		retinol binding protein 4, plasma [Source:MGI Symbol;Acc:MGI:97879]
ENSMUSG00000090397	Gm17096	1.03705	3.8	1.85	0.1				1.6	7.8	7.6	0.3			3.3	32.5				0.1			9.7	4.8		0.1		3.8	chr2	166943539	166944308	+	770	733	1	2	antisense	lncRNA	NOVEL		predicted gene 17096 [Source:MGI Symbol;Acc:MGI:4937923]
ENSMUSG00000026394	Atp6v1g3	0.600761	1.07857	0.71	0.1						0.1	0.8				14.1				0.1			6.9			0.1			chr1	138273738	138289462	+	15725	1887	1	3	protein_coding	protein_coding	KNOWN		ATPase, H+ transporting, lysosomal V1 subunit G3 [Source:MGI Symbol;Acc:MGI:2450548]
ENSMUSG00000068341	Reg3d	0.542226	7.06429	4.85	0.1				0.1	0.1	2.2		6.1		0.1	85.5		4.7	4.1	0.1	18.2			0.1		22		4	chr6	78375874	78378865	-	2992	782	2	6	protein_coding	protein_coding	KNOWN		regenerating islet-derived 3 delta [Source:MGI Symbol;Acc:MGI:1353426]
ENSMUSG00000022525	Hrasls	0.436361	0.921429	0.68												12.6	0.3			0.4		1		0.7		4.7			chr16	29209695	29230531	+	20837	3286	4	11	protein_coding	protein_coding	KNOWN		HRAS-like suppressor [Source:MGI Symbol;Acc:MGI:1351473]
ENSMUSG00000095438	Gm21747	1.99972	3.65	0.91				10.4			3.8				3	33.9										9.1			chr18	10781723	10785883	-	4161	395	1	2	antisense	lncRNA	NOVEL		predicted gene, 21747 [Source:MGI Symbol;Acc:MGI:5433911]
ENSMUSG00000078487	Ankrd65	1.55529	0.271429	0.09				0.8				0.3				2.7										0.9			chr4	155790439	155799503	+	9065	1322	2	7	protein_coding	protein_coding	KNOWN		ankyrin repeat domain 65 [Source:MGI Symbol;Acc:MGI:2685285]
ENSMUSG00000098640	Gm14214	2.19274	1.52143	0.33	1.7						0.1	0.3	3.7		1.5	12.8	1.2					1.4			1.3			0.6	chr2	154769255	154770030	-	776	776	2	2	protein_coding	protein_coding	KNOWN		predicted gene 14214 [Source:MGI Symbol;Acc:MGI:3649357]
ENSMUSG00000104874	Gm16520	2.39241	13.9286	2.65	7			2	8.9	13	4.3	7.9	40.2		0.1	111.6				0.1	20.3		1.9	0.1		0.1		4	chr3	103781914	103782979	-	1066	1066	1	1	sense_intronic	lncRNA	NOVEL		predicted gene, 16520 [Source:MGI Symbol;Acc:MGI:4360879]
ENSMUSG00000091649	Phf11b	1.98602	4.76429	1.2	0.1				0.1	0.1	0.2	1.1	18.1		0.1	46.9			0.9	0.1				10.6		0.1		0.3	chr14	59320964	59341351	-	20388	1184	1	9	protein_coding	protein_coding	KNOWN		PHD finger protein 11B [Source:MGI Symbol;Acc:MGI:3645789]
ENSMUSG00000020734	Grin2c	1.49106	0.4	0.14					0.7			0.2	1.2			3.5					0.2		1		0.2				chr11	115249169	115267243	-	18075	5037	2	17	protein_coding	protein_coding	KNOWN		glutamate receptor, ionotropic, NMDA2C (epsilon 3) [Source:MGI Symbol;Acc:MGI:95822]
ENSMUSG00000082964	Rpl13-ps5	1.58985	3.37857	1.12	4		1.7			1.9	2.4	1	4.6		1.9	22.4	1.4	6			1.7	1.7	1.6	3.7			1.7	0.8	chrX	94789717	94790346	+	630	630	1	1	processed_pseudogene	pseudogene	KNOWN		ribosomal protein L13, pseudogene 5 [Source:MGI Symbol;Acc:MGI:3648527]
ENSMUSG00000000792	Slc5a5	2.69161	3.31429	0.51	4.2	2.2	3.7	4.3	0.9	1.2	0.6		5.3			19.6		4.4		0.4		1.5	1.7	0.4	0.7		0.4		chr8	70882889	70892757	-	9869	2928	1	15	protein_coding	protein_coding	KNOWN		solute carrier family 5 (sodium iodide symporter), member 5 [Source:MGI Symbol;Acc:MGI:2149330]
ENSMUSG00000087683	Gm11712	1.29894	5.22143	2.12	0.3	3				15.3	0.3				6.3	46		1.9		9.8			2.7				8.7		chr11	107386983	107388971	+	1989	367	1	2	antisense	lncRNA	NOVEL		predicted gene 11712 [Source:MGI Symbol;Acc:MGI:3652138]
ENSMUSG00000068037	Mas1	0.759247	0.307143	0.18	0.5											3.8									0.8			1	chr17	12841079	12868143	-	27065	2620	9	20	protein_coding	protein_coding	KNOWN		MAS1 oncogene [Source:MGI Symbol;Acc:MGI:96918]
ENSMUSG00000021718	4933425L06Rik	0.35887	0.95	0.74				0.5								12.8					0.5							6.9	chr13	105082122	105121782	+	39661	2157	1	8	protein_coding	protein_coding	KNOWN		RIKEN cDNA 4933425L06 gene [Source:MGI Symbol;Acc:MGI:1914013]
ENSMUSG00000086700	Gm15747	1.57874	1.65	0.55	4.5		1.4				0.1				1.5	14.5	1.1		1.4					1.5	2.6				chr5	123393649	123397957	-	4309	801	2	4	antisense	lncRNA	NOVEL		predicted gene 15747 [Source:MGI Symbol;Acc:MGI:3783189]
ENSMUSG00000071550	Cfap44	3.16502	0.835714	0.09	3.7											8				0.2				0.4		0.3			chr16	44394796	44482428	+	87633	8493	8	49	protein_coding	protein_coding	KNOWN		cilia and flagella associated protein 44 [Source:MGI Symbol;Acc:MGI:1277238]
ENSMUSG00000097707	Gm26742	2.6676	1.03571	0.16	2.2	0.3			1.1	1		0.7	0.3	0.4	1.7	6.5	0.3						0.3	1	0.3				chr18	54981435	54987689	+	6255	3340	1	2	lincRNA	lncRNA	KNOWN		predicted gene, 26742 [Source:MGI Symbol;Acc:MGI:5477236]
ENSMUSG00000043623	4933412A08Rik	0.334454	5.05714	4.01	9.1	1.6		5.4	4.4	1.8	1.3	0.1	2.9	2.1	6.9	28.9	4.7	1.6	3.9	0.1	1.7	1.6	7.6	5.4	7.8	3.2	5.7	3.1	chr19	60226334	60227678	+	1345	1343	1	2	pseudogene	pseudogene	KNOWN		RIKEN cDNA 4933412A08 gene [Source:MGI Symbol;Acc:MGI:1921695]
ENSMUSG00000028644	Ermap	1.75666	1.66429	0.49		0.4	0.2		4.6	0.2		3.3				14.5		0.1		0.5	2.7				0.4		1.2	0.1	chr4	119175457	119190011	-	14555	5297	9	32	protein_coding	protein_coding	KNOWN		erythroblast membrane-associated protein [Source:MGI Symbol;Acc:MGI:1349816]
ENSMUSG00000083728	Gm13854	7.07682	0.478571						1.4		0.1	0.8	0.6			3.8													chr6	33375111	33377446	-	2336	1679	1	2	processed_pseudogene	pseudogene	KNOWN		predicted gene 13854 [Source:MGI Symbol;Acc:MGI:3651023]
ENSMUSG00000030043	Tacr1	5.61471	0.171429						0.5		0.3					1.4	0.2												chr6	82402475	82560103	+	157629	5025	1	6	protein_coding	protein_coding	KNOWN		tachykinin receptor 1 [Source:MGI Symbol;Acc:MGI:98475]
ENSMUSG00000018543	1700001P01Rik	1.0761	5.04286	2.39	5.9		1.8	1.8	14.7		0.2			1		38	7.2		3.4	2.1		5.1	1.6		1.8	2.4		7.5	chr11	97771481	97775918	-	4438	624	1	3	protein_coding	protein_coding	KNOWN		RIKEN cDNA 1700001P01 gene [Source:MGI Symbol;Acc:MGI:1919465]
ENSMUSG00000031995	St14	1.05927	1.15	0.55	0.6	0.2	1.2	0.9	3	0.3			0.4		1.3	7.8	0.4		1.4	0.6			0.4	0.5			2.6		chr9	31089402	31131853	-	42452	4577	4	26	protein_coding	protein_coding	KNOWN		suppression of tumorigenicity 14 (colon carcinoma) [Source:MGI Symbol;Acc:MGI:1338881]
ENSMUSG00000082532	Rpl31-ps6	1.72442	5.85714	1.77	0.3	16.4	2.9	2.9			0.3	2.6		1.6	6.1	48.9					11.4							6.3	chr5	123466509	123466886	+	378	378	1	1	processed_pseudogene	pseudogene	KNOWN		ribosomal protein L31, pseudogene 6 [Source:MGI Symbol;Acc:MGI:3783190]
ENSMUSG00000085765	Gm12333	0.808339	3.4	1.94		7.8	0.4	0.8	2.2	1.8	3.3		1.1	2.5	3.5	20.9	1.7	1.6	1.2	2.4	4.5	0.4			0.4		6	4.5	chr11	75036476	75039348	-	2873	2669	1	2	antisense	lncRNA	NOVEL		predicted gene 12333 [Source:MGI Symbol;Acc:MGI:3652064]
ENSMUSG00000028176	Lrrc7	1.67659	0.135714	0.04		0.3		0.1	0.1							1	0.2	0.2		0.2	0.1			0.1					chr3	158082891	158562221	-	479331	9816	6	38	protein_coding	protein_coding	KNOWN		leucine rich repeat containing 7 [Source:MGI Symbol;Acc:MGI:2676665]
ENSMUSG00000083771	Gm15988	8.09276	0.971429								3.5					10.1													chr5	111008480	111008846	-	367	367	1	1	processed_pseudogene	pseudogene	KNOWN		predicted gene 15988 [Source:MGI Symbol;Acc:MGI:3801756]
ENSMUSG00000105412	RP24-276A6.1	1.76715	1.77857	0.52	0.1					2.7	6.4	1.2	0.8	1.1		12.6							1.6	2.7			0.9		chr3	94575777	94577034	-	1258	1258	1	1	sense_intronic	lncRNA	NOVEL
ENSMUSG00000029847	2010107G12Rik	1.10654	0.628571	0.29			1.2				1.9	0.3				5.4								0.7	0.3		1.8	0.1	chr6	34945278	34979054	-	33777	3467	4	15	protein_coding	protein_coding	NOVEL		RIKEN cDNA 2010107G12 gene [Source:MGI Symbol;Acc:MGI:1917272]
ENSMUSG00000099773	Hmgb1-rs16	1.8069	1.12857	0.32			1.8	1.6			2.3	1.3				8.8			1.6						1.6				chr9	104169199	104169811	-	613	613	1	1	processed_pseudogene	pseudogene	KNOWN		high mobility group box 1, related sequence 16 [Source:MGI Symbol;Acc:MGI:104765]
ENSMUSG00000085845	Gm13944	1.87909	7.29286	1.98	0.1	14.1	7.3		2.7	0.1	12.9		2.1	10	0.1	49.7	3		1.2	0.1				1.5	11.7	0.1		5.2	chr2	77462669	77480938	+	18270	887	2	6	antisense	lncRNA	NOVEL		predicted gene 13944 [Source:MGI Symbol;Acc:MGI:3650359]
ENSMUSG00000101862	Gm8918	2.09318	1.03571	0.24	1.2		1				0.1		0.9	1.4		7.4	2.5		0.9			1						0.5	chr12	104228917	104230003	-	1087	1087	1	1	processed_pseudogene	pseudogene	KNOWN		predicted gene 8918 [Source:MGI Symbol;Acc:MGI:3643558]
ENSMUSG00000082200	Gm12871	2.04501	1.04286	0.25												10.3	4.3					2.5							chr4	120901223	120901660	+	438	438	1	1	processed_pseudogene	pseudogene	KNOWN		predicted gene 12871 [Source:MGI Symbol;Acc:MGI:3649219]
ENSMUSG00000087181	Gm13570	8.47978	1.27143													11.7	6.1												chr2	60098406	60098714	-	309	309	1	1	processed_pseudogene	pseudogene	KNOWN		predicted gene 13570 [Source:MGI Symbol;Acc:MGI:3649720]
ENSMUSG00000085471	4933423P22Rik	1.41344	1.07143	0.4	1.1			0.8	0.9	0.4	1.6	0.9			0.2	6.7	2	0.4		0.3	0.2				0.2	1.9	0.2	1.2	chr2	90479236	90488425	+	9190	5536	2	5	antisense	lncRNA	NOVEL		RIKEN cDNA 4933423P22 gene [Source:MGI Symbol;Acc:MGI:1918408]
ENSMUSG00000050423	Ppp1r3g	0.582342	0.585714	0.39		0.4		0.4						0.6		5	1.5	0.3						0.5		2		1.4	chr13	35958839	35970388	+	11550	2519	2	4	protein_coding	protein_coding	KNOWN		protein phosphatase 1, regulatory (inhibitor) subunit 3G [Source:MGI Symbol;Acc:MGI:1923737]
ENSMUSG00000096932	5033403F01Rik	0.592862	6.86429	4.55	0.1		8.7	3.1	11.2	0.9	8.4	0.4		0.9	10.1	45.1	7.2			0.1	13.6	1.6	5.9	6.2	3.1	2.2	0.8	12	chr13	38960619	38966299	+	5681	1372	1	3	lincRNA	lncRNA	KNOWN		RIKEN cDNA 5033403F01 gene [Source:MGI Symbol;Acc:MGI:1923208]
ENSMUSG00000106223	RP23-325M18.1	0.705221	3.1	1.9	2.9		7.4		0.1		0.1			3.3	1.4	27.2	1			0.1	8.6	6.2		4		0.1			chr3	41521247	41528474	-	7228	874	3	8	lincRNA	lncRNA	NOVEL
ENSMUSG00000090659	Zfp493	0.977133	10.7714	5.47	16.9	0.2	18.1	2.9	0.3	11.6	2.2	1.1	5.4	8.2	10.4	59	12.1	2.4	1.4	6	1.9	6.8	1.3	22.1	0.7	5.7	5.1	3.7	chr13	67779754	67792512	+	12759	4693	3	6	protein_coding	protein_coding	KNOWN		zinc finger protein 493 [Source:MGI Symbol;Acc:MGI:1920208]
ENSMUSG00000084869	Gm13063	1.95748	1.21429	0.31				3.1			2.1					9.4		2.4	1.5								1.6		chr4	132048178	132048961	+	784	669	1	2	lincRNA	lncRNA	NOVEL		predicted gene 13063 [Source:MGI Symbol;Acc:MGI:3649474]
ENSMUSG00000093770	Gm8072	2.70426	0.671429	0.1				3.1								6.3			1										chr7	15056199	15057804	-	1606	1005	1	3	unprocessed_pseudogene	pseudogene	KNOWN		predicted gene 8072 [Source:MGI Symbol;Acc:MGI:3643193]
ENSMUSG00000105047	RP23-11P12.2	1.11752	4.27857	1.97				13.4								46.5											19.7		chr5	135896330	135896486	-	157	157	1	1	processed_pseudogene	pseudogene	KNOWN
ENSMUSG00000098420	Gm27249	1.70478	6.59286	2.02	0.3			12.5		10.4	8.8	1.8		9.1	3.7	43	2.7		12.5	4				3.7					chr9	82524991	82525318	+	328	328	1	1	processed_pseudogene	pseudogene	KNOWN		predicted gene 27249 [Source:MGI Symbol;Acc:MGI:5521092]
ENSMUSG00000084132	Gm15982	1.51778	3.44286	1.2	0.2	7.4		10.9			0.2					29.5						7.4				4.6			chr5	74356566	74358415	-	1850	570	1	2	processed_pseudogene	pseudogene	KNOWN		predicted gene 15982 [Source:MGI Symbol;Acc:MGI:3801722]
ENSMUSG00000097749	Gm16938	0.831602	0.821429	0.46	0.3	1.6		1.3			2.1					6.2			0.5			1.9	0.5	0.3	0.8		0.6		chr7	98177194	98185597	+	8404	3982	2	7	lincRNA	lncRNA	KNOWN		predicted gene, 16938 [Source:MGI Symbol;Acc:MGI:4439862]
ENSMUSG00000091272	Gm17641	3.42242	1.53571	0.14						2.4	0.7	4.2				11.9		2.3			0.9						0.5		chr3	68867917	68870266	-	2350	2350	1	1	protein_coding	protein_coding	KNOWN		predicted gene, 17641 [Source:MGI Symbol;Acc:MGI:4937275]
ENSMUSG00000019326	Aoc3	0.759106	4.84286	2.86	3			0.2	5.9	2		8.9	0.2		9.8	33	0.6	4.2	1.4		10		2.6	3.2	0.2	5.4	4.5	1.3	chr11	101330605	101341938	+	11334	4621	2	7	protein_coding	protein_coding	KNOWN		amine oxidase, copper containing 3 [Source:MGI Symbol;Acc:MGI:1306797]
ENSMUSG00000097013	Gm26710	0.517264	22.1714	15.49	1.5	2.3		13.3	0.7	40	10.7	42.2	7.6	0.3	0.1	189.7	0.4	1.6		39.9	93.4	3.1	11.9	1.5		0.1	3.1	1.9	chr10	80578647	80580677	+	2031	1793	1	2	lincRNA	lncRNA	KNOWN		predicted gene, 26710 [Source:MGI Symbol;Acc:MGI:5477204]
ENSMUSG00000097107	Gm6846	9.94691	3.52143		0.1				0.1	0.1	2.5				3.2	26.2	4	13.1											chr10	21830499	21844851	-	14353	1818	1	5	lincRNA	lncRNA	KNOWN		predicted gene 6846 [Source:MGI Symbol;Acc:MGI:3779636]
ENSMUSG00000074146	4930579C12Rik	0.0433926	0.0928571	0.09								0.1		0.2		1							0.3				0.3	0.3	chr9	89113111	89177887	-	64777	3676	2	27	lincRNA	lncRNA	NOVEL		RIKEN cDNA 4930579C12 gene [Source:MGI Symbol;Acc:MGI:2441687]
ENSMUSG00000040205	Cuzd1	0.349098	0.714286	0.56			0.5									7.5	2		0.5		1.9				3.2				chr7	131308554	131322292	-	13739	2256	1	9	protein_coding	protein_coding	KNOWN		CUB and zona pellucida-like domains 1 [Source:MGI Symbol;Acc:MGI:1202881]
ENSMUSG00000048013	Krt35	0.974657	0.278571	0.14				0.9								3				1.4									chr11	100092193	100096241	-	4049	2396	2	10	protein_coding	protein_coding	KNOWN		keratin 35 [Source:MGI Symbol;Acc:MGI:1858899]
ENSMUSG00000097109	Gm26580	4.42704	3.3	0.15				0.5		4.4	6.7	1.2	4.6	3.5	3.3	18.1	3.9						1				0.5		chr1	21959842	21962530	+	2689	2095	1	3	lincRNA	lncRNA	KNOWN		predicted gene, 26580 [Source:MGI Symbol;Acc:MGI:5477074]
ENSMUSG00000100313	Gm28323	9.63844	2.84286			2.1	3	0.8	1.4	1.9	4		3.1	1.4	6.9	15.2													chr1	51877110	51879608	-	2499	2499	1	1	sense_intronic	lncRNA	NOVEL		predicted gene 28323 [Source:MGI Symbol;Acc:MGI:5579029]
ENSMUSG00000105576	RP23-50G20.5	7.65105	0.714286														10												chr5	88210659	88211037	+	379	379	1	1	processed_pseudogene	pseudogene	KNOWN
ENSMUSG00000038756	Ttll6	4.39232	0.0714286														1												chr11	96133786	96165451	+	31666	3857	2	17	protein_coding	protein_coding	KNOWN		tubulin tyrosine ligase-like family, member 6 [Source:MGI Symbol;Acc:MGI:2683461]
ENSMUSG00000050553	Gk2	5.67243	0.178571														2.5												chr5	97455142	97457021	-	1880	1880	1	1	protein_coding	protein_coding	KNOWN		glycerol kinase 2 [Source:MGI Symbol;Acc:MGI:1329027]
ENSMUSG00000100629	Gm28192	6.91886	0.428571														6												chr11	120963844	120964764	+	921	778	1	2	antisense	lncRNA	NOVEL		predicted gene 28192 [Source:MGI Symbol;Acc:MGI:5578898]
ENSMUSG00000030775	Trat1	7.59246	0.685714														9.6												chr16	48734690	48771956	-	37267	684	1	6	protein_coding	protein_coding	KNOWN		T cell receptor associated transmembrane adaptor 1 [Source:MGI Symbol;Acc:MGI:1924897]
ENSMUSG00000085977	Gm5970	6.30378	0.278571														3.9												chr18	60220843	60222058	+	1216	1216	1	1	processed_pseudogene	pseudogene	KNOWN		predicted gene 5970 [Source:MGI Symbol;Acc:MGI:3646761]
ENSMUSG00000049548	Krt82	5.20945	0.128571														1.8												chr15	101541229	101550659	-	9431	2087	1	9	protein_coding	protein_coding	KNOWN		keratin 82 [Source:MGI Symbol;Acc:MGI:2149248]
ENSMUSG00000086641	Gm13663	6.18982	0.257143														3.6												chr2	71747507	71750200	+	2694	1045	2	5	processed_transcript	lncRNA	NOVEL		predicted gene 13663 [Source:MGI Symbol;Acc:MGI:3650323]
ENSMUSG00000034634	Ly6d	7.98299	0.9														12.6												chr15	74762056	74763620	-	1565	744	1	3	protein_coding	protein_coding	KNOWN		lymphocyte antigen 6 complex, locus D [Source:MGI Symbol;Acc:MGI:96881]
ENSMUSG00000085376	Gm14508	7.40088	0.6														8.4												chr5	116009316	116016105	+	6790	901	1	2	antisense	lncRNA	NOVEL		predicted gene 14508 [Source:MGI Symbol;Acc:MGI:3705279]
ENSMUSG00000081265	Gm11282	6.62936	0.35									0.2					4.7												chr13	21956708	21958123	-	1416	1416	1	1	processed_pseudogene	pseudogene	KNOWN		predicted gene 11282 [Source:MGI Symbol;Acc:MGI:3650570]
ENSMUSG00000054537	Tmprss11e	2.49526	0.185714	0.03								0.1					2.5				0.3								chr5	86705186	86745815	-	40630	3416	1	10	protein_coding	protein_coding	KNOWN		transmembrane protease, serine 11e [Source:MGI Symbol;Acc:MGI:3513175]
ENSMUSG00000023926	Rhag	6.18982	0.257143					0.4									3.2												chr17	40811126	40840754	+	29629	2339	1	10	protein_coding	protein_coding	KNOWN		Rhesus blood group-associated A glycoprotein [Source:MGI Symbol;Acc:MGI:1202713]
ENSMUSG00000050866	Clrn3	2.63509	0.142857	0.02													2											0.2	chr7	135511466	135528654	-	17189	3305	1	3	protein_coding	protein_coding	KNOWN		clarin 3 [Source:MGI Symbol;Acc:MGI:2142022]
ENSMUSG00000097598	Gm26677	2.49953	0.921429	0.16							0.1					0.5	12.3											1.6	chr6	51379710	51392777	-	13068	1672	1	2	lincRNA	lncRNA	KNOWN		predicted gene, 26677 [Source:MGI Symbol;Acc:MGI:5477171]
ENSMUSG00000043727	F830045P16Rik	2.02204	0.985714	0.24	0.1						0.1						13.6											2.4	chr2	129458359	129536602	-	78244	1925	1	7	protein_coding	protein_coding	KNOWN		RIKEN cDNA F830045P16 gene [Source:MGI Symbol;Acc:MGI:3045317]
ENSMUSG00000083207	Gm14780	6.26679	0.271429							0.4							3.4												chrX	93527573	93530309	+	2737	2737	1	1	processed_pseudogene	pseudogene	KNOWN		predicted gene 14780 [Source:MGI Symbol;Acc:MGI:3705499]
ENSMUSG00000072664	Ugt3a1	5.49185	0.157143							0.4							1.8												chr15	9273319	9315032	+	41714	2670	5	16	protein_coding	protein_coding	KNOWN		UDP glycosyltransferases 3 family, polypeptide A1 [Source:MGI Symbol;Acc:MGI:2146055]
ENSMUSG00000030108	Slc6a13	2.54094	0.25	0.04						0.4				0.2			2.9							0.4					chr6	121300227	121337733	+	37507	2904	4	20	protein_coding	protein_coding	KNOWN		solute carrier family 6 (neurotransmitter transporter, GABA), member 13 [Source:MGI Symbol;Acc:MGI:95629]
ENSMUSG00000103819	Gm38008	7.76155	0.771429									1.7					9.1												chr1	9258617	9259134	-	518	518	1	1	processed_pseudogene	pseudogene	KNOWN		predicted gene, 38008 [Source:MGI Symbol;Acc:MGI:5611236]
ENSMUSG00000085768	Gm13707	7.5157	0.65											1.3			7.8												chr2	73421909	73429142	+	7234	600	1	5	antisense	lncRNA	NOVEL		predicted gene 13707 [Source:MGI Symbol;Acc:MGI:3651119]
ENSMUSG00000054142	Vmn1r236	2.55594	0.664286	0.11							0.1	0.3		1.3			7.6									1.1			chr17	21286533	21287653	+	1121	1121	1	1	protein_coding	protein_coding	KNOWN		vomeronasal 1 receptor 236 [Source:MGI Symbol;Acc:MGI:2159638]
ENSMUSG00000055704	Gm9978	5.55459	0.164286				0.3										2												chr10	78484570	78487842	-	3273	3273	1	1	protein_coding	protein_coding	KNOWN		predicted gene 9978 [Source:MGI Symbol;Acc:MGI:3641806]
ENSMUSG00000066861	Oas1g	6.22882	0.264286				0.5										3.2												chr5	120876142	120887613	-	11472	2340	3	12	protein_coding	protein_coding	KNOWN		2'-5' oligoadenylate synthetase 1G [Source:MGI Symbol;Acc:MGI:97429]
ENSMUSG00000027068	Dhrs9	4.85798	0.1				0.3										1.1												chr2	69380445	69404533	+	24089	4281	1	5	protein_coding	protein_coding	KNOWN		dehydrogenase/reductase (SDR family) member 9 [Source:MGI Symbol;Acc:MGI:2442798]
ENSMUSG00000086824	4930448D08Rik	8.48784	1.27857					2.5		1	0.1			1.8			11.9	0.6											chr18	69969677	69972366	+	2690	1247	1	2	antisense	lncRNA	NOVEL		RIKEN cDNA 4930448D08 gene [Source:MGI Symbol;Acc:MGI:1921921]
ENSMUSG00000026468	Lhx4	2.06362	0.178571	0.04				0.2							0.2	0.3	1.8						0.2	0.2					chr1	155698031	155751684	-	53654	5740	2	8	protein_coding	protein_coding	KNOWN		LIM homeobox protein 4 [Source:MGI Symbol;Acc:MGI:101776]
ENSMUSG00000072571	Tmem253	6.98868	0.45						1							0.7	4.6												chr14	52016865	52019787	+	2923	1227	1	7	protein_coding	protein_coding	KNOWN		transmembrane protein 253 [Source:MGI Symbol;Acc:MGI:3588246]
ENSMUSG00000000049	Apoh	7.57743	0.678571						0.8		1.7						7												chr11	108343354	108414396	+	71043	1594	4	16	protein_coding	protein_coding	KNOWN		apolipoprotein H [Source:MGI Symbol;Acc:MGI:88058]
ENSMUSG00000097185	Gm26596	1.60064	0.128571	0.04													1.8							0.4					chr10	112928501	112931155	+	2655	2655	1	1	protein_coding	protein_coding	KNOWN		predicted gene, 26596 [Source:MGI Symbol;Acc:MGI:5477090]
ENSMUSG00000043282	Teddm1b	2.05669	0.385714	0.09	0.5						0.6			0.3			3.7	0.3						0.9					chr1	153874345	153876871	+	2527	2527	1	1	protein_coding	protein_coding	PUTATIVE		transmembrane epididymal protein 1B [Source:MGI Symbol;Acc:MGI:3646829]
ENSMUSG00000015627	Gata5	0.490051	0.0857143	0.06													1.2				0.3			0.3					chr2	180325133	180334699	-	9567	3277	1	6	protein_coding	protein_coding	KNOWN		GATA binding protein 5 [Source:MGI Symbol;Acc:MGI:109497]
ENSMUSG00000078964	Ces1b	2.50441	0.357143	0.06				0.5				0.7		0.4			3.4										0.6		chr8	93056727	93080017	-	23291	1965	1	14	protein_coding	protein_coding	KNOWN		carboxylesterase 1B [Source:MGI Symbol;Acc:MGI:3779470]
ENSMUSG00000078657	Crnn	2.05585	0.842857	0.2							0.1	0.1	2.6				9		1.7									0.3	chr3	93144787	93149819	+	5033	1865	3	8	protein_coding	protein_coding	KNOWN		cornulin [Source:MGI Symbol;Acc:MGI:2685861]
ENSMUSG00000098072	Gm26995	6.50779	0.321429							0.8			0.8				2.9												chr5	117935725	117939518	-	3794	1306	1	5	antisense	lncRNA	NOVEL		predicted gene, 26995 [Source:MGI Symbol;Acc:MGI:5504110]
ENSMUSG00000097370	4930467K11Rik	1.38512	0.371429	0.14													5.2		1.4										chr10	57478381	57486353	-	7973	725	1	4	lincRNA	lncRNA	KNOWN		RIKEN cDNA 4930467K11 gene [Source:MGI Symbol;Acc:MGI:1922178]
ENSMUSG00000094496	Olfr792	0.320098	0.7	0.56													9.1	0.7	4.4		1.2								chr10	129540539	129541474	+	936	936	1	1	protein_coding	protein_coding	KNOWN		olfactory receptor 792 [Source:MGI Symbol;Acc:MGI:3030626]
ENSMUSG00000101711	Gm28306	0.432879	0.635714	0.47													8.9		1.9						1.9			0.9	chr1	34439511	34444730	-	5220	529	1	2	antisense	lncRNA	NOVEL		predicted gene 28306 [Source:MGI Symbol;Acc:MGI:5579012]
ENSMUSG00000106116	RP23-234P16.2	1.40178	0.692857	0.26			0.8				0.1		0.7				8.1									2.6			chr5	21124017	21125412	+	1396	1396	1	1	processed_pseudogene	pseudogene	KNOWN
ENSMUSG00000026582	Sele	1.00615	0.164286	0.08													2.3									0.8			chr1	164048234	164057677	+	9444	2912	1	14	protein_coding	protein_coding	KNOWN		selectin, endothelial cell [Source:MGI Symbol;Acc:MGI:98278]
ENSMUSG00000025270	Alas2	-0.00353602	0.578571	0.58								0.9					6.6	0.6				1.3		1		2.2	0.9	0.4	chrX	150547375	150570638	+	23264	2403	4	17	protein_coding	protein_coding	KNOWN		aminolevulinic acid synthase 2, erythroid [Source:MGI Symbol;Acc:MGI:87990]
ENSMUSG00000048834	Vstm2a	1.2909	0.0785714	0.03										0.2			0.9					0.3							chr11	16257724	16427310	+	169587	4170	2	9	protein_coding	protein_coding	KNOWN		V-set and transmembrane domain containing 2A [Source:MGI Symbol;Acc:MGI:2384826]
ENSMUSG00000096160	Gm3436	0.822642	0.657143	0.37		1.2		1.2									6.8		1.2			2.5							chr9	70852576	70853418	+	843	843	1	1	processed_pseudogene	pseudogene	KNOWN		predicted pseudogene 3436 [Source:MGI Symbol;Acc:MGI:3781613]
ENSMUSG00000089997	1810020O05Rik	0.444358	0.6	0.44								0.3					8.1									1.2		3.2	chr6	87675593	87690847	-	15255	1047	1	5	lincRNA	lncRNA	KNOWN		Riken cDNA 1810020O05 gene [Source:MGI Symbol;Acc:MGI:3586838]
ENSMUSG00000054978	Kbtbd13	0.642843	0.314286	0.2									0.3				4.1											2	chr9	65388684	65391652	-	2969	2969	1	1	protein_coding	protein_coding	KNOWN		kelch repeat and BTB (POZ) domain containing 13 [Source:MGI Symbol;Acc:MGI:1921742]
ENSMUSG00000022057	Adamdec1	0.646057	0.142857	0.09				0.4									1.6						0.4	0.5					chr14	68563388	68582086	-	18699	2425	1	14	protein_coding	protein_coding	KNOWN		ADAM-like, decysin 1 [Source:MGI Symbol;Acc:MGI:1917650]
ENSMUSG00000026815	Gfi1b	1.91715	0.878571	0.23					1.3	1.9	0.1						7.7	1.3			2.3								chr2	28609450	28621982	-	12533	1830	4	13	protein_coding	protein_coding	KNOWN		growth factor independent 1B [Source:MGI Symbol;Acc:MGI:1276578]
ENSMUSG00000022780	Mfi2	4.9542	0.107143						0.3	0.3							0.9												chr16	31878810	31899020	+	20211	4133	1	16	protein_coding	protein_coding	KNOWN		antigen p97 (melanoma associated) identified by monoclonal antibodies 133.2 and 96.5 [Source:MGI Symbol;Acc:MGI:1353421]
ENSMUSG00000027832	Ptx3	6.74147	0.378571						1.3					0.3			3.1	0.6											chr3	66219910	66225805	+	5896	2682	2	4	protein_coding	protein_coding	KNOWN		pentraxin related gene [Source:MGI Symbol;Acc:MGI:104641]
ENSMUSG00000091844	Gm8251	3.90689	0.2	0.01									0.3		0.2	0.7	1.6											0.1	chr1	44055952	44061936	-	5985	5985	1	1	protein_coding	protein_coding	KNOWN		predicted gene 8251 [Source:MGI Symbol;Acc:MGI:3647616]
ENSMUSG00000026147	Col9a1	0.351472	0.128571	0.1							0.3						1.5			0.5				0.2			0.2	0.1	chr1	24177610	24252684	+	75075	5068	4	43	protein_coding	protein_coding	KNOWN		collagen, type IX, alpha 1 [Source:MGI Symbol;Acc:MGI:88465]
ENSMUSG00000083907	Plk-ps1	-0.479071	0.228571	0.32													3.2			1.3			0.6	1.3					chr5	35554184	35555971	+	1788	1788	1	1	processed_pseudogene	pseudogene	KNOWN		polo-like kinase, pseudogene 1 [Source:MGI Symbol;Acc:MGI:103247]
ENSMUSG00000048709	Gm8666	1.64292	3.44286	1.1		3.8	7.5	3.4			0.3		3.4	5.1			22.3	2.4	3.4			3.8					3.8		chrX	75475232	75475523	-	292	292	1	1	processed_pseudogene	pseudogene	KNOWN		predicted gene 8666 [Source:MGI Symbol;Acc:MGI:3648747]
ENSMUSG00000100720	Gm10075	0.729885	0.964286	0.58			2							2.9			8.6					2	1.8				2		chr1	19153422	19153966	-	545	545	1	1	processed_pseudogene	pseudogene	KNOWN		predicted gene 10075 [Source:MGI Symbol;Acc:MGI:3710521]
ENSMUSG00000097011	Gm4651	2.5496	0.485714	0.08		1.6									0.9	0.6	3.7								0.8				chr6	121064464	121069954	+	5491	1283	1	2	lincRNA	lncRNA	KNOWN		predicted gene 4651 [Source:MGI Symbol;Acc:MGI:3782833]
ENSMUSG00000086892	4933430M04Rik	-0.187181	0.728571	0.83									1.3				8.9		4.2				1.3				2.8		chr11	24481909	24569952	+	88044	744	1	4	lincRNA	lncRNA	KNOWN		RIKEN cDNA 4933430M04 gene [Source:MGI Symbol;Acc:MGI:1918566]
ENSMUSG00000103725	Gm7103	0.790405	0.192857	0.11	0.6												2.1								1.1				chr3	8214332	8216183	+	1852	1852	1	1	processed_pseudogene	pseudogene	KNOWN		predicted gene 7103 [Source:MGI Symbol;Acc:MGI:3646860]
ENSMUSG00000020125	Elane	6.22882	0.264286															3.7											chr10	79886312	79888216	+	1905	920	1	5	protein_coding	protein_coding	KNOWN		elastase, neutrophil expressed [Source:MGI Symbol;Acc:MGI:2679229]
ENSMUSG00000045475	Lce3c	6.91886	0.428571															6											chr3	92944486	92945733	+	1248	567	1	2	protein_coding	protein_coding	KNOWN		late cornified envelope 3C [Source:MGI Symbol;Acc:MGI:2135932]
ENSMUSG00000043020	Wdr63	5.20945	0.128571															1.8											chr3	146040526	146108130	-	67605	3311	3	27	protein_coding	protein_coding	KNOWN		WD repeat domain 63 [Source:MGI Symbol;Acc:MGI:3045269]
ENSMUSG00000100729	Gm29010	9.49386	2.57143															36											chr2	128458737	128460015	+	1279	189	1	2	protein_coding	protein_coding	PUTATIVE		predicted gene 29010 [Source:MGI Symbol;Acc:MGI:5579716]
ENSMUSG00000094799	AC125149.3	8.15482	1.01429															14.2											chr1_GL456210_random	147792	149707	+	1916	366	1	2	protein_coding	protein_coding	NOVEL
ENSMUSG00000085324	Gm11680	7.88874	0.842857															11.8											chr11	112107438	112132196	+	24759	439	1	3	lincRNA	lncRNA	NOVEL		predicted gene 11680 [Source:MGI Symbol;Acc:MGI:3650354]
ENSMUSG00000029019	Nppb	6.47573	0.314286															4.4											chr4	147985788	147987205	+	1418	781	1	3	protein_coding	protein_coding	KNOWN		natriuretic peptide type B [Source:MGI Symbol;Acc:MGI:97368]
ENSMUSG00000083109	Gm12876	7.99435	0.907143															12.7											chr4	122660923	122677278	-	16356	408	1	4	unprocessed_pseudogene	pseudogene	KNOWN		predicted gene 12876 [Source:MGI Symbol;Acc:MGI:3651904]
ENSMUSG00000030114	Klrg1	9.35094	2.32857		0.1				0.1		0.1				0.1			32.2											chr6	122270596	122282882	-	12287	1414	1	5	protein_coding	protein_coding	KNOWN		killer cell lectin-like receptor subfamily G, member 1 [Source:MGI Symbol;Acc:MGI:1355294]
ENSMUSG00000092164	Rergl	8.24317	1.07857								0.1							15											chr6	139493182	139501909	-	8728	682	1	5	protein_coding	protein_coding	KNOWN		RERG/RAS-like [Source:MGI Symbol;Acc:MGI:3642998]
ENSMUSG00000095497	Igkv1-122	9.70217	2.97143								0.3							41.3											chr6	68016718	68017488	+	771	383	1	2	IG_V_gene	protein_coding	KNOWN		immunoglobulin kappa chain variable 1-122 [Source:MGI Symbol;Acc:MGI:4439722]
ENSMUSG00000091109	Gm17622	12.4628	20.1571								2.2							280											chr13	96490733	96491120	+	388	45	1	2	protein_coding	protein_coding	KNOWN		predicted gene, 17622 [Source:MGI Symbol;Acc:MGI:4937256]
ENSMUSG00000004296	Il12b	8.03892	0.935714		0.1						0.1							12.9											chr11	44400063	44414033	+	13971	1967	2	10	protein_coding	protein_coding	KNOWN		interleukin 12b [Source:MGI Symbol;Acc:MGI:96540]
ENSMUSG00000031494	Cd209a	9.36413	2.35		0.1				0.1		0.1	0.3			0.1			32.2											chr8	3743395	3748984	-	5590	1484	1	7	protein_coding	protein_coding	KNOWN		CD209a antigen [Source:MGI Symbol;Acc:MGI:2157942]
ENSMUSG00000085649	A730032A03Rik	6.98868	0.45									0.1						6.2											chr2	164177584	164196564	+	18981	2153	2	5	antisense	lncRNA	NOVEL		RIKEN cDNA A730032A03 gene [Source:MGI Symbol;Acc:MGI:2444311]
ENSMUSG00000030017	Reg3g	8.48784	1.27857													0.4		17.5											chr6	78466269	78468872	-	2604	2114	2	7	protein_coding	protein_coding	KNOWN		regenerating islet-derived 3 gamma [Source:MGI Symbol;Acc:MGI:109406]
ENSMUSG00000084247	Gm14566	3.62999	4.25	0.34							0.3							59.2						3.4					chrX	39226328	39226648	-	321	321	1	1	processed_pseudogene	pseudogene	KNOWN		predicted gene 14566 [Source:MGI Symbol;Acc:MGI:3705351]
ENSMUSG00000033520	Idi2	6.79442	0.392857											0.3				5.2											chr13	8952863	8960945	+	8083	2253	1	5	protein_coding	protein_coding	KNOWN		isopentenyl-diphosphate delta isomerase 2 [Source:MGI Symbol;Acc:MGI:2444315]
ENSMUSG00000023964	Calcr	2.9386	0.407143	0.05														5.7								0.3		0.2	chr6	3685677	3764713	-	79037	3913	6	23	protein_coding	protein_coding	KNOWN	M	calcitonin receptor [Source:MGI Symbol;Acc:MGI:101950]
ENSMUSG00000047773	Ankfn1	3.20877	1.87857	0.2			0.5											25.8	0.5							1.5			chr11	89420987	89639631	-	218645	2386	2	18	protein_coding	protein_coding	KNOWN		ankyrin-repeat and fibronectin type III domain containing 1 [Source:MGI Symbol;Acc:MGI:2686021]
ENSMUSG00000102762	4930403P22Rik	8.37069	1.17857								0.1	1.1						15.3											chr1	36332708	36333420	+	713	713	1	1	lincRNA	lncRNA	NOVEL		RIKEN cDNA 4930403P22 gene [Source:MGI Symbol;Acc:MGI:1921057]
ENSMUSG00000007440	Pcdha11	5.61471	0.171429		0.2													2.2											chr18	37005203	37187657	+	182455	5359	1	4	protein_coding	protein_coding	KNOWN		protocadherin alpha 11 [Source:MGI Symbol;Acc:MGI:1298372]
ENSMUSG00000099954	Gm28112	1.88443	2.55714	0.69	0.1				0.1	0.6	0.1				1.3	1.3		32.3		1.3	1.2					0.1		4.3	chr1	69660187	69662061	-	1875	1875	1	1	sense_intronic	lncRNA	NOVEL		predicted gene 28112 [Source:MGI Symbol;Acc:MGI:5578818]
ENSMUSG00000042244	Pglyrp3	2.16342	0.55	0.12														7.7										1.2	chr3	92014583	92031582	+	17000	1107	1	7	protein_coding	protein_coding	KNOWN		peptidoglycan recognition protein 3 [Source:MGI Symbol;Acc:MGI:2685266]
ENSMUSG00000074805	Il1bos	2.27383	0.207143	0.04														2.9		0.4									chr2	129369897	129375748	+	5852	2980	3	8	antisense	lncRNA	KNOWN		interleukin 1 beta, opposite strand [Source:MGI Symbol;Acc:MGI:3650458]
ENSMUSG00000030500	Slc17a6	2.69808	0.214286	0.03					0.3				0.2					2.5		0.3									chr7	51621830	51671125	+	49296	4319	1	12	protein_coding	protein_coding	KNOWN		solute carrier family 17 (sodium-dependent inorganic phosphate cotransporter), member 6 [Source:MGI Symbol;Acc:MGI:2156052]
ENSMUSG00000106120	RP23-3L20.6	2.1592	0.235714	0.05										0.2				3.1	0.5										chr3	129728845	129740188	+	11344	4092	1	2	antisense	lncRNA	NOVEL
ENSMUSG00000085238	4930479D17Rik	1.62849	4.70714	1.52	0.1				0.1		0.1			8.1	0.1		3.6	53.8	4.2				10.9			0.1			chr6	146657218	146665403	+	8186	740	1	3	lincRNA	lncRNA	KNOWN		RIKEN cDNA 4930479D17 gene [Source:MGI Symbol;Acc:MGI:1922175]
ENSMUSG00000031101	Sash3	2.27383	0.207143	0.04														2.9						0.4					chrX	48146436	48161565	+	15130	2677	1	8	protein_coding	protein_coding	KNOWN		SAM and SH3 domain containing 3 [Source:MGI Symbol;Acc:MGI:1921381]
ENSMUSG00000032048	4930510E17Rik	1.4245	0.542857	0.2							0.1	0.4						7.1						1.3			0.7		chr9	53264615	53280985	+	16371	1639	1	2	lincRNA	lncRNA	NOVEL		RIKEN cDNA 4930510E17 gene [Source:MGI Symbol;Acc:MGI:1921945]
ENSMUSG00000071398	2410004P03Rik	1.1316	0.135714	0.06														1.9						0.6					chr12	17003319	17011727	-	8409	3537	3	9	protein_coding	protein_coding	KNOWN		RIKEN cDNA 2410004P03 gene [Source:MGI Symbol;Acc:MGI:1920917]
ENSMUSG00000084278	Gm12189	1.11612	0.264286	0.12														3.7						1.2					chr11	49404620	49405531	+	912	912	1	1	processed_pseudogene	pseudogene	KNOWN		predicted gene 12189 [Source:MGI Symbol;Acc:MGI:3650668]
ENSMUSG00000031165	Was	1.35738	0.364286	0.14								0.5						4.6						1.4					chrX	8081453	8090498	-	9046	2381	2	14	protein_coding	protein_coding	KNOWN		Wiskott-Aldrich syndrome homolog (human) [Source:MGI Symbol;Acc:MGI:105059]
ENSMUSG00000105925	RP24-274H19.3	1.74263	1.51429	0.45		1.2			1.3		0.1							18.6									4.5		chr3	104957442	104958373	-	932	932	1	1	sense_intronic	lncRNA	NOVEL
ENSMUSG00000029862	Clcn1	2.00624	0.492857	0.12			0.2				1	0.1		0.3				5.3				0.2					1		chr6	42286685	42315756	+	29072	5428	10	38	protein_coding	protein_coding	KNOWN		chloride channel 1 [Source:MGI Symbol;Acc:MGI:88417]
ENSMUSG00000056728	Ctsll3	2.81811	1.15	0.16							3.1							13	1.6										chr13	60798250	60802844	-	4595	1332	1	8	protein_coding	protein_coding	KNOWN		cathepsin L-like 3 [Source:MGI Symbol;Acc:MGI:1917452]
ENSMUSG00000100985	Gm10640	3.67652	1.19286	0.09					1.8		0.1					2	2.1	10.7		0.9									chr7	31155668	31170641	+	14974	1305	2	7	antisense	lncRNA	NOVEL		predicted gene 10640 [Source:MGI Symbol;Acc:MGI:3648835]
ENSMUSG00000051079	Rgs13	1.89717	50.5929	13.58	0.1	25.3	20.4		12.9	17.5	9.8	0.3	35.2	11.1	5.7	85	89.8	395.2	8.3	4	0.1	65.9	16	0.1	9.6	0.1	18.3	13.4	chr1	144138654	144177372	-	38719	1655	2	8	protein_coding	protein_coding	KNOWN		regulator of G-protein signaling 13 [Source:MGI Symbol;Acc:MGI:2180585]
ENSMUSG00000027530	Fabp12	4.17235	0.421429	0.02		0.4										1.3		4.2										0.2	chr3	10244209	10301183	-	56975	2787	4	11	protein_coding	protein_coding	KNOWN		fatty acid binding protein 12 [Source:MGI Symbol;Acc:MGI:1922747]
ENSMUSG00000058470	Gm8369	1.24261	0.407143	0.17									0.2	0.1			0.3	5.1										1.7	chr19	11485938	11512577	+	26640	5986	7	16	protein_coding	protein_coding	KNOWN		predicted gene 8369 [Source:MGI Symbol;Acc:MGI:3645380]
ENSMUSG00000104597	RP24-68G17.4	0.599133	0.471429	0.31	0.1								0.4	0.8				5.3		1.4	0.9	0.2		0.5			0.1		chr3	158067186	158076112	-	8927	8927	1	1	antisense	lncRNA	NOVEL
ENSMUSG00000085996	A830012C17Rik	8.81698	1.60714		0.1	3.1			0.1		0.1	3.2						15.9											chr4	4138321	4188703	+	50383	1665	1	2	processed_transcript	lncRNA	NOVEL		RIKEN cDNA A830012C17 gene [Source:MGI Symbol;Acc:MGI:2441830]
ENSMUSG00000073554	Gm6960	7.11894	0.492857			1.6												5.3											chr18	60426292	60426934	+	643	639	1	2	pseudogene	pseudogene	KNOWN		predicted pseudogene 6960 [Source:MGI Symbol;Acc:MGI:3643572]
ENSMUSG00000018930	Ccl4	10.5048	5.18571		0.2	23.6			0.2		0.2				0.2			48.2											chr11	83662584	83664683	+	2100	660	1	3	protein_coding	protein_coding	KNOWN		chemokine (C-C motif) ligand 4 [Source:MGI Symbol;Acc:MGI:98261]
ENSMUSG00000074625	Arhgap40	1.13394	1.03571	0.47											3.1		0.4	11	1.9				1.4		1.4				chr2	158512796	158550762	+	37967	2206	3	17	protein_coding	protein_coding	KNOWN		Rho GTPase activating protein 40 [Source:MGI Symbol;Acc:MGI:3649852]
ENSMUSG00000091238	Gm17103	4.05945	3.05714	0.18	0.2						2.7	6.6				4.7	4.9	23.7							1.8				chr16	38569323	38573300	-	3978	549	1	2	antisense	lncRNA	PUTATIVE		predicted gene 17103 [Source:MGI Symbol;Acc:MGI:4937930]
ENSMUSG00000096946	Gm10474	1.25108	0.528571	0.22										0.5		0.3		6.6					0.7		1.5				chrX	68667514	68678399	-	10886	2743	1	4	lincRNA	lncRNA	KNOWN		predicted gene 10474 [Source:MGI Symbol;Acc:MGI:3642368]
ENSMUSG00000085581	Gm12786	1.17543	1.45	0.64					1.9		0.2							18.2							6.4				chr4	107017935	107022499	-	4565	644	1	4	antisense	lncRNA	NOVEL		predicted gene 12786 [Source:MGI Symbol;Acc:MGI:3650114]
ENSMUSG00000066279	Chrna10	0.823989	0.728571	0.41		0.4								0.3			1.1	8.4	0.4						3.7				chr7	102111266	102116713	-	5448	2513	1	5	protein_coding	protein_coding	KNOWN		cholinergic receptor, nicotinic, alpha polypeptide 10 [Source:MGI Symbol;Acc:MGI:3609260]
ENSMUSG00000081161	Gm12783	0.845195	1.90714	1.06						3	0.3					2	2.3	19.1	2.8						7.8				chr7	34176758	34180004	+	3247	397	1	3	unprocessed_pseudogene	pseudogene	KNOWN		predicted gene 12783 [Source:MGI Symbol;Acc:MGI:3649566]
ENSMUSG00000101798	Gm28995	1.44996	5.44286	1.99				11.9		4.6	0.4			5.7			3.4	50.2	4.2						15.7				chr1	78433352	78433612	+	261	261	1	1	unprocessed_pseudogene	pseudogene	KNOWN		predicted gene 28995 [Source:MGI Symbol;Acc:MGI:5579701]
ENSMUSG00000090256	Alms1-ps1	5.42626	0.15							0.5								1.6											chr6	85721925	85756526	+	34602	2166	1	9	unprocessed_pseudogene	pseudogene	KNOWN		Alstrom syndrome 1, pseudogene 1 [Source:MGI Symbol;Acc:MGI:3646394]
ENSMUSG00000074768	Bhmt	1.94578	0.164286	0.04			0.2			0.4			0.2					1.5	0.4										chr13	93616891	93637961	-	21071	5542	2	10	protein_coding	protein_coding	KNOWN		betaine-homocysteine methyltransferase [Source:MGI Symbol;Acc:MGI:1339972]
ENSMUSG00000031512	Tex29	0.674556	1.34286	0.84						4.1	0.1	1.4						13.2	2.8		3.9					1.3		0.4	chr8	11840474	11855761	+	15288	1110	4	14	protein_coding	protein_coding	KNOWN		testis expressed 29 [Source:MGI Symbol;Acc:MGI:1922778]
ENSMUSG00000022388	Ttll8	5.12928	0.121429				0.3							0.2				1.2											chr15	88890633	88954418	-	63786	3428	4	20	protein_coding	protein_coding	KNOWN		tubulin tyrosine ligase-like family, member 8 [Source:MGI Symbol;Acc:MGI:1922902]
ENSMUSG00000020102	Slc16a7	2.35495	2.52143	0.49			7	0.5			0.8		0.3	3		0.2	0.7	22.8					2.3	1.8			0.8		chr10	125226464	125328963	-	102500	3890	2	8	protein_coding	protein_coding	KNOWN		solute carrier family 16 (monocarboxylic acid transporters), member 7 [Source:MGI Symbol;Acc:MGI:1330284]
ENSMUSG00000087037	4930432L08Rik	5.83289	0.2				0.7											2.1											chr5	76331238	76341885	+	10648	1608	1	6	processed_transcript	lncRNA	KNOWN		RIKEN cDNA 4930432L08 gene [Source:MGI Symbol;Acc:MGI:1921871]
ENSMUSG00000086054	Hnf1aos1	3.19601	2.22857	0.24	0.1		7.1		0.1	0.9	0.1	0.1	3.6	0.4		0.6	1.3	16.9				0.8			0.7	0.9			chr5	114968784	114998042	+	29259	1370	3	11	antisense	lncRNA	NOVEL		HNF1 homeobox A, opposite strand 1 [Source:MGI Symbol;Acc:MGI:3652225]
ENSMUSG00000022504	Ciita	2.36119	0.528571	0.1			1.6						0.6	0.4			0.9	3.9						0.2	0.8				chr16	10488178	10527564	+	39387	5254	1	19	protein_coding	protein_coding	KNOWN		class II transactivator [Source:MGI Symbol;Acc:MGI:108445]
ENSMUSG00000085067	Gm15631	3.15041	2.51429	0.28	0.1		5.8				0.1						6.2	23	1.3		1.5								chr6	105674755	105677581	-	2827	745	1	3	processed_transcript	lncRNA	KNOWN		predicted gene 15631 [Source:MGI Symbol;Acc:MGI:3783075]
ENSMUSG00000074001	Klhl40	1.78008	3.27143	0.95	1.5		7.5	1.7	4.3		2.4	2.3	0.8	1.5		0.3	4.4	19.1				0.4	4.1	0.5	2.1	1.1	0.9	0.4	chr9	121777607	121783819	+	6213	2455	1	6	protein_coding	protein_coding	KNOWN		kelch-like 40 [Source:MGI Symbol;Acc:MGI:1919580]
ENSMUSG00000087042	Gm11611	1.32976	0.985714	0.39	1		2.4				0.1		2.2					8.1	2.3				0.8		0.8				chr11	97519612	97521895	-	2284	1326	1	2	sense_intronic	lncRNA	NOVEL		predicted gene 11611 [Source:MGI Symbol;Acc:MGI:3707011]
ENSMUSG00000087384	Gm15558	3.94486	0.821429	0.05	1.2	1			0.6			0.1			1.7		0.9	6			0.5								chr16	10669248	10683539	-	14292	2018	1	5	antisense	lncRNA	NOVEL		predicted gene 15558 [Source:MGI Symbol;Acc:MGI:3783007]
ENSMUSG00000033967	2310014L17Rik	1.26886	1.37857	0.57	1.9	1.9			1.8	0.4		0.2	0.3	0.2	2.5		1.1	9		1.1	1.7	0.3		0.4	0.3	1.6		0.3	chr7	12927416	12931072	+	3657	3239	1	2	protein_coding	protein_coding	KNOWN		RIKEN cDNA 2310014L17 gene [Source:MGI Symbol;Acc:MGI:1924198]
ENSMUSG00000087480	Gm15910	-0.218496	3.89286	4.53	0.9	2.1	2.9	1.8	1.6		0.1	0.3	2	6.3		0.8	0.3	35.4	7.1	0.5	5.2		7.9	10.1	1.8	1.5	9.5	1.7	chr10	120857629	120863326	+	5698	2971	1	3	processed_transcript	lncRNA	PUTATIVE		predicted gene 15910 [Source:MGI Symbol;Acc:MGI:3802158]
ENSMUSG00000031097	Tnni2	0.220303	0.571429	0.49							0.1							7.9	1.4								3.5		chr7	142441808	142444410	+	2603	1497	6	18	protein_coding	protein_coding	KNOWN		troponin I, skeletal, fast 2 [Source:MGI Symbol;Acc:MGI:105070]
ENSMUSG00000043164	Tmem212	3.2707	5.62857	0.58	0.1				0.1	1.7	0.1		4.1	19.3	6.6		5	41.8	1.5			2.9	1.4						chr3	27866066	27896368	-	30303	716	1	4	protein_coding	protein_coding	KNOWN		transmembrane protein 212 [Source:MGI Symbol;Acc:MGI:2685410]
ENSMUSG00000079262	Slco1a6	1.95936	0.321429	0.08										1		0.2	0.7	2.6					0.5				0.3		chr6	142085761	142208521	-	122761	3808	4	22	protein_coding	protein_coding	KNOWN		solute carrier organic anion transporter family, member 1a6 [Source:MGI Symbol;Acc:MGI:1351906]
ENSMUSG00000093579	Gm20036	1.94848	14.9857	3.88	0.1	5	21.9	12.3	0.1	31.4	0.2	0.1		33.6	0.1		5.2	99.8	6.3	0.1		1.3	3.7	0.1	25.9	0.1	1.3		chr12	101913240	101915335	+	2096	844	1	2	processed_transcript	lncRNA	PUTATIVE		predicted gene, 20036 [Source:MGI Symbol;Acc:MGI:5012221]
ENSMUSG00000025701	Alox5	1.93836	0.7	0.18						0.3							2.9	6.6	1.5								0.3		chr6	116410077	116461178	-	51102	4106	7	26	protein_coding	protein_coding	KNOWN		arachidonate 5-lipoxygenase [Source:MGI Symbol;Acc:MGI:87999]
ENSMUSG00000032023	4931429I11Rik	6.50779	0.321429												0.4		1.4	2.7											chr9	40894849	40964118	-	69270	3343	3	13	protein_coding	protein_coding	KNOWN		RIKEN cDNA 4931429I11 gene [Source:MGI Symbol;Acc:MGI:1918239]
ENSMUSG00000063129	Aldoart2	1.34637	1.37857	0.54	0.1		0.7	0.7			1	0.1				0.5	5.5	10.7				1.9			1.3	0.1	0.7	1.4	chr12	55565239	55566896	+	1658	1658	1	1	protein_coding	protein_coding	KNOWN		aldolase 1 A, retrogene 2 [Source:MGI Symbol;Acc:MGI:1931052]
ENSMUSG00000085139	A730046J19Rik	2.0059	0.171429	0.04								0.1		0.3			0.6	1.4						0.2	0.2				chrX	144153695	144166274	+	12580	4707	1	3	lincRNA	lncRNA	KNOWN		RIKEN cDNA A730046J19 gene [Source:MGI Symbol;Acc:MGI:2442684]
ENSMUSG00000086704	Gm14582	1.02559	6.05	2.97	5.2				0.1	0.1	0.2			14.6	0.1		3	61.4		6.3			0.8	22.5		0.1			chrX	52296181	52333679	+	37499	1189	1	4	antisense	lncRNA	NOVEL		predicted gene 14582 [Source:MGI Symbol;Acc:MGI:3705178]
ENSMUSG00000051354	Samd3	-0.167754	0.471429	0.53								0.3	0.3					6		1.7				2.6		0.4		0.6	chr10	26229707	26272172	+	42466	3554	2	12	protein_coding	protein_coding	KNOWN		sterile alpha motif domain containing 3 [Source:MGI Symbol;Acc:MGI:2685469]
ENSMUSG00000036931	Nfkbid	-0.149321	2.95714	3.28	2.1			4			0.1		0.4	0.3		2.5	1.9	30.1		4.3	0.5		0.4	10.7	0.9	3.6	1.4	11	chr7	30421732	30428746	+	7015	2346	4	18	protein_coding	protein_coding	KNOWN		nuclear factor of kappa light polypeptide gene enhancer in B cells inhibitor, delta [Source:MGI Symbol;Acc:MGI:3041243]
ENSMUSG00000024164	C3	-0.207057	0.45	0.52				0.4	0.9									5	0.4		0.2			1.8	0.2	2		0.6	chr17	57203970	57228136	-	24167	5143	4	50	protein_coding	protein_coding	KNOWN		complement component 3 [Source:MGI Symbol;Acc:MGI:88227]
ENSMUSG00000081860	Gm11533	1.36089	1.13571	0.44		2.1		2.1				0.6			2.3			8.8	2.1					2.3					chr11	97037007	97037483	+	477	477	1	1	processed_pseudogene	pseudogene	KNOWN		predicted gene 11533 [Source:MGI Symbol;Acc:MGI:3651874]
ENSMUSG00000025014	Dntt	0.525358	0.75	0.52								1.5	0.5					8.5					3.8					1.4	chr19	41029275	41059523	+	30249	2128	2	12	protein_coding	protein_coding	KNOWN		deoxynucleotidyltransferase, terminal [Source:MGI Symbol;Acc:MGI:98659]
ENSMUSG00000003585	Sec14l2	-0.0275165	1.62857	1.66	0.4	1.2	0.6	2.4		1	0.1	2.4	0.3	0.6	1	0.7	0.3	11.8	1.5		1.9		1.5	1.4	3.6	0.5	1.5	4.7	chr11	4097039	4123415	-	26377	3505	6	21	protein_coding	protein_coding	KNOWN		SEC14-like 2 (S. cerevisiae) [Source:MGI Symbol;Acc:MGI:1915065]
ENSMUSG00000097429	Gm26520	9.98157	3.60714		0.1				0.1	0.1	0.1		15	2	0.1			33											chr12	3343816	3357153	-	13338	1423	1	2	lincRNA	lncRNA	KNOWN		predicted gene, 26520 [Source:MGI Symbol;Acc:MGI:5477014]
ENSMUSG00000082739	Olfr602-ps1	1.35617	1.9	0.74	0.1						1.6		7.1					17.8	3.2				4.2						chr7	103367520	103368479	-	960	960	1	1	unprocessed_pseudogene	pseudogene	KNOWN		olfactory receptor 602, pseudogene 1 [Source:MGI Symbol;Acc:MGI:3030436]
ENSMUSG00000089935	Gm16343	8.85487	1.65		2.9	2.4						0.7	4.9					12.2											chr9	107575820	107587425	-	11606	410	1	2	antisense	lncRNA	NOVEL		predicted gene 16343 [Source:MGI Symbol;Acc:MGI:3840128]
ENSMUSG00000032262	Elovl4	2.71945	10.2286	1.55	11.4	5.6	3.6	11.3	10.1	2.3	13.8	4.5	18.6	2.4	4.3	3.3	8.3	43.7	0.7	0.5	0.4	4.3		3.2	2.4	1.9	1.8	0.3	chr9	83778692	83806277	-	27586	3026	2	9	protein_coding	protein_coding	KNOWN		elongation of very long chain fatty acids (FEN1/Elo2, SUR4/Elo3, yeast)-like 4 [Source:MGI Symbol;Acc:MGI:1933331]
ENSMUSG00000100143	C030027H14Rik	1.68684	3.93571	1.22	5.5	2.4		2.2	2.6	2.6	6.1	3.5		1.5		5.7	2	21			2.4	2.4		5	2.4				chr10	121780968	121782337	+	1370	457	1	2	antisense	lncRNA	NOVEL		RIKEN cDNA C030027H14 gene [Source:MGI Symbol;Acc:MGI:1924715]
ENSMUSG00000034456	Uroc1	1.67324	0.55	0.17	0.7	0.6		0.3	0.7	0.7	0.4	0.1	0.3	0.4		0.7		2.8		0.7			0.3	0.7					chr6	90333289	90364551	+	31263	3467	2	22	protein_coding	protein_coding	KNOWN		urocanase domain containing 1 [Source:MGI Symbol;Acc:MGI:2385332]
ENSMUSG00000024064	Galnt14	0.879218	0.757143	0.41	2.2						1.6	1				0.5		5.3		0.9	1		0.8	0.4				1	chr17	73493228	73710453	-	217226	5348	3	19	protein_coding	protein_coding	KNOWN		UDP-N-acetyl-alpha-D-galactosamine:polypeptide N-acetylgalactosaminyltransferase 14 [Source:MGI Symbol;Acc:MGI:1918935]
ENSMUSG00000097942	Gm26968	2.01919	13.6714	3.37	0.2	19.5			0.2	0.2	54.7				0.2			116.4		0.2		2.3				31.2			chr4	83743677	83744157	+	481	481	1	1	sense_intronic	lncRNA	NOVEL		predicted gene, 26968 [Source:MGI Symbol;Acc:MGI:5504083]
ENSMUSG00000102013	E330023G01Rik	1.23707	6.39286	2.71	0.1	2.8	3		1.7	8.6	1.1	2.6	7.8		0.9	7.4	10.4	43.1	2.8	0.1		20.3	1.3	0.1		0.1		2.4	chr9	98748599	98820087	-	71489	1483	1	3	lincRNA	lncRNA	NOVEL		RIKEN cDNA E330023G01 gene [Source:MGI Symbol;Acc:MGI:5439421]
ENSMUSG00000106443	RP23-333I5.7	3.6849	1.84286	0.14	0.3		1.3	2	3.1	2.2	2.1	1.5			3	1	0.2	9.1		0.3		0.3		0.8					chr3	104135785	104140001	-	4217	4217	1	1	sense_intronic	lncRNA	NOVEL
ENSMUSG00000105150	RP24-194F23.5	-6.85549		0.41															4.1										chr5	144067418	144069190	-	1773	1773	1	1	processed_pseudogene	pseudogene	KNOWN
ENSMUSG00000100589	4930533P14Rik	-7.96694		0.89															8.9										chr1	96612057	96662573	-	50517	583	1	3	lincRNA	lncRNA	NOVEL		RIKEN cDNA 4930533P14 gene [Source:MGI Symbol;Acc:MGI:1922409]
ENSMUSG00000097458	Gm26697	-6.03122		0.23															2.3										chr2	126521202	126553662	-	32461	1760	1	4	lincRNA	lncRNA	KNOWN		predicted gene, 26697 [Source:MGI Symbol;Acc:MGI:5477191]
ENSMUSG00000086265	Marcksl1-ps4	-8.97212		1.79															17.9										chr13	4248735	4249025	+	291	291	1	1	processed_pseudogene	pseudogene	KNOWN		MARCKS-like 1, pseudogene 4 [Source:MGI Symbol;Acc:MGI:97147]
ENSMUSG00000067714	Lpar5	-6.85549		0.41															4.1										chr6	125067920	125082472	+	14553	1515	3	4	protein_coding	protein_coding	KNOWN		lysophosphatidic acid receptor 5 [Source:MGI Symbol;Acc:MGI:2685918]
ENSMUSG00000053129	Gsx1	-6.03122		0.23															2.3										chr5	147188696	147190947	+	2252	1773	1	2	protein_coding	protein_coding	KNOWN		GS homeobox 1 [Source:MGI Symbol;Acc:MGI:95842]
ENSMUSG00000062712	Olfr531	-7.79572		0.79															7.9										chr7	140400130	140401044	-	915	915	1	1	protein_coding	protein_coding	KNOWN		olfactory receptor 531 [Source:MGI Symbol;Acc:MGI:3030365]
ENSMUSG00000096593	Vmn2r54	-6.20555		0.26															2.6										chr7	12615233	12636134	-	20902	2421	1	5	protein_coding	protein_coding	KNOWN		vomeronasal 2, receptor 54 [Source:MGI Symbol;Acc:MGI:3704110]
ENSMUSG00000091006	Vmn2r69	-6.0917		0.24															2.4										chr7	85406376	85415676	-	9301	2553	1	6	protein_coding	protein_coding	KNOWN		vomeronasal 2, receptor 69 [Source:MGI Symbol;Acc:MGI:3761311]
ENSMUSG00000008590	Htr3b	-7.05094		0.47															4.7										chr9	48935008	48964990	-	29983	2411	1	9	protein_coding	protein_coding	KNOWN		5-hydroxytryptamine (serotonin) receptor 3B [Source:MGI Symbol;Acc:MGI:1861899]
ENSMUSG00000024254	Abcg8	-5.60288		0.17															1.7										chr17	84676302	84700333	+	24032	3749	3	18	protein_coding	protein_coding	KNOWN		ATP-binding cassette, sub-family G (WHITE), member 8 [Source:MGI Symbol;Acc:MGI:1914720]
ENSMUSG00000090355	Vmn2r-ps128	-5.51728		0.16															1.6										chr17	22916878	22932941	-	16064	2570	1	6	unprocessed_pseudogene	pseudogene	KNOWN		vomeronasal 2, receptor, pseudogene 128 [Source:MGI Symbol;Acc:MGI:3761685]
ENSMUSG00000068167	Csnka2ip	-6.45615		0.31															3.1										chr16	64477813	64479148	-	1336	1336	1	1	protein_coding	protein_coding	KNOWN		casein kinase 2, alpha prime interacting protein [Source:MGI Symbol;Acc:MGI:2676295]
ENSMUSG00000078511	Pramef25	-6.45615		0.31															3.1										chr4	143948580	143951016	-	2437	1684	1	3	protein_coding	protein_coding	NOVEL		PRAME family member 25 [Source:MGI Symbol;Acc:MGI:3649968]
ENSMUSG00000104718	RP24-459D3.1	-8.42038		1.22															12.1							0.1			chr5	18481705	18490194	-	8490	856	1	6	lincRNA	lncRNA	NOVEL
ENSMUSG00000030484	Lypd5	-8.29737		1.12															11.1							0.1			chr7	24349224	24353833	+	4610	935	1	5	protein_coding	protein_coding	KNOWN		Ly6/Plaur domain containing 5 [Source:MGI Symbol;Acc:MGI:1924192]
ENSMUSG00000069668	Sult3a1	-8.13443		1															9.9							0.1			chr10	33863935	33879475	+	15541	1047	1	6	protein_coding	protein_coding	KNOWN		sulfotransferase family 3A, member 1 [Source:MGI Symbol;Acc:MGI:1931469]
ENSMUSG00000076522	Igkv16-104	-10.5444		5.33															52.4	0.3				0.3		0.3			chr6	68425575	68426072	+	498	378	1	2	IG_V_gene	protein_coding	KNOWN		immunoglobulin kappa variable 16-104 [Source:MGI Symbol;Acc:MGI:2685913]
ENSMUSG00000081941	Gm11218	-8.42038		1.22															12	0.1						0.1			chr4	64856926	64858139	-	1214	1214	1	1	processed_pseudogene	pseudogene	KNOWN		predicted gene 11218 [Source:MGI Symbol;Acc:MGI:3651636]
ENSMUSG00000101896	Gm6244	-8.36019		1.17															11.1							0.1		0.5	chr1	83212044	83212884	-	841	841	1	1	processed_pseudogene	pseudogene	KNOWN		predicted gene 6244 [Source:MGI Symbol;Acc:MGI:3643858]
ENSMUSG00000097566	A930024N18Rik	-7.24982		0.54															4.8					0.3			0.3		chr17	15375000	15379475	+	4476	3955	1	3	lincRNA	lncRNA	KNOWN		RIKEN cDNA A930024N18 gene [Source:MGI Symbol;Acc:MGI:4360907]
ENSMUSG00000046435	Gm13078	-3.7866	0.0285714	0.44										0.4					4.4										chr4	143719455	143729158	+	9704	2106	1	4	protein_coding	protein_coding	NOVEL		predicted gene 13078 [Source:MGI Symbol;Acc:MGI:3650231]
ENSMUSG00000086056	Gm4846	-3.39411	0.0785714	0.86						0.6							0.5		8.4	0.1						0.1			chr1	166483613	166497588	-	13976	1744	1	8	protein_coding	protein_coding	KNOWN		predicted gene 4846 [Source:MGI Symbol;Acc:MGI:3643319]
ENSMUSG00000085540	Gm16036	-6.85549		0.41															3.7									0.4	chr5	141595985	141616002	-	20018	1112	1	4	antisense	lncRNA	NOVEL		predicted gene 16036 [Source:MGI Symbol;Acc:MGI:3801891]
ENSMUSG00000092587	Vmn2r-ps85	-7.11061		0.49															4.4									0.5	chr7	86181204	86182143	+	940	940	1	1	unprocessed_pseudogene	pseudogene	KNOWN		vomeronasal 2, receptor, pseudogene 85 [Source:MGI Symbol;Acc:MGI:3761330]
ENSMUSG00000094286	Gm12424	-8.17692		1.03															9.2									1.1	chr4	47101032	47101478	+	447	447	1	1	processed_pseudogene	pseudogene	KNOWN		predicted gene 12424 [Source:MGI Symbol;Acc:MGI:3650991]
ENSMUSG00000075160	Olfr259	-3.89216	0.0714286	1.11													1		9.9							0.1		1.1	chr2	87107447	87108385	-	939	939	1	1	protein_coding	protein_coding	KNOWN		olfactory receptor 259 [Source:MGI Symbol;Acc:MGI:3030093]
ENSMUSG00000030669	Calca	-2.74113	0.478571	3.22							2.6	0.9	0.7				2.5		31.9	0.1				0.1		0.1			chr7	114631480	114636357	-	4878	1480	2	6	protein_coding	protein_coding	KNOWN		calcitonin/calcitonin-related polypeptide, alpha [Source:MGI Symbol;Acc:MGI:2151253]
ENSMUSG00000085902	Gm12200	-3.46748	0.0428571	0.51							0.6								5							0.1			chr11	50720082	50725544	-	5463	1858	1	6	antisense	lncRNA	NOVEL		predicted gene 12200 [Source:MGI Symbol;Acc:MGI:3650413]
ENSMUSG00000028544	Slc5a9	-2.79817	0.0285714	0.22							0.3	0.1							2.2										chr4	111875375	111902918	-	27544	5184	8	26	protein_coding	protein_coding	KNOWN		solute carrier family 5 (sodium/glucose cotransporter), member 9 [Source:MGI Symbol;Acc:MGI:2140201]
ENSMUSG00000030825	Hsd17b14	-2.92892	0.0428571	0.35							0.6								3.5										chr7	45554893	45567752	+	12860	2046	7	22	protein_coding	protein_coding	KNOWN		hydroxysteroid (17-beta) dehydrogenase 14 [Source:MGI Symbol;Acc:MGI:1913315]
ENSMUSG00000018168	Ikzf3	-4.72901	0.0142857	0.47					0.1			0.1							3.6	0.2	0.4			0.3				0.2	chr11	98464902	98546031	-	81130	8754	4	14	protein_coding	protein_coding	KNOWN		IKAROS family zinc finger 3 [Source:MGI Symbol;Acc:MGI:1342542]
ENSMUSG00000022055	Nefl	-3.09472	0.0214286	0.21			0.3												2.1										chr14	68083863	68089095	+	5233	3380	1	4	protein_coding	protein_coding	KNOWN		neurofilament, light polypeptide [Source:MGI Symbol;Acc:MGI:97313]
ENSMUSG00000060560	Ces4a	-3.94145	0.0357143	0.6			0.5												5.1			0.5	0.4						chr8	105131800	105150109	+	18310	2433	1	14	protein_coding	protein_coding	KNOWN		carboxylesterase 4A [Source:MGI Symbol;Acc:MGI:2384581]
ENSMUSG00000043800	Kifc5c-ps	-2.78395	0.364286	2.53				1.4		2.2		0.9					0.6		21.9	0.1		2.2	0.7	0.1		0.1		0.2	chr10	117594353	117595882	+	1530	1530	2	2	transcribed_processed_pseudogene	pseudogene	KNOWN		kinesin family member C5C, pseudogene [Source:MGI Symbol;Acc:MGI:2137415]
ENSMUSG00000075136	Olfr1164	-3.21777	0.1	0.96								0.5				0.9			9.5							0.1			chr2	88092954	88093934	-	981	981	1	1	protein_coding	protein_coding	KNOWN		olfactory receptor 1164 [Source:MGI Symbol;Acc:MGI:3030998]
ENSMUSG00000048424	Ranbp3l	-3.45192	0.0214286	0.27												0.3			2.7										chr15	8968426	9066551	+	98126	3034	2	17	protein_coding	protein_coding	KNOWN		RAN binding protein 3-like [Source:MGI Symbol;Acc:MGI:2444654]
ENSMUSG00000084973	Gm13848	-2.97982	0.0285714	0.25												0.4			2.5										chr6	31662220	31666131	-	3912	2047	1	3	lincRNA	lncRNA	NOVEL		predicted gene 13848 [Source:MGI Symbol;Acc:MGI:3651996]
ENSMUSG00000009216	Fam163b	-2.94694	0.0928571	0.74												1.3			7.4										chr2	27110380	27142491	-	32112	2959	1	3	protein_coding	protein_coding	KNOWN		family with sequence similarity 163, member B [Source:MGI Symbol;Acc:MGI:1926106]
ENSMUSG00000028236	Sdr16c5	-2.29662	0.0785714	0.4												1.1			4										chr4	3995936	4019663	-	23728	1568	2	9	protein_coding	protein_coding	KNOWN		short chain dehydrogenase/reductase family 16C, member 5 [Source:MGI Symbol;Acc:MGI:2668443]
ENSMUSG00000105437	RP24-176O2.2	-2.54926	0.05	0.31						0.4								0.3	3.1										chr5	29886728	29891964	-	5237	2644	1	2	lincRNA	lncRNA	NOVEL
ENSMUSG00000035963	Odf3l2	-2.70809	0.192857	1.28						1.8					0.9				11.7	0.1						0.1	0.9		chr10	79639526	79645738	-	6213	1248	1	4	protein_coding	protein_coding	KNOWN		outer dense fiber of sperm tails 3-like 2 [Source:MGI Symbol;Acc:MGI:2686003]
ENSMUSG00000070990	Foxe1	-2.83207	0.15	1.09						1.2				0.9					9.7						0.7	0.5			chr4	46343609	46346412	+	2804	2804	1	1	protein_coding	protein_coding	KNOWN		forkhead box E1 [Source:MGI Symbol;Acc:MGI:1353500]
ENSMUSG00000047626	Olfr791	-2.92497	0.128571	1														1.8	9.9							0.1			chr10	129526229	129527167	+	939	939	1	1	protein_coding	protein_coding	KNOWN		olfactory receptor 791 [Source:MGI Symbol;Acc:MGI:3030625]
ENSMUSG00000048582	Gja3	-2.74612	0.0357143	0.26										0.5					2.6										chr14	57035608	57058030	-	22423	1548	1	2	protein_coding	protein_coding	KNOWN		gap junction protein, alpha 3 [Source:MGI Symbol;Acc:MGI:95714]
ENSMUSG00000057540	Olfr310	-7.58045		0.68															5.7					1.1					chr7	86268730	86269811	-	1082	1082	1	1	protein_coding	protein_coding	KNOWN		olfactory receptor 310 [Source:MGI Symbol;Acc:MGI:3030144]
ENSMUSG00000047369	Dnah14	-2.34158	0.121429	0.63				1.3									0.4		6.1									0.2	chr1	181738988	181769674	+	30687	2393	3	17	protein_coding	protein_coding	KNOWN		dynein, axonemal, heavy chain 14 [Source:MGI Symbol;Acc:MGI:2444525]
ENSMUSG00000091962	Vmn2r78	-2.34735	0.0285714	0.16				0.4											1.6										chr7	86915300	86955177	+	39878	2611	1	6	protein_coding	protein_coding	KNOWN		vomeronasal 2, receptor 78 [Source:MGI Symbol;Acc:MGI:3761335]
ENSMUSG00000101257	2310015K22Rik	-4.55876	0.821429	19.44						3.8	1.8				0.8		5.1		143.4	7.2	0.1		4.2	0.1	28.2	0.1		11.1	chr1	80225044	80228792	+	3749	1461	1	2	lincRNA	lncRNA	NOVEL		RIKEN cDNA 2310015K22 gene [Source:MGI Symbol;Acc:MGI:1916815]
ENSMUSG00000071341	Egr4	-6.0917		0.24															1.9						0.5				chr6	85511131	85513589	-	2459	2138	1	2	protein_coding	protein_coding	KNOWN		early growth response 4 [Source:MGI Symbol;Acc:MGI:99252]
ENSMUSG00000086266	Igf2os	-4.87381	0.0142857	0.52						0.2									3.9						1	0.3			chr7	142659693	142670356	+	10664	5337	3	8	antisense	lncRNA	KNOWN	P	insulin-like growth factor 2, opposite strand [Source:MGI Symbol;Acc:MGI:1195257]
ENSMUSG00000089659	Gm3470	-3.89022	0.435714	6.51												2.1	2.1	1.9	47.4	0.2			7.4	0.2	7.6	0.2		2.1	chr5	99021803	99022222	-	420	420	1	1	processed_pseudogene	pseudogene	KNOWN		predicted gene 3470 [Source:MGI Symbol;Acc:MGI:3781646]
ENSMUSG00000040600	Eps8l3	-4.58606	0.0357143	0.94											0.5				6.4		0.5		0.9		0.9			0.7	chr3	107877229	107892900	+	15672	2271	3	22	protein_coding	protein_coding	KNOWN		EPS8-like 3 [Source:MGI Symbol;Acc:MGI:2139743]
ENSMUSG00000084221	Hmgb1-ps4	-1.67918	13.6714	43.79	2.2	18.1	3.5	19.7	11.2	5.5	13.7		9.1	0.9	34.5	18.7	41.4	12.9	241.6	38.6	14	3.5	27.2	2	58.3	24.7		28	chr19	6592602	6593236	-	635	635	1	1	processed_pseudogene	pseudogene	KNOWN		high mobility group box 1, pseudogene 4 [Source:MGI Symbol;Acc:MGI:3768540]
ENSMUSG00000034690	Nlrp4c	-0.578396	44.3	66.15	36.2	29	20.1	77.3	49.6	50.8	50.2	37	65	29	34.6	70.2	30	41.2	354.8	50.2	27.8	5.6	44.9	28.4	63.7	9.8	32	44.3	chr7	6045161	6105149	+	59989	3899	2	12	protein_coding	protein_coding	KNOWN		NLR family, pyrin domain containing 4C [Source:MGI Symbol;Acc:MGI:1890518]
ENSMUSG00000083169	Gm6580	-1.2896	0.492857	1.21		0.7	1.5	1.5		0.8		0.2		1.1		0.6		0.5	9.2	1				1	0.8	0.1			chr14	46027428	46028784	+	1357	1357	1	1	processed_pseudogene	pseudogene	KNOWN		predicted gene 6580 [Source:MGI Symbol;Acc:MGI:3646421]
ENSMUSG00000040935	Padi6	-0.903597	5885.78	11010.7	4916.1	3472.2	2607.5	7021.4	7133.5	7852.3	5008.1	5346.5	5160.9	4468.1	4374.6	7842.6	10961.6	6235.5	61547.3	6294.4	6519.4	2643	7152.3	4669.3	5092.5	5910.9	5093.8	5183.8	chr4	140727355	140742643	-	15289	2532	3	20	protein_coding	protein_coding	KNOWN		peptidyl arginine deiminase, type VI [Source:MGI Symbol;Acc:MGI:2655198]
ENSMUSG00000024734	Zp1	-0.684836	1783.25	2866.61	1220.6	1133.9	917.4	2250.2	2120.1	2557.9	1513.8	2072.1	1614.7	1454.6	1289	1917.4	3088.6	1815.2	12560	2202.8	2017.9	695.5	2352.8	1269.8	1933.5	1580.2	1688.7	2364.9	chr19	10914287	10920632	-	6346	1981	2	15	protein_coding	protein_coding	KNOWN		zona pellucida glycoprotein 1 [Source:MGI Symbol;Acc:MGI:103073]
ENSMUSG00000034758	Tle6	-0.77813	2314.26	3968.75	1858.6	1652.6	1366.3	3050.3	2287.3	2889.7	1880.3	2532.2	1869.6	2082	1807.3	2316.6	4422.2	2384.7	15147.7	3112.9	3052.4	1240.2	3739.6	2039.5	2965	2386.3	3029.1	2974.8	chr10	81590904	81601073	-	10170	3088	14	40	protein_coding	protein_coding	KNOWN		transducin-like enhancer of split 6, homolog of Drosophila E(spl) [Source:MGI Symbol;Acc:MGI:2149593]
ENSMUSG00000050468	Astl	-1.06032	593	1236.64	571.4	440.6	213	670.3	540.6	843.4	504.3	419.1	489.4	465.1	434.2	553.1	1579.1	578.4	6048.3	533.9	797.8	237	1242.2	448.2	972	495.4	669.5	922.1	chr2	127338639	127357651	+	19013	2560	4	15	protein_coding	protein_coding	KNOWN		astacin-like metalloendopeptidase (M12 family) [Source:MGI Symbol;Acc:MGI:3046414]
ENSMUSG00000030269	Mtmr14	-0.664986	1028.43	1630.63	785.8	790.7	471.5	1341.3	873.1	1144.8	792.4	989.7	920.5	1084.2	730.6	1013.1	2419.7	1040.6	7043.7	882.6	1402.8	526.6	1409.4	742.2	1031.3	882.9	1122.9	1261.9	chr6	113237843	113281387	+	43545	2874	9	37	protein_coding	protein_coding	KNOWN		myotubularin related protein 14 [Source:MGI Symbol;Acc:MGI:1916075]
ENSMUSG00000015721	Nlrp5	-0.807048	2218.69	3881.89	1759.9	1718.6	897.2	3730.4	2727.6	2253	2192.1	2184	622.1	1915.2	1232.3	3138.4	3976.5	2714.4	18168.9	2332.8	2418	889.4	3453.3	1492.7	2699.9	2177.2	2259.6	2927.1	chr7	23385889	23441922	+	56034	3541	5	21	protein_coding	protein_coding	KNOWN		NLR family, pyrin domain containing 5 [Source:MGI Symbol;Acc:MGI:1345193]
ENSMUSG00000030911	Zp2	-0.496254	8496.35	11984.5	7241.9	5975.9	3669	13379.5	10791	10342.9	6934	8140	7022.3	6156.2	5927.8	10112.5	14797.4	8458.5	52035.8	8007.6	8370.2	3113.6	8732.3	4890	9629.8	7275.3	6278	11512.4	chr7	120132361	120145290	-	12930	2200	1	18	protein_coding	protein_coding	KNOWN		zona pellucida glycoprotein 2 [Source:MGI Symbol;Acc:MGI:99214]
ENSMUSG00000024471	Myot	-0.776122	143.95	246.52	172	79.2	52.8	233.8	173	134.7	93.8	140.9	135.3	79.6	124.4	140.7	281.7	173.4	1186.9	93.8	105.7	70.9	267.9	56.7	169.4	161.2	163.4	189.3	chr18	44334074	44355724	+	21651	2209	2	11	protein_coding	protein_coding	KNOWN		myotilin [Source:MGI Symbol;Acc:MGI:1889800]
ENSMUSG00000026126	Ptpn18	-0.656864	47.2	74.42	37.4	28.1	27.2	54.4	48.9	69.5	31.3	52.3	33.5	50.1	31.6	48.7	92.2	55.6	270.1	51.8	44.8	22.6	72.5	55.7	56.3	43.1	55.4	71.9	chr1	34459762	34475733	+	15972	6492	7	26	protein_coding	protein_coding	KNOWN		protein tyrosine phosphatase, non-receptor type 18 [Source:MGI Symbol;Acc:MGI:108410]
ENSMUSG00000056917	Sipa1	-0.625484	76.9857	118.77	71.4	55.2	66	92.4	102.2	81.1	47.2	77.4	68	59.8	77	83.2	100.8	96.1	386.5	109.5	96.9	54.1	128.1	76.9	97.8	73.1	79.3	85.5	chr19	5651185	5663707	-	12523	3868	4	18	protein_coding	protein_coding	KNOWN		signal-induced proliferation associated gene 1 [Source:MGI Symbol;Acc:MGI:107576]
ENSMUSG00000037949	Ano10	-0.589864	228.993	344.66	236.6	196.7	148.9	255.9	242.9	245.9	167.8	207.5	181.8	193.7	228.4	291.7	405	203.1	1210	379.8	245.5	164.3	292.7	240.1	256.9	151.7	244	261.6	chr9	122175879	122294374	-	118496	2599	1	13	protein_coding	protein_coding	KNOWN		anoctamin 10 [Source:MGI Symbol;Acc:MGI:2143103]
ENSMUSG00000030747	Dgat2	-0.739625	90.1143	150.47	72.1	88.8	74.6	79.9	104.3	99.8	76.6	86	75.9	93.2	87.9	74.9	151.2	96.4	543.5	83.5	140	50.6	173.9	79.3	108.4	96	136.8	92.7	chr7	99153663	99182713	-	29051	2251	1	8	protein_coding	protein_coding	KNOWN		diacylglycerol O-acyltransferase 2 [Source:MGI Symbol;Acc:MGI:1915050]
ENSMUSG00000009640	Dmap1	-0.502327	278.75	394.85	271.8	294	308.5	251.1	298.5	253.4	221.5	245.6	241.5	236.3	189.9	286.3	457.7	346.4	1195	287.6	286.1	177	393.9	302.1	325.1	256.1	366.8	358.8	chr4	117674681	117682273	-	7593	2636	6	23	protein_coding	protein_coding	KNOWN		DNA methyltransferase 1-associated protein 1 [Source:MGI Symbol;Acc:MGI:1913483]
ENSMUSG00000001552	Jup	-0.360388	33.8214	43.42	38.3	22.9	37.1	37	35.9	35.4	27.7	34.2	30	36.3	21.3	32	49.1	36.3	150.6	37.4	31.3	27.7	39.3	25.9	36.9	36	25.1	24	chr11	100368958	100397763	-	28806	6436	9	30	protein_coding	protein_coding	KNOWN		junction plakoglobin [Source:MGI Symbol;Acc:MGI:96650]
ENSMUSG00000033088	Triobp	-0.374657	74.2357	96.25	74	72.8	72.3	79.4	50.2	82.6	54	74.8	86.5	62.8	73.1	77.9	115.5	63.4	265.2	84.3	80.4	60	97.8	62.9	86.4	67.6	77.2	80.7	chr15	78947724	79005867	+	58144	10681	9	38	protein_coding	protein_coding	KNOWN		TRIO and F-actin binding protein [Source:MGI Symbol;Acc:MGI:1349410]
ENSMUSG00000039774	Galnt12	-0.570052	86.7643	128.81	53.1	68.7	32.9	98.1	118.1	77.4	56.4	72.9	43.7	106.6	58.5	161.5	147.6	119.2	574.5	38.9	74.9	35.9	141.3	61.6	60.1	103.7	88.2	109	chr4	47091909	47123070	+	31162	2288	2	12	protein_coding	protein_coding	KNOWN		UDP-N-acetyl-alpha-D-galactosamine:polypeptide N-acetylgalactosaminyltransferase 12 [Source:MGI Symbol;Acc:MGI:2444664]
ENSMUSG00000026790	Odf2	-0.211009	64.95	75.18	59.9	70.9	58.9	63.7	63	57.8	69.5	61.1	71	63.1	61.1	55.8	90	63.5	265	71.1	40.7	34.7	83.1	60.3	58.4	36.3	46.1	56.1	chr2	29889221	29931746	+	42526	9919	25	66	protein_coding	protein_coding	KNOWN		outer dense fiber of sperm tails 2 [Source:MGI Symbol;Acc:MGI:1098824]
ENSMUSG00000003974	Grm3	-2.70859	0.0642857	0.44								0.3				0.6			3.1			0.4			0.4	0.5			chr5	9485541	9725170	-	239630	3049	1	6	protein_coding	protein_coding	KNOWN		glutamate receptor, metabotropic 3 [Source:MGI Symbol;Acc:MGI:1351340]
ENSMUSG00000089769	Gm16574	-2.74908	0.542857	3.67				2.8				3.6					1.2		23.9	0.1	3		1.3	0.1		5.6		2.7	chr17	12818793	12819537	+	745	745	1	1	processed_pseudogene	pseudogene	KNOWN		predicted gene 16574 [Source:MGI Symbol;Acc:MGI:4414994]
ENSMUSG00000020536	Llgl1	-0.722898	171.771	283.51	152.7	209.6	198.9	165.2	155.6	195.5	117.1	127.8	107.8	259.8	127.4	162.3	305	120.1	981.8	233.2	199.9	93.3	245.6	177.3	292.1	188.5	193.5	229.9	chr11	60699723	60714186	+	14464	4862	3	26	protein_coding	protein_coding	KNOWN		lethal giant larvae homolog 1 (Drosophila) [Source:MGI Symbol;Acc:MGI:102682]
ENSMUSG00000082776	Gm7061	-3.09472	1.42143	12.17	0.1					0.8	0.1			12.4			6.5		77.6	0.1			1.4	0.1	20.1	0.1	13.8	8.5	chrX	94772619	94774034	-	1416	1416	1	1	processed_pseudogene	pseudogene	KNOWN		predicted gene 7061 [Source:MGI Symbol;Acc:MGI:3648315]
ENSMUSG00000085601	Gm4969	-1.0986	0.142857	0.31				0.2	0.3				0.2	0.2	0.5		0.4	0.2	2.8								0.3		chr7	19101551	19118368	-	16818	4041	2	8	protein_coding	protein_coding	KNOWN		predicted gene 4969 [Source:MGI Symbol;Acc:MGI:3647482]
ENSMUSG00000039452	Snx22	-0.551626	13.0571	19.14	7.8	10.3	9	26	13.9	6.4	10.3	7.7	9.1	11.9	19.1	8.3	26.5	16.5	88.7	8.1	8.3	3.9	10.8	15.7	16.1	13.9	9.8	16.1	chr9	66065176	66069731	-	4556	2555	1	7	protein_coding	protein_coding	KNOWN		sorting nexin 22 [Source:MGI Symbol;Acc:MGI:2685966]
ENSMUSG00000087035	Tmem74bos	-0.638642	0.178571	0.28				0.5				0.4		0.7	0.5		0.4		2.8										chr2	151679361	151686339	-	6979	2219	2	5	antisense	lncRNA	KNOWN		transmembrane 74B, opposite strand [Source:MGI Symbol;Acc:MGI:3039588]
ENSMUSG00000021611	Tert	-1.53281	3.88571	11.25	0.4	0.9	5.7	4.8			11.2			6.3		13.7	11.4		75.7	15.8			4.5	1.8	0.3	2.1	6.3	6	chr13	73627001	73649041	+	22041	3426	1	16	protein_coding	protein_coding	KNOWN		telomerase reverse transcriptase [Source:MGI Symbol;Acc:MGI:1202709]
ENSMUSG00000020549	Elac2	-0.376423	118.679	154.06	84	113.5	97.5	123.7	155.3	123.8	111.6	90.9	73.1	111.3	114.7	146.8	183.2	132.1	512	197.1	135.1	47.9	90.6	101.6	99.3	105.1	121.8	130.1	chr11	64979038	65002069	+	23032	3479	7	40	protein_coding	protein_coding	KNOWN		elaC homolog 2 (E. coli) [Source:MGI Symbol;Acc:MGI:1890496]
ENSMUSG00000101784	Gm7553	-2.96915	0.0428571	0.36													0.6		3.6										chr1	83003482	83004907	-	1426	1426	1	1	processed_pseudogene	pseudogene	KNOWN		predicted gene 7553 [Source:MGI Symbol;Acc:MGI:3826364]
ENSMUSG00000098880	Gm27238	-2.38387	0.328571	1.73													4.6		17.3										chr18	80978913	80987869	-	8957	417	1	2	sense_overlapping	lncRNA	NOVEL		predicted gene 27238 [Source:MGI Symbol;Acc:MGI:5521081]
ENSMUSG00000081633	Gm8522	-1.66141	0.171429	0.55				0.5						0.4			1.5		5.4							0.1			chrX	75271010	75272938	-	1929	1929	1	1	processed_pseudogene	pseudogene	KNOWN		predicted gene 8522 [Source:MGI Symbol;Acc:MGI:3645035]
ENSMUSG00000096978	Gm26851	-1.90106	0.15	0.57													2.1		5.7										chrX	133687780	133707262	+	19483	918	1	4	lincRNA	lncRNA	KNOWN		predicted gene, 26851 [Source:MGI Symbol;Acc:MGI:5477345]
ENSMUSG00000087349	Gm12680	-2.00468	0.271429	1.1													3.8		9.6	0.1		0.6			0.6	0.1			chr4	85514327	85783127	+	268801	1742	1	3	processed_transcript	lncRNA	NOVEL		predicted gene 12680 [Source:MGI Symbol;Acc:MGI:3650846]
ENSMUSG00000090263	D730045A05Rik	-1.50475	0.885714	2.52				0.8			0.1					4.2	7.3		24.7	0.1				0.1		0.1		0.2	chr18	74017907	74020088	+	2182	1269	1	3	lincRNA	lncRNA	KNOWN		RIKEN cDNA D730045A05 gene [Source:MGI Symbol;Acc:MGI:1925105]
ENSMUSG00000044433	Camsap3	-1.01626	11.5571	23.38	10.1	16.6	9.2	20.3	7.1	8.1	6.1	5.6	6.5	6.5	4.4	8.9	45.6	6.8	135.2	1.2	20.6	4.1	13	6.8	12.5	8.6	11.6	20.2	chr8	3587450	3609074	+	21625	4295	2	18	protein_coding	protein_coding	KNOWN		calmodulin regulated spectrin-associated protein family, member 3 [Source:MGI Symbol;Acc:MGI:1916947]
ENSMUSG00000019969	Psen1	-0.286621	332.043	405.02	316.7	303.3	333.3	268	310.7	290.7	330.3	364.5	259.6	373.3	275.5	324.2	649.7	248.8	1255.7	333.5	310.7	287	372.6	271.7	390.6	238.6	268.4	321.4	chr12	83688203	83735199	+	46997	3114	2	14	protein_coding	protein_coding	KNOWN		presenilin 1 [Source:MGI Symbol;Acc:MGI:1202717]
ENSMUSG00000017764	Zswim1	-0.494627	57.8929	81.57	53.4	43.7	32.1	52.7	76.3	50	67.2	48.9	34.9	52.4	59.8	45.7	130.2	63.2	281.7	46.8	63.2	79.1	70.6	48	69.9	52.4	48.7	55.3	chr2	164822686	164826871	+	4186	2781	2	5	protein_coding	protein_coding	KNOWN		zinc finger SWIM-type containing 1 [Source:MGI Symbol;Acc:MGI:1919221]
ENSMUSG00000087223	4930442L01Rik	-2.28957	0.357143	1.76													5		12.6			2.1	2.5					0.4	chr3	96829826	96832096	-	2271	2077	1	2	antisense	lncRNA	NOVEL		RIKEN cDNA 4930442L01 gene [Source:MGI Symbol;Acc:MGI:1914833]
ENSMUSG00000010651	Acaa1b	-1.12375	4.30714	9.39	1.9	2.7	6.1	6.9	3.1	4.1	5.9	1.5	2.4	3.4	1.2	3.4	14.3	3.4	56.6	2.7	14.1	3.9	6.7	2.5	4.3	1.6		1.5	chr9	119148023	119157093	-	9071	1962	2	14	protein_coding	protein_coding	KNOWN		acetyl-Coenzyme A acyltransferase 1B [Source:MGI Symbol;Acc:MGI:3605455]
ENSMUSG00000086130	Gm16211	-1.70472	0.2	0.66				0.6						0.5			1.7		4.5				0.6			0.9		0.6	chr4	147668518	147670854	-	2337	1620	1	2	lincRNA	lncRNA	NOVEL		predicted gene 16211 [Source:MGI Symbol;Acc:MGI:3802078]
ENSMUSG00000078251	Gm16487	-1.90149	0.0857143	0.33													1.2		2.6							0.7			chr11	113467977	113472014	+	4038	4037	1	2	pseudogene	pseudogene	KNOWN		predicted gene 16487 [Source:MGI Symbol;Acc:MGI:3641811]
ENSMUSG00000021823	Vcl	-0.887074	4.62143	8.55	2.6	4	6.7	5.4	1.1	3.3	2.5	1.2	9.1	6.9	5.8	4.2	10.9	1	40.9	4.7	3.6	2.7	5.8	4	4.1	7	5.2	7.5	chr14	20929433	21033673	+	104241	5229	1	21	protein_coding	protein_coding	KNOWN		vinculin [Source:MGI Symbol;Acc:MGI:98927]
ENSMUSG00000030701	Plekhb1	-0.887246	26.4143	48.86	2.8	0.6	29.7	26.6	13.6	24.5	33.8	24.5	25.1	51	30.1	19.8	61.1	26.6	215	33.3	28.6	53.9	24.6	21.6	28.2	22.7	26.8	33.9	chr7	100642892	100662414	-	19523	3554	11	26	protein_coding	protein_coding	KNOWN		pleckstrin homology domain containing, family B (evectins) member 1 [Source:MGI Symbol;Acc:MGI:1351469]
ENSMUSG00000021182	Ccdc88c	-0.577588	2.47143	3.69		2.7	1.9	4.8	2.8	1.8	2.3	1	2.3	1	3.1	3.1	7.2	0.6	21.6	0.2	1.6	3.1	3.9	0.6	0.2	1.8	1.2	2.7	chr12	100912700	101028983	-	116284	6313	2	31	protein_coding	protein_coding	KNOWN		coiled-coil domain containing 88C [Source:MGI Symbol;Acc:MGI:1915589]
ENSMUSG00000033653	Vps8	-0.259147	15.7	18.79	5.4	14	12.6	19.2	17.8	15	21	11.4	17.2	14.5	15	15.6	26.4	14.7	63.8	8.8	19	10.4	20.5	12.6	10.2	11.4	15.4	15.8	chr16	21423118	21644680	+	221563	8670	13	72	protein_coding	protein_coding	KNOWN		vacuolar protein sorting 8 homolog (S. cerevisiae) [Source:MGI Symbol;Acc:MGI:2146407]
ENSMUSG00000031845	Bco1	-1.33803	42.2357	106.78	22.4	50.3	16.8	27.4	47.3	34.6	30.8	51.4	22.5	28.2	20.6	28.6	113.7	96.7	483.2	84	54	91.7	75.2	39.2	69.8	75	26.5	69.2	chr8	117095854	117133720	+	37867	2543	3	16	protein_coding	protein_coding	KNOWN		beta-carotene oxygenase 1 [Source:MGI Symbol;Acc:MGI:1926923]
ENSMUSG00000059625	Sohlh1	-1.47742	53.9429	150.21	48	30.9	82.9	46.8	45.8	14.4	16	3.6	15.1	97.7	18.2	57.8	199.3	78.7	743.4	171.7	29.2	125.8	154.6	22.7	54.9	36.4	24.4	139	chr2	25842995	25847248	-	4254	1289	1	8	protein_coding	protein_coding	KNOWN		spermatogenesis and oogenesis specific basic helix-loop-helix 1 [Source:MGI Symbol;Acc:MGI:2684956]
ENSMUSG00000029440	Psmd9	-0.479366	139.943	195.1	117.1	138.1	185.3	102.5	98.8	129.7	128.1	115.8	125.2	147.9	109.8	131.3	255	174.6	499.9	176.5	136.5	157	187.3	129.8	181.5	152	144.8	185.7	chr5	123169413	123250131	+	80719	7248	7	15	protein_coding	protein_coding	KNOWN		proteasome (prosome, macropain) 26S subunit, non-ATPase, 9 [Source:MGI Symbol;Acc:MGI:1914401]
ENSMUSG00000085081	Rptoros	-6.95652		0.44															3.5								0.9		chr11	119820812	119834365	-	13554	1174	1	3	antisense	lncRNA	KNOWN		regulatory associated protein of MTOR, complex 1, opposite strand [Source:MGI Symbol;Acc:MGI:2442055]
ENSMUSG00000074359	Psg23	-6.58796		0.34															2.4								1		chr7	18606343	18616501	-	10159	2179	1	5	protein_coding	protein_coding	KNOWN		pregnancy-specific glycoprotein 23 [Source:MGI Symbol;Acc:MGI:1891355]
ENSMUSG00000001497	Pax9	-6.50144		0.32															2.5									0.7	chr12	56691767	56712822	+	21056	5056	3	9	protein_coding	protein_coding	KNOWN		paired box 9 [Source:MGI Symbol;Acc:MGI:97493]
ENSMUSG00000091618	H60c	-4.51237	0.0285714	0.73			0.4												4.8				0.4	0.5				1.6	chr10	3256208	3267771	-	11564	2817	1	6	protein_coding	protein_coding	KNOWN		histocompatibility 60c [Source:MGI Symbol;Acc:MGI:3774845]
ENSMUSG00000012777	Acpt	-3.32765	1.99286	20.04	2.1				3.3	4.6	0.9	0.1		0.3	0.7		14.2	1.7	119	3	5.7		10.4	7.7	13.3	3.4	0.6	37.3	chr7	44252148	44257378	-	5231	1752	3	14	protein_coding	protein_coding	KNOWN		acid phosphatase, testicular [Source:MGI Symbol;Acc:MGI:3644563]
ENSMUSG00000039552	Rsph4a	-3.23662	0.107143	1.04		0.6												0.9	7.2									3.2	chr10	33905111	33916021	+	10911	3650	2	8	protein_coding	protein_coding	KNOWN		radial spoke head 4 homolog A (Chlamydomonas) [Source:MGI Symbol;Acc:MGI:3027894]
ENSMUSG00000091366	Gm17040	-4.00952	0.178571	2.93	1									0.7		0.8			16.4	1.2	1			0.1		1.4	1.9	7.3	chr9	107292435	107297192	-	4758	1150	2	3	transcribed_processed_pseudogene	pseudogene	KNOWN		predicted gene 17040 [Source:MGI Symbol;Acc:MGI:4937867]
ENSMUSG00000070388	Fbxo39	-3.20128	0.314286	2.92													4.4		20.9	0.1		2.6		0.1		0.1		5.4	chr11	72314444	72319416	+	4973	1708	1	4	protein_coding	protein_coding	KNOWN		F-box protein 39 [Source:MGI Symbol;Acc:MGI:3505735]
ENSMUSG00000075610	Tmem92	-4.58606	0.0357143	0.94						0.5									4.8		1		0.5		1			2.1	chr11	94777217	94782703	-	5487	2187	3	9	protein_coding	protein_coding	KNOWN		transmembrane protein 92 [Source:MGI Symbol;Acc:MGI:3034723]
ENSMUSG00000024589	Nedd4l	-1.12836	38.8571	84.95	49.5	32.3	42.5	34	34.9	50.5	42.3	60.1	21.1	20	23.8	44.9	45.3	42.8	258.1	58	71.7	72.1	64.7	39.4	84.2	51.9	60.8	88.6	chr18	64887756	65217826	+	330071	8626	2	32	protein_coding	protein_coding	KNOWN		neural precursor cell expressed, developmentally down-regulated gene 4-like [Source:MGI Symbol;Acc:MGI:1933754]
ENSMUSG00000055730	Ces2a	-3.22492	2.86429	26.81	16.8	2.7			4		16.3						0.3		144.1	9.9	3.3	4.7	13.4	11.9	1.8	29.3	13.8	35.9	chr8	104734003	104741634	+	7632	2359	4	17	protein_coding	protein_coding	KNOWN		carboxylesterase 2A [Source:MGI Symbol;Acc:MGI:2142491]
ENSMUSG00000026797	Stxbp1	-0.963419	40.6357	79.24	70.4	36.3	35.4	30.2	31.5	38.5	45.3	32	39.3	58.1	23.1	43.9	45.3	39.6	256	65.2	61.8	33.4	60.1	75.2	54.6	73.9	57.1	55.1	chr2	32787602	32847239	-	59638	4991	4	25	protein_coding	protein_coding	KNOWN		syntaxin binding protein 1 [Source:MGI Symbol;Acc:MGI:107363]
ENSMUSG00000071537	Klrg2	-3.86185	0.207143	3.06							2.1					0.8			17.1	3.4			1.8		0.9	0.1	3.3	4	chr6	38626660	38637239	-	10580	2282	1	5	protein_coding	protein_coding	KNOWN		killer cell lectin-like receptor subfamily G, member 2 [Source:MGI Symbol;Acc:MGI:1921503]
ENSMUSG00000048706	Lurap1l	-0.482928	347.336	485.43	534.3	257.2	215.5	479.6	375.5	298.7	249.1	345.8	333.3	297.2	304.1	329.3	455.4	387.7	1550.3	443.2	325	155.7	509.5	337	300.5	328.4	388.2	516.5	chr4	80910646	80955628	+	44983	3066	1	2	protein_coding	protein_coding	KNOWN		leucine rich adaptor protein 1-like [Source:MGI Symbol;Acc:MGI:106510]
ENSMUSG00000083679	Gm12892	-1.67597	0.764286	2.45	2.1			2.7			1.2	0.3	0.9	0.6		0.7	1.6	0.6	12.8	0.1			1.7	1.1	1.8	1.3	1.9	3.8	chr4	122008193	122009338	+	1146	1146	1	1	processed_pseudogene	pseudogene	KNOWN		predicted gene 12892 [Source:MGI Symbol;Acc:MGI:3649649]
ENSMUSG00000030862	Cpxm2	-2.61451	0.957143	5.88		5.4										7	1		29.2		2.7	3.2	1.1	1.4	5	5.1	2.9	8.2	chr7	132042816	132154739	-	111924	4450	4	21	protein_coding	protein_coding	KNOWN		carboxypeptidase X 2 (M14 family) [Source:MGI Symbol;Acc:MGI:1926006]
ENSMUSG00000054871	Tmem158	-1.04549	35.0357	72.32	77	9.7	24.5	53.4	8.9	38.1	27.7	37.9	29.7	39.7	37	19.5	59.3	28.1	287	28.3	67.7	35.5	69.9	58.2	62.8	42.5	39.4	31.9	chr9	123259058	123260789	-	1732	1732	1	1	protein_coding	protein_coding	KNOWN		transmembrane protein 158 [Source:MGI Symbol;Acc:MGI:1919559]
ENSMUSG00000007030	Vwa7	-1.10917	3.33571	7.2	5.4	3.4	3.3	4.6	0.3	3	4.4	3.8	0.4	5.5	1.6	1.3	5.9	3.8	27.5	3.6	8	4.1	5.9	3.4	3.7	4.6	5	6.2	chr17	35016579	35026741	+	10163	4313	2	20	protein_coding	protein_coding	KNOWN		von Willebrand factor A domain containing 7 [Source:MGI Symbol;Acc:MGI:1306798]
ENSMUSG00000036106	Prr5	-0.872684	46.9	85.88	76.1	40.4	27.3	79.1	22.2	30.2	31.1	64.9	39	59.4	24.3	26	101	35.6	259.4	45.7	71.5	44.6	102.4	53.9	46.3	53.8	90.5	90.7	chr15	84669620	84703673	+	34054	1917	2	11	protein_coding	protein_coding	KNOWN		proline rich 5 (renal) [Source:MGI Symbol;Acc:MGI:1924714]
ENSMUSG00000035105	Egln3	-2.90078	0.142857	1.09										0.3			1.4	0.3	7.9	0.5			0.4		1.2		0.4	0.5	chr12	54178981	54203860	-	24880	2662	1	5	protein_coding	protein_coding	KNOWN		egl-9 family hypoxia-inducible factor 3 [Source:MGI Symbol;Acc:MGI:1932288]
ENSMUSG00000094503	Gm14693	-2.89069	1.31429	9.77										1.6			16.8		72.7	0.2			2.2	0.2	14.1	0.2		8.1	chrX	67622895	67623341	+	447	447	1	1	processed_pseudogene	pseudogene	KNOWN		predicted gene 14693 [Source:MGI Symbol;Acc:MGI:3705586]
ENSMUSG00000091743	Gm5705	-2.49463	2.32857	13.14							0.1				6.3		26.2		77.1	9.1	3.2		10	1.8	13.4	0.3		16.5	chr1	162628357	162629067	-	711	711	1	1	processed_pseudogene	pseudogene	KNOWN		predicted gene 5705 [Source:MGI Symbol;Acc:MGI:3643224]
ENSMUSG00000028937	Acot7	-0.80153	175.15	305.28	146.8	182.9	142.2	98.4	190.5	154.3	110.6	92.2	166.8	187.6	82.8	157.9	450.2	288.9	1163.6	211.5	150.5	217.1	281.1	149.2	299.5	112.5	186.3	281.5	chr4	152178134	152271855	+	93722	2124	6	18	protein_coding	protein_coding	KNOWN		acyl-CoA thioesterase 7 [Source:MGI Symbol;Acc:MGI:1917275]
ENSMUSG00000057060	Slc35f3	-1.68451	3.14286	10.11	3.7	1.4	1.9	0.9		1.5	1.9		2.9	1.9		0.3	19.7	7.9	54.5	3.4	7.2	1	7.5	1.1	10.1	6.2	3.3	6.8	chr8	126298558	126395482	+	96925	2309	1	7	protein_coding	protein_coding	KNOWN		solute carrier family 35, member F3 [Source:MGI Symbol;Acc:MGI:2444426]
ENSMUSG00000018986	Slfn3	-2.7689	0.221429	1.53													3.1		12.1	0.1			2.3	0.1	0.6	0.1			chr11	83191330	83215154	+	23825	1816	1	3	protein_coding	protein_coding	KNOWN		schlafen 3 [Source:MGI Symbol;Acc:MGI:1329005]
ENSMUSG00000003779	Kif20a	-1.64482	25.3214	79.19	23.5	31.2	32.5	25.7	10.6	14.6	4.3	6.7	4.8	7.9	4.3	2.7	151.7	34	470.6	3.8	22.7	55.4	99.1	18.3	66	9	13.4	33.6	chr18	34624624	34633265	+	8642	3796	2	20	protein_coding	protein_coding	KNOWN		kinesin family member 20A [Source:MGI Symbol;Acc:MGI:1201682]
ENSMUSG00000001120	Pcbp3	-1.20855	33.4286	77.26	26.6	18.9	22.3	25.9	47.1	11.5	27.2	18.2	26.2	49.2	13.1	25.4	107.2	49.2	356.7	25.5	47.5	51.2	83.2	34.4	61.2	24.2	34.7	54	chr10	76761857	76961887	-	200031	2933	9	36	protein_coding	protein_coding	KNOWN		poly(rC) binding protein 3 [Source:MGI Symbol;Acc:MGI:1890470]
ENSMUSG00000025209	Peo1	-0.562602	116.836	172.56	93.7	109.3	119.1	123.1	97.1	89	102.2	76.4	93.2	161.1	94.1	65.1	292.2	120.1	705.8	89.3	100.2	94.2	228.6	54.7	147.5	103.7	84.5	117.1	chr19	45006558	45012762	+	6205	3488	1	5	protein_coding	protein_coding	KNOWN		progressive external ophthalmoplegia 1 (human) [Source:MGI Symbol;Acc:MGI:2137410]
ENSMUSG00000004934	Pias4	-0.726566	56.8429	94.06	44.8	49.1	56.4	60.1	41.7	44.5	34.8	34.5	41.9	63.2	38.4	49.3	191.1	46	416	33.2	39.1	46.1	140	34.7	101.9	43.5	32	54.1	chr10	81153266	81167923	-	14658	4582	6	22	protein_coding	protein_coding	KNOWN		protein inhibitor of activated STAT 4 [Source:MGI Symbol;Acc:MGI:2136940]
ENSMUSG00000056820	Tsnax	-0.332881	487.143	613.57	380.4	453.7	440.4	397.3	411.5	548.1	447.8	408.7	435.1	524	429.4	455.5	986.6	501.5	1859.4	412.3	418.1	423.2	695.4	380.8	643.9	408.7	328.3	565.6	chr8	125012997	125034192	+	21196	2391	1	6	protein_coding	protein_coding	KNOWN		translin-associated factor X [Source:MGI Symbol;Acc:MGI:1855672]
ENSMUSG00000010067	Rassf1	-1.66378	5.95	18.86	3.2	2.9	12.5	5.1	0.4	0.4	5.5		0.5	10.7	1	0.1	34.8	6.2	95.6	0.7	10.2	7.1	29.1	2.1	21	2	7.8	13	chr9	107551555	107562267	+	10713	5845	10	21	protein_coding	protein_coding	KNOWN		Ras association (RalGDS/AF-6) domain family member 1 [Source:MGI Symbol;Acc:MGI:1928386]
ENSMUSG00000028542	Slc6a9	-1.51736	5	14.32	0.3	0.6	2.3	10.5	1.8	3.4	5.1	1.4	3.6	1.4	3	2	33.2	1.4	103.7	2	1.5	1.9	13.5	2.2	10.3	2	1.3	4.8	chr4	117834506	117875198	+	40693	5141	12	42	protein_coding	protein_coding	KNOWN		solute carrier family 6 (neurotransmitter transporter, glycine), member 9 [Source:MGI Symbol;Acc:MGI:95760]
ENSMUSG00000024266	Adad2	-1.38269	15.7214	41	1.3	4.4	1.1	42	12.2	13.2	0.9	13.2	11	9.5	12.1	0.8	87.1	11.3	242.9	11.5	15.5	2.9	39.1	14.5	26.9	11.1	16.9	28.7	chr8	119612747	119616926	+	4180	1928	1	10	protein_coding	protein_coding	KNOWN		adenosine deaminase domain containing 2 [Source:MGI Symbol;Acc:MGI:1923023]
ENSMUSG00000045007	Tubg2	-0.968192	467.15	913.93	364.8	340.9	274.1	594.3	380	433	359.4	396.1	429.4	472.7	279.4	355.8	1468.1	392.1	4295.6	413.1	502.5	337.8	1147.4	299.8	616.3	371.2	350.5	805.1	chr11	101155907	101161787	+	5881	1754	1	11	protein_coding	protein_coding	KNOWN		tubulin, gamma 2 [Source:MGI Symbol;Acc:MGI:2144208]
ENSMUSG00000001270	Ckb	-1.07157	756.471	1589.9	556.8	534.2	337.9	869.1	577.1	728.5	395.1	550.2	617.2	639	448.9	724.8	2963.1	648.7	8194	730.6	741.5	277.1	1444.3	489.6	1450.5	475.9	787.8	1307.7	chr12	111669355	111672338	-	2984	1478	1	8	protein_coding	protein_coding	KNOWN		creatine kinase, brain [Source:MGI Symbol;Acc:MGI:88407]
ENSMUSG00000069631	Strada	-0.719791	60.9357	100.36	47.6	60.4	56.6	56.2	40.7	65.7	44.2	36	38	66.9	50.4	62.7	175.9	51.8	437.3	66.8	68.9	31.9	92.6	48.6	71.3	50	64.2	72	chr11	106163330	106202168	-	38839	5569	5	23	protein_coding	protein_coding	KNOWN		STE20-related kinase adaptor alpha [Source:MGI Symbol;Acc:MGI:1919399]
ENSMUSG00000004948	Zp3	-0.578798	11799.8	17624.2	9923	8324.8	4641.8	16744.3	12768.6	13041.7	7369.5	10339.7	9556.6	11000.3	6939.2	13076.8	30579.2	10891.7	82319.6	9300.7	9697.1	3590.8	15014.3	5576.1	17393.3	8490.9	9389.1	15470.4	chr5	135980099	135988624	+	8526	1323	2	10	protein_coding	protein_coding	KNOWN		zona pellucida glycoprotein 3 [Source:MGI Symbol;Acc:MGI:99215]
ENSMUSG00000038298	Pdzk1	-2.15997	8.8	39.34	4.2	18.3	4.9	6.1	4	1.7	1.3		0.3		1	1.9	79.5		250.1	1.1	4.4	4.3	50.9		40.7	5.6	0.6	35.7	chr3	96829284	96870926	+	41643	3556	7	22	protein_coding	protein_coding	KNOWN		PDZ domain containing 1 [Source:MGI Symbol;Acc:MGI:1928901]
ENSMUSG00000020432	Tcn2	-0.683877	372.814	598.91	383.5	329.4	360.9	487.7	281.7	292.9	270.1	300.2	228.6	275.8	236.8	385.4	1062	324.4	2265.6	383.5	281.3	266.5	705.6	254.8	616.6	339.1	348.4	527.7	chr11	3917192	3932159	-	14968	2178	7	17	protein_coding	protein_coding	KNOWN		transcobalamin 2 [Source:MGI Symbol;Acc:MGI:98534]
ENSMUSG00000003309	Ap1m2	-1.09322	139.314	297.23	115.4	91	99.1	209.9	89.6	171.9	64.3	94	103.3	137.3	99.1	136.9	462.2	76.4	1388.4	134.1	95.5	61.8	333	83.2	374.5	111.4	103.6	286.8	chr9	21295457	21312333	-	16877	1738	2	12	protein_coding	protein_coding	KNOWN		adaptor protein complex AP-1, mu 2 subunit [Source:MGI Symbol;Acc:MGI:1336974]
ENSMUSG00000104098	AA619741	-1.08465	14.9071	31.62	0.2	16.3	1.7	27.2	18.3	24.9	13.6	0.8	1.5	4.3	5.6		81.6	12.7	215.9	0.2	12.1		42.6	0.2	26.2	0.3	8.5	10.2	chr1	34635544	34636189	-	646	646	1	1	processed_pseudogene	pseudogene	KNOWN		expressed sequence AA619741 [Source:MGI Symbol;Acc:MGI:3035322]
ENSMUSG00000030677	Kif22	-0.642311	364.664	569.18	414.5	327.9	261.1	340.6	330	392.8	295	246.1	279.4	216	306.9	267.2	1016.5	411.3	2263.5	252.1	551	221.9	634.5	266.6	519.9	256.8	282.7	442.8	chr7	127027732	127042420	-	14689	2063	1	14	protein_coding	protein_coding	KNOWN		kinesin family member 22 [Source:MGI Symbol;Acc:MGI:109233]
ENSMUSG00000032586	Traip	-0.55069	103.7	151.9	105.6	97.4	60.2	138.5	94.3	84	72.7	80.2	114	106.7	93.8	114.7	196.1	93.6	503.9	83.8	107.9	73.1	157.1	69.4	150.6	85.9	121.8	165.5	chr9	107950136	107972270	+	22135	6281	7	32	protein_coding	protein_coding	KNOWN		TRAF-interacting protein [Source:MGI Symbol;Acc:MGI:1096377]
ENSMUSG00000028140	Mrpl9	-0.588271	565.121	849.63	634.5	615.6	407.4	507.5	478.4	420.6	478.7	484.4	524.9	623.2	444	487.5	1297.7	507.3	2867.5	511.4	552.3	393.8	829.6	508.4	801.4	509.4	651.3	871.2	chr3	94443318	94451130	+	7813	2703	3	11	protein_coding	protein_coding	KNOWN		mitochondrial ribosomal protein L9 [Source:MGI Symbol;Acc:MGI:2137211]
ENSMUSG00000039206	Daglb	-1.08263	23.5357	49.85	20.4	21	8.4	30.6	13	23	17.7	25	15.4	22.6	17	12	79.5	23.9	217.4	12.5	39.4	9.4	62	23.4	43.5	11.1	29.8	50	chr5	143464584	143505942	+	41359	9567	4	20	protein_coding	protein_coding	KNOWN		diacylglycerol lipase, beta [Source:MGI Symbol;Acc:MGI:2442032]
ENSMUSG00000030726	Pold3	-0.546955	232.764	340.07	205.1	231.3	188.6	257.9	174.9	197.2	214.8	205.5	175.4	275	177.1	222.9	502.9	230.1	1100.3	171.6	282.7	166.1	417.2	183.3	307.7	174.6	230	367.2	chr7	100082111	100121565	-	39455	4134	8	25	protein_coding	protein_coding	KNOWN		polymerase (DNA-directed), delta 3, accessory subunit [Source:MGI Symbol;Acc:MGI:1915217]
ENSMUSG00000014867	Surf4	-0.616837	762.479	1169.27	655.5	813.3	536.3	765.3	661.6	718.4	558.2	599.1	732.1	861	612.3	635.5	1804.5	721.6	3815	615.4	948.1	632.2	1482.3	508.8	1199	613.7	937.3	940.9	chr2	26920040	26933928	-	13889	3281	3	10	protein_coding	protein_coding	KNOWN		surfeit gene 4 [Source:MGI Symbol;Acc:MGI:98445]
ENSMUSG00000037544	Dlgap5	-0.691625	72.9786	117.87	72.8	92.8	50.5	76.4	55	63.2	50.8	62.6	67.4	35.7	45.2	81.5	195.2	72.6	440.8	52.1	82	49.1	105.7	74.5	137.9	58.4	72.1	106.1	chr14	47387779	47418407	-	30629	6650	8	35	protein_coding	protein_coding	KNOWN		discs, large (Drosophila) homolog-associated protein 5 [Source:MGI Symbol;Acc:MGI:2183453]
ENSMUSG00000058392	Rrp1b	-0.642635	38.5786	60.23	36.5	30.9	28.2	37.9	28.7	31.3	34.2	27.7	38.2	33.2	34.6	49.3	87.9	41.5	193.8	48.6	34.3	37	73.7	41.6	53	30.6	36.2	53.5	chr17	32036100	32062865	+	26766	7702	11	38	protein_coding	protein_coding	KNOWN		ribosomal RNA processing 1 homolog B (S. cerevisiae) [Source:MGI Symbol;Acc:MGI:1919712]
ENSMUSG00000017686	Rhot1	-0.553002	251.707	369.29	227.1	244.9	197.5	237.2	218.7	233.4	210	254.1	180.3	226.9	252.6	269	493.9	278.3	1014.8	293.9	286.4	217.3	422.5	224	410.9	273.9	264.8	284.4	chr11	80209019	80267907	+	58889	7077	9	39	protein_coding	protein_coding	KNOWN		ras homolog gene family, member T1 [Source:MGI Symbol;Acc:MGI:1926078]
ENSMUSG00000017697	Ada	-0.796026	97.9071	170	64.3	46.6	73	58.7	98.4	135.9	63	104.1	110.5	89.7	50	91	270.4	115.1	668.3	66.3	95	56.9	221.5	66.8	158.9	97.4	95.9	173	chr2	163726584	163750239	-	23656	2002	2	14	protein_coding	protein_coding	KNOWN		adenosine deaminase [Source:MGI Symbol;Acc:MGI:87916]
ENSMUSG00000027496	Aurka	-0.824452	337.071	596.91	218.1	302.9	355.8	217.6	290.9	347.2	230.7	364.5	290.6	219	187.2	282.1	998.2	414.2	2112.6	374.8	385.3	289.9	803.6	281.1	620.8	247.2	264.3	589.5	chr2	172356190	172370535	-	14346	2531	5	15	protein_coding	protein_coding	KNOWN		aurora kinase A [Source:MGI Symbol;Acc:MGI:894678]
ENSMUSG00000105206	RP23-158A20.2	-1.66141	0.171429	0.55								0.3					1.5	0.6	3.4				0.8		0.9			0.4	chr5	143438393	143439643	+	1251	1251	1	1	processed_pseudogene	pseudogene	KNOWN
ENSMUSG00000103367	Gm38158	-1.68452	11.6143	37.34	0.3	3.2	3.2	21.5	0.3	3.5	8.8		5.6	4.1	3.5		108.6		252.2	0.3		22.7	12.1	0.3	34.2	4.7		46.9	chr1	176835724	176836062	+	339	339	1	1	processed_pseudogene	pseudogene	KNOWN		predicted gene, 38158 [Source:MGI Symbol;Acc:MGI:5611386]
ENSMUSG00000024357	Sil1	-0.427961	460.979	620.17	418.3	444.2	462.5	524.8	456.6	440.5	310.3	379.7	299.4	537.2	324.1	467.7	955.6	432.8	1854.1	426.7	523.2	390.3	568.2	315.2	485	435.8	498.2	705	chr18	35266400	35498925	-	232526	1695	1	10	protein_coding	protein_coding	KNOWN		endoplasmic reticulum chaperone SIL1 homolog (S. cerevisiae) [Source:MGI Symbol;Acc:MGI:1932040]
ENSMUSG00000048827	Pkd1l3	-1.37613	2.32857	6.05	1.3	0.8	0.7	2.2	0.9	2.8	1.1	1.8	1.3	1.3	1.4	2.9	13.2	0.9	29.7	1.4	5.5	2.3	5.3	1.1	4.3	1.5	3.4	6	chr8	109614517	109672592	+	58076	6673	2	36	protein_coding	protein_coding	KNOWN		polycystic kidney disease 1 like 3 [Source:MGI Symbol;Acc:MGI:2664670]
ENSMUSG00000028671	Gale	-0.845488	50.2357	90.27	38.1	59.2	57	93	24.4	23	38	23	20.9	46.8	36.8	37.8	134.6	70.7	337.3	47.3	73.7	31.4	75.5	48.7	81.1	40	81.4	86.3	chr4	135963727	135968178	+	4452	2370	7	22	protein_coding	protein_coding	KNOWN		galactose-4-epimerase, UDP [Source:MGI Symbol;Acc:MGI:1921496]
ENSMUSG00000000439	Mkrn2	-0.609834	155.279	236.97	162.4	148.2	166.9	244.5	74.8	91.5	132	112.9	68.4	149.5	75.9	132.3	440.6	174	931.5	117.8	165.4	119.3	218.8	129.6	222.6	125.5	136.5	202.7	chr6	115601938	115618670	+	16733	2240	1	8	protein_coding	protein_coding	KNOWN		makorin, ring finger protein, 2 [Source:MGI Symbol;Acc:MGI:1914277]
ENSMUSG00000020876	Snx11	-1.23367	21.9357	51.59	8.5	13.9	41.7	25.5	8.1	5.5	4.5	2.5	6.9	11	6.1	8.6	154.2	10.1	337.1	2.2	3.4	15.8	46.1	5.8	42.2	1.7	17.2	44.4	chr11	96767555	96777559	-	10005	4232	6	19	protein_coding	protein_coding	KNOWN		sorting nexin 11 [Source:MGI Symbol;Acc:MGI:1921729]
ENSMUSG00000063576	Klhdc3	-0.567434	378.8	561.34	273	447.7	493.8	428.2	166.5	268.5	190.2	236.3	314.1	419.6	207	261.3	1260.8	336.2	2412.3	182.3	337.1	257.1	691.3	240.5	533.3	226.6	370.2	362.7	chr17	46674550	46680930	-	6381	2126	2	13	protein_coding	protein_coding	KNOWN		kelch domain containing 3 [Source:MGI Symbol;Acc:MGI:2651568]
ENSMUSG00000002835	Chaf1a	-1.14485	14.8857	32.92	10.5	9.5	12.8	20.4	3.2	5.6	2.7	3.5	0.9	4	11.3	9.2	108	6.8	191.6	2.4	19.1	12.6	45.8	3.7	22.4	6.9	7.2	17.5	chr17	56040416	56068026	+	27611	3308	1	14	protein_coding	protein_coding	KNOWN		chromatin assembly factor 1, subunit A (p150) [Source:MGI Symbol;Acc:MGI:1351331]
ENSMUSG00000004100	Ppan	-0.754314	178.564	301.21	105.8	96.2	193.7	161.9	111.7	148.4	103.1	99.5	171.7	215.8	98.6	144.4	652.7	196.4	1182.2	161.4	234.1	106.7	399.2	99.9	271.8	128.1	159.3	269.4	chr9	20888175	20892178	+	4004	2504	6	22	protein_coding	protein_coding	KNOWN		peter pan homolog (Drosophila) [Source:MGI Symbol;Acc:MGI:2178445]
ENSMUSG00000038542	Pcid2	-0.450555	136.429	186.44	92.3	132.1	216	137.2	62	157.7	110.4	77.2	105.4	127.5	85.7	84.8	408.5	113.2	733.6	82.3	90	142.8	243.7	58.7	167.9	96.7	133.9	114.8	chr8	13077189	13105459	-	28271	3084	6	25	protein_coding	protein_coding	KNOWN		PCI domain containing 2 [Source:MGI Symbol;Acc:MGI:2443003]
ENSMUSG00000036678	Aaas	-0.35686	434.643	556.62	347.6	459	366.2	363.4	342.4	369.8	379	383.5	412.6	356.1	383.9	452.8	963.8	504.9	1651.7	280	459.1	387.2	625	350.3	546.4	346.9	500.2	419.4	chr15	102338247	102350759	-	12513	1816	1	16	protein_coding	protein_coding	KNOWN		achalasia, adrenocortical insufficiency, alacrimia [Source:MGI Symbol;Acc:MGI:2443767]
ENSMUSG00000026280	Atg4b	-0.560286	68.2429	100.63	65	62.1	76.9	65.4	38.1	75.8	42.2	51.8	78.1	75.4	42.9	57.5	173	51.2	349.8	61.4	51.6	42.3	116.2	48.6	117.8	45.2	84.6	88.8	chr1	93751500	93790610	+	39111	8278	11	35	protein_coding	protein_coding	KNOWN		autophagy related 4B, cysteine peptidase [Source:MGI Symbol;Acc:MGI:1913865]
ENSMUSG00000024165	Hn1l	-0.319621	654.557	816.89	594.1	725.9	665	626.8	486.7	569.2	523.1	646.5	797.1	580.1	575.8	500.1	1219.3	654.1	2178.8	563.8	614.5	681.8	1097.1	420.1	720.5	591.2	653.8	647.3	chr17	24942156	24960636	-	18481	2933	1	5	protein_coding	protein_coding	KNOWN		hematological and neurological expressed 1-like [Source:MGI Symbol;Acc:MGI:1196260]
ENSMUSG00000002981	Clptm1	-0.273816	233.043	281.75	220.5	266.8	258.2	272.3	219.1	206.6	155.8	199.9	222.3	171.2	203.8	197	414.4	254.7	818.2	209.1	193.6	158	340.3	178.1	320.3	162.8	236.2	200.9	chr7	19631581	19665030	-	33450	4130	1	14	protein_coding	protein_coding	KNOWN		cleft lip and palate associated transmembrane protein 1 [Source:MGI Symbol;Acc:MGI:1927155]
ENSMUSG00000073460	Pnldc1	-0.788922	63.6929	110.05	49.9	75.7	85.2	94.1	50.3	60.3	43	26.9	34.5	25.3	34.5	58.1	195.7	58.2	426.8	28.3	44.6	35.7	152.9	42.5	130.7	65.3	91.2	82.5	chr17	12888902	12910000	-	21099	1689	1	19	protein_coding	protein_coding	KNOWN		poly(A)-specific ribonuclease (PARN)-like domain containing 1 [Source:MGI Symbol;Acc:MGI:2685159]
ENSMUSG00000001763	Tspan33	-1.31996	17.0571	42.59	11.9	15.9	11.1	26.2	12.1	10.5	10.1	22.1	16.8	12.8	7.6	13	58.5	10.2	179	22.1	29.6	15.2	44.8	15.4	34	22.3	25.7	37.8	chr6	29694222	29718559	+	24338	5195	3	13	protein_coding	protein_coding	KNOWN		tetraspanin 33 [Source:MGI Symbol;Acc:MGI:1919012]
ENSMUSG00000006418	Rnf114	-0.742447	1142.44	1911.31	1050.1	1073.7	807.3	1280.5	905.9	1172.5	1014.9	1242.7	943.9	1155.8	856.3	1145.9	2272.8	1071.8	5579.9	1225.9	1551.9	975	1922.8	1177.1	1918.1	1187.7	1555.6	2019.1	chr2	167492645	167516173	+	23529	3356	3	12	protein_coding	protein_coding	KNOWN		ring finger protein 114 [Source:MGI Symbol;Acc:MGI:1933159]
ENSMUSG00000046694	Fam46b	-1.25691	294.379	703.52	107.7	124.6	113.9	346.3	313.1	305.2	266.7	351	279.2	241.4	238.7	279.6	920.1	233.8	2564.7	311.2	636.3	157.5	878.7	357.3	612.6	356.9	545.6	614.4	chr4	133480132	133487938	+	7807	2287	1	2	protein_coding	protein_coding	KNOWN		family with sequence similarity 46, member B [Source:MGI Symbol;Acc:MGI:2140500]
ENSMUSG00000031400	G6pdx	-0.518558	1110.25	1590.46	1038.6	885	797.1	1305.5	1055.6	1166.3	941.2	1197.6	1030.4	910.2	1045.2	1051.2	2016.4	1103.2	4625.1	1223.3	1507.2	727.1	1423.8	964.1	1482.4	1175.9	1316.3	1459.4	chrX	74409483	74429194	-	19712	3080	4	20	protein_coding	protein_coding	KNOWN		glucose-6-phosphate dehydrogenase X-linked [Source:MGI Symbol;Acc:MGI:105979]
ENSMUSG00000029736	Nobox	-1.23222	1128.53	2651.24	1083.7	911.4	406.4	1368.3	1134	1218.7	951.9	1001.4	854.2	786.4	961.4	982.5	3099.3	1039.8	10093	1183.9	1715.3	620.5	3645.4	1272.5	3157.3	1106.8	1240.3	2477.4	chr6	43303674	43309554	-	5881	2012	3	15	protein_coding	protein_coding	KNOWN		NOBOX oogenesis homeobox [Source:MGI Symbol;Acc:MGI:108011]
ENSMUSG00000018238	Gdf9	-1.17133	11326.3	25508.9	7942	9163.6	5384.4	12407.6	10856.5	12034.1	10205	12832.3	9496.5	9353	8669.7	10674.5	30058.6	9489.9	89669.7	13352.4	19042.7	5737	33959.9	11472.9	28159.3	11818.2	16452.4	25424.5	chr11	53431023	53437904	+	6882	2031	3	7	protein_coding	protein_coding	KNOWN		growth differentiation factor 9 [Source:MGI Symbol;Acc:MGI:95692]
ENSMUSG00000037313	Tacc3	-0.87592	1227.29	2252.29	1062.5	1073.8	561.2	1303.3	1184.4	1311.2	1253.3	1263.2	1006.8	870.6	1187.1	1197.3	2533.9	1373.4	7399.8	1107.9	1673.8	763.6	2532.9	1216	2758.7	1190.5	1462.3	2417.4	chr5	33658128	33678995	+	20868	3551	7	29	protein_coding	protein_coding	KNOWN		transforming, acidic coiled-coil containing protein 3 [Source:MGI Symbol;Acc:MGI:1341163]
ENSMUSG00000001166	Oas1c	-0.90216	1212.06	2265.17	1013.6	996.7	554	1539.3	1191.5	1552.4	1025.9	1181.2	969.3	837.7	1151.3	1121.2	2680.7	1154	7397.1	1138.7	1918.2	595.6	2686.5	1027.7	2741.1	1170.1	1431.6	2545.1	chr5	120800194	120812514	-	12321	2405	3	13	protein_coding	protein_coding	KNOWN		2'-5' oligoadenylate synthetase 1C [Source:MGI Symbol;Acc:MGI:2149633]
ENSMUSG00000079741	Nlrp4g	-2.46857	109.879	608.19	49.8	177	29.8	147.2	32.3	70.4	53.1	34.9	51	47.9	67.2	54	666.9	56.8	3049.1	69.7	238.2	77.3	907.5	59.5	905.3	26.3	98.3	650.7	chr9	124348831	124354028	+	5198	1941	1	3	protein_coding	protein_coding	KNOWN		NLR family, pyrin domain containing 4G [Source:MGI Symbol;Acc:MGI:3700744]
ENSMUSG00000071089	Trim75	-1.75129	103.357	347.97	62.8	122.9	26.6	131.9	76.8	122.9	82.1	111.2	32.5	63.1	85	87.5	371.6	70.1	1390.7	136.2	168.6	79.6	425.7	119.2	471.4	106.6	121.1	460.6	chr8	64981651	64987646	-	5996	2506	1	2	protein_coding	protein_coding	KNOWN		tripartite motif-containing 75 [Source:MGI Symbol;Acc:MGI:2685640]
ENSMUSG00000001348	Acp5	-1.2249	67.8214	158.53	37.7	54.6	49.4	98.6	76.9	75.4	51.3	75.6	66.8	47.6	22.5	50.9	164.8	77.4	579.4	101.4	109.8	15	228.3	54.3	154.7	58.8	86.1	197.5	chr9	22126731	22135746	-	9016	1612	3	7	protein_coding	protein_coding	KNOWN		acid phosphatase 5, tartrate resistant [Source:MGI Symbol;Acc:MGI:87883]
ENSMUSG00000022295	Atp6v1c1	-0.531353	761.607	1100.74	683.4	774.5	623.9	774.2	837.7	845.2	668.8	705.1	543.3	719.3	620	704.3	1382.9	779.9	2980.7	642	818.9	697.7	1292	655.9	1259.2	686.2	757.3	1217.5	chr15	38661904	38692443	+	30540	2097	1	13	protein_coding	protein_coding	KNOWN		ATPase, H+ transporting, lysosomal V1 subunit C1 [Source:MGI Symbol;Acc:MGI:1913585]
ENSMUSG00000026202	Tuba4a	-1.51934	195.121	559.34	88.7	181.1	90.7	215.1	87.7	160.5	95.2	101	128.7	125.8	120.2	144.6	1037.2	155.2	2561.2	112.7	295.5	72.5	704.6	97.8	633.5	153	291.7	670.9	chr1	75214228	75219865	-	5638	3701	8	17	protein_coding	protein_coding	KNOWN		tubulin, alpha 4A [Source:MGI Symbol;Acc:MGI:1095410]
ENSMUSG00000036752	Tubb4b	-0.820633	1339.71	2366.18	1111.8	1218.2	1034.9	1359.9	1174.7	1262.5	881.2	945.6	1167.5	1594.6	1029.5	1082.1	3614.3	1279.2	7984.9	958.4	1436.8	1380.9	2994.5	946	2889.6	1034.1	1581.4	2455.2	chr2	25222160	25224702	-	2543	2088	2	6	protein_coding	protein_coding	KNOWN		tubulin, beta 4B class IVB [Source:MGI Symbol;Acc:MGI:1915472]
ENSMUSG00000041438	Cirh1a	-0.84078	967.543	1732.89	801.5	797.6	640.7	958.4	808.2	801.3	650.9	983.6	781.4	1052.4	945.9	878.2	2489.5	956	5660	875.3	1336.5	742.4	2269.2	787.9	1789.4	1114.3	921.5	1832.4	chr8	106893640	106923093	+	29454	2248	1	17	protein_coding	protein_coding	KNOWN		cirrhosis, autosomal recessive 1A (human) [Source:MGI Symbol;Acc:MGI:1096573]
ENSMUSG00000026972	Arrdc1	-0.877128	301.471	553.72	231.2	174	250.2	357.8	252	266.6	260.4	232.7	213.8	270.6	300.5	262.2	842.3	306.3	1846	308.7	403.5	228.6	790.9	257.3	568.3	256.6	282.9	594.4	chr2	24925352	24935252	-	9901	2510	12	34	protein_coding	protein_coding	KNOWN		arrestin domain containing 1 [Source:MGI Symbol;Acc:MGI:2446136]
ENSMUSG00000023345	Poc1a	-1.23321	100.879	237.16	100.8	73.8	62.6	95.1	94.2	88.9	77.9	70.3	77.1	74.3	102.6	68.1	310	116.6	845.4	69.6	183.1	84.5	338.2	87.6	211.3	112.3	159.3	280.3	chr9	106281061	106350521	+	69461	2995	5	21	protein_coding	protein_coding	KNOWN		POC1 centriolar protein homolog A (Chlamydomonas) [Source:MGI Symbol;Acc:MGI:1917485]
ENSMUSG00000034871	Fam151a	-2.76774	11.7643	80.14	11	8.2		1.1	0.1	0.6	5.4	0.3		0.3	1.2		125.6	10.9	404	8.8	12.7	13.1	166.6	0.1	90.6	0.1	11.9	93.5	chr4	106733889	106748292	+	14404	1923	1	8	protein_coding	protein_coding	KNOWN		family with sequence simliarity 151, member A [Source:MGI Symbol;Acc:MGI:2657115]
ENSMUSG00000072258	Taf1a	-0.8759	423.821	777.78	341.6	431.3	229	441.8	319.3	510.3	401.7	317	342.8	290.2	335.8	485.1	1052.5	435.1	2536.1	403.9	654.6	318.2	936.8	367.9	811	326.6	348.8	1073.9	chr1	183388981	183410198	+	21218	2409	3	17	protein_coding	protein_coding	KNOWN		TATA box binding protein (Tbp)-associated factor, RNA polymerase I, A [Source:MGI Symbol;Acc:MGI:109578]
ENSMUSG00000025235	Bbs4	-0.737188	479.229	798.84	459.6	393.9	271.5	561.8	460	512.4	449.1	508.7	445.9	214.8	455.1	523.4	1026.4	426.6	2214.4	539.2	793.9	397.2	1010.6	464.7	721.2	384.5	530.9	931.8	chr9	59321966	59353508	-	31543	2542	1	16	protein_coding	protein_coding	KNOWN		Bardet-Biedl syndrome 4 (human) [Source:MGI Symbol;Acc:MGI:2143311]
ENSMUSG00000024663	Rab3il1	-0.748739	97.45	163.75	122.8	71.5	52.6	111.6	69.1	123.3	80.7	62.8	98.9	65	91.7	104.2	215.7	94.4	511.1	55.8	160.2	55.4	201.9	97.8	167.9	69.7	134.6	183.1	chr19	10001669	10038380	+	36712	4543	8	28	protein_coding	protein_coding	KNOWN		RAB3A interacting protein (rabin3)-like 1 [Source:MGI Symbol;Acc:MGI:1922010]
ENSMUSG00000073018	Gm1070	-1.27764	170.814	414.13	179.8	165.7	41.8	233.4	111.8	160.1	113.3	155.6	110.6	148.2	164.8	137.4	568.4	100.5	1514.6	89.3	425.7	74.7	414.7	138.8	466.4	172.4	275.4	569.3	chr6	71293765	71302718	+	8954	2712	1	2	protein_coding	protein_coding	PUTATIVE		predicted gene 1070 [Source:MGI Symbol;Acc:MGI:2685916]
ENSMUSG00000037148	Arhgap10	-0.61092	47.6929	72.84	31.4	45.9	39.5	49.6	31.9	52.6	38.2	43.4	36.1	45.5	46.3	51	106.1	50.2	220.9	44.5	59.7	34.6	104.1	34.8	63.3	47	33.2	86.3	chr8	77250366	77517907	-	267542	3038	1	23	protein_coding	protein_coding	KNOWN		Rho GTPase activating protein 10 [Source:MGI Symbol;Acc:MGI:1925764]
ENSMUSG00000004994	Ccdc130	-0.663247	218.293	345.7	141.5	218.1	190.6	234.2	169.9	220.9	157.6	190.6	171.5	245.3	178.4	161.6	547.1	228.8	1066.6	167.2	231.1	167.5	393.4	162.2	347.5	240.1	208.8	472.6	chr8	84257795	84270380	-	12586	2694	7	23	protein_coding	protein_coding	KNOWN		coiled-coil domain containing 130 [Source:MGI Symbol;Acc:MGI:1914986]
ENSMUSG00000070034	Sp110	-1.186	77.2786	175.83	74.1	93.7	30.9	139.6	61.9	63.5	53.9	45	61	49.9	46	85.7	223.6	53.1	700	50.1	104.7	33.3	247.6	40.5	221	91	74.7	195.4	chr1	85576899	85598817	-	21919	6781	9	26	protein_coding	protein_coding	KNOWN		Sp110 nuclear body protein [Source:MGI Symbol;Acc:MGI:1923364]
ENSMUSG00000068302	Noto	-0.878243	564.979	1038.51	647.3	540	177	1044.4	581	398.2	343.8	463.1	323.5	391.2	325.5	447.2	1677.7	549.8	4279.5	423.4	580.5	214.7	1392.2	377.5	1317.2	399.4	364.7	1036	chr6	85423886	85428877	+	4992	1602	2	5	protein_coding	protein_coding	KNOWN		notochord homolog (Xenopus laevis) [Source:MGI Symbol;Acc:MGI:3053002]
ENSMUSG00000079259	Trim71	-0.827298	48.0214	85.21	40.2	56.1	27.9	88.6	42.6	45.7	28.1	22	43.1	23.9	29.9	59.4	122.6	42.2	312.6	32.4	72.4	15.4	92.7	29.3	101.7	34.1	44.8	116.7	chr9	114507133	114564369	-	57237	9332	1	4	protein_coding	protein_coding	KNOWN		tripartite motif-containing 71 [Source:MGI Symbol;Acc:MGI:2685973]
ENSMUSG00000082088	Gm15753	-0.713821	32.2214	52.85	32.7	36.4	18.5	55.7	20.1	21.8	27.4	13.3	24.7	19.4	24.2	25.5	109.6	21.8	247.4	12.2	18.8	6.2	57.4	8.1	70.6	14.9	30.7	62.2	chr5	137720354	137721740	-	1387	1062	1	2	unprocessed_pseudogene	pseudogene	KNOWN		predicted gene 15753 [Source:MGI Symbol;Acc:MGI:3783195]
ENSMUSG00000048175	Asb8	-0.83619	300.593	536.66	265.5	317.6	311.2	361	183.1	273.8	245.3	218.5	158.7	199.6	187.9	179.9	1002.4	303.8	2093.3	181.6	342.8	160	671	230.7	713.8	198.7	224.5	550.2	chr15	98134637	98165625	-	30989	2410	4	10	protein_coding	protein_coding	KNOWN		ankyrin repeat and SOCS box-containing 8 [Source:MGI Symbol;Acc:MGI:1925791]
ENSMUSG00000079808	AC168977.1	-1.31902	33.1286	82.66	27.2	46.6	9.7	62.6	21.7	12.8	26.6	10.8	3.6	17.7	16.5	4.8	161.5	41.7	356.3	42.5	35.3	13.2	95.3	17.9	96.8	34.1	23.3	111.9	chr1_GL456212_random	128555	150452	-	21898	1910	1	12	protein_coding	protein_coding	NOVEL
ENSMUSG00000032897	Nfyc	-0.562263	171.686	253.51	183	151.6	170.8	185.1	154	137.7	153.7	135.5	141.5	152.5	148.4	141.9	370.3	177.6	642.9	170.6	194.3	196.9	288.6	179.9	238.5	182.9	178.7	261.8	chr4	120757438	120831572	-	74135	2942	10	26	protein_coding	protein_coding	KNOWN		nuclear transcription factor-Y gamma [Source:MGI Symbol;Acc:MGI:107901]
ENSMUSG00000025041	Nt5c2	-0.589383	124.071	186.68	97.6	103.7	119.6	172.8	110.5	118.5	101.4	86.5	101.9	97.6	99.1	106.3	309.3	112.2	581.7	95.8	157.4	117.7	251.4	69.5	197.4	103.2	119.4	173.3	chr19	46886831	47015153	-	128323	4475	4	23	protein_coding	protein_coding	KNOWN		5'-nucleotidase, cytosolic II [Source:MGI Symbol;Acc:MGI:2178563]
ENSMUSG00000024906	Mus81	-0.628803	106.836	165.2	92.3	86.6	82.5	116	64.2	123.3	92.6	129.9	108.3	104.6	102.5	76.7	222.1	94.1	484.8	123.4	154.4	51.3	195.9	95.3	197.3	78.4	120	151.2	chr19	5482345	5488402	-	6058	3567	11	40	protein_coding	protein_coding	KNOWN		MUS81 endonuclease homolog (yeast) [Source:MGI Symbol;Acc:MGI:1918961]
ENSMUSG00000022433	Csnk1e	-0.34745	174.336	221.81	155.7	129.1	140.7	212.5	167.4	177.8	169.8	208.7	151	138.7	172.1	160.8	290.5	165.9	534.8	174.2	191.3	128.7	265.4	140.8	257.5	166.6	153.5	205.3	chr15	79417856	79443919	-	26064	6406	11	33	protein_coding	protein_coding	KNOWN		casein kinase 1, epsilon [Source:MGI Symbol;Acc:MGI:1351660]
ENSMUSG00000033294	Noc4l	-0.599918	501.236	759.69	293.7	387.7	405.7	385.1	601.2	574.8	479.4	497	435.1	564.3	453.7	451.8	994	493.8	2299.9	553.7	645.3	329	895.5	492.9	714.8	492.3	614.7	558.8	chr5	110648418	110653417	-	5000	2596	6	24	protein_coding	protein_coding	KNOWN		nucleolar complex associated 4 homolog (S. cerevisiae) [Source:MGI Symbol;Acc:MGI:2140843]
ENSMUSG00000004567	Mcoln1	-0.683341	66.4929	106.78	39.5	48.5	50.2	80.6	82.5	60.7	51.6	53	53	88.2	52.9	51.7	170.2	48.3	372.4	55.3	85.8	51.7	128.2	55.5	91.7	52.5	99.8	74.9	chr8	3500457	3515232	+	14776	3260	7	26	protein_coding	protein_coding	KNOWN		mucolipin 1 [Source:MGI Symbol;Acc:MGI:1890498]
ENSMUSG00000028633	Ctps	-0.42632	595.586	800.35	364.3	465.5	400.1	524	570.7	643.8	624.3	634.4	643.3	605.1	617	616.3	1014.4	615	2233.8	553.8	697.9	410.5	949.8	386.2	813.2	572.7	616.6	769	chr4	120539868	120570276	-	30409	3316	3	24	protein_coding	protein_coding	KNOWN		cytidine 5'-triphosphate synthase [Source:MGI Symbol;Acc:MGI:1858304]
ENSMUSG00000001962	Fam50a	-0.36377	492.871	634.22	406.2	370.8	338.8	525.1	546.5	443.8	476.2	500.4	496.7	508.4	419.2	478.6	877.9	511.6	1577	414.6	551	286.2	688.5	374.1	689.9	496.8	608.3	655.8	chrX	74313033	74320149	+	7117	2288	3	19	protein_coding	protein_coding	KNOWN		family with sequence similarity 50, member A [Source:MGI Symbol;Acc:MGI:1351626]
ENSMUSG00000023909	Paqr4	-0.918222	42.6857	80.67	33.1	18	40	49.3	28.3	51.7	47.9	22.3	20.5	56.3	33.9	44.9	116.1	35.3	317.1	29.3	66.2	31.9	74.6	46	75	72.7	36.8	57.1	chr17	23736186	23740330	-	4145	2507	1	3	protein_coding	protein_coding	KNOWN		progestin and adipoQ receptor family member IV [Source:MGI Symbol;Acc:MGI:1923748]
ENSMUSG00000030946	Lhpp	-0.574548	147.271	219.32	104.5	109.5	166.8	120.6	100.8	183.2	180.6	160.4	84.2	157.7	105.5	153.1	289.4	145.5	652.9	132.8	210	116.6	218	106	233.1	136.9	184.6	202.3	chr7	132610638	132706420	+	95783	2085	5	16	protein_coding	protein_coding	KNOWN		phospholysine phosphohistidine inorganic pyrophosphate phosphatase [Source:MGI Symbol;Acc:MGI:1923679]
ENSMUSG00000070730	Rmdn3	-0.542578	39.0357	56.86	32.9	38.5	43.5	54.7	37.7	32.4	28.7	35.8	30.4	43.7	17.5	37.3	85.6	27.8	203.5	21.5	39.4	21.4	81.7	34.7	50.5	25.2	34.9	55.8	chr2	119137001	119157034	-	20034	3537	7	25	protein_coding	protein_coding	KNOWN		regulator of microtubule dynamics 3 [Source:MGI Symbol;Acc:MGI:1915059]
ENSMUSG00000006378	Gcat	-0.495663	72.0786	101.63	79.7	100.9	72.5	75.6	59.1	70.3	45.6	37.7	50.1	115.6	44.7	63.5	131.4	62.4	328.4	38.8	73.8	57.7	154	55.8	86.4	39.3	83.3	98.8	chr15	79030874	79043558	+	12685	3851	3	12	protein_coding	protein_coding	KNOWN		glycine C-acetyltransferase (2-amino-3-ketobutyrate-coenzyme A ligase) [Source:MGI Symbol;Acc:MGI:1349389]
ENSMUSG00000022003	Slc25a30	-1.53213	7.30714	21.14	2.2	1.9	29.2	3	0.1	0.7	4.3	16.1	4.6		0.8		35.1	4.3	128.4	0.8	3.3	7.1	41.1	0.1	24.8	0.1		5.7	chr14	75761999	75787037	-	25039	1706	1	10	protein_coding	protein_coding	KNOWN		solute carrier family 25, member 30 [Source:MGI Symbol;Acc:MGI:1914804]
ENSMUSG00000083994	Gm16465	-1.82724	0.121429	0.44			0.6										1.1		3				0.6		0.6			0.2	chrX	91887301	91889565	-	2265	1758	1	2	processed_pseudogene	pseudogene	KNOWN		predicted gene 16465 [Source:MGI Symbol;Acc:MGI:3646326]
ENSMUSG00000025217	Btrc	-1.12218	78.7714	171.47	63.6	68.7	138.6	90.1	72.4	59.9	65.1	62.3	50.5	58	49.3	41.4	235.8	47.1	618.1	96.1	96.5	66.3	225.3	80.5	239.5	85.1	65.7	141.6	chr19	45363734	45533341	+	169608	6323	2	15	protein_coding	protein_coding	KNOWN		beta-transducin repeat containing protein [Source:MGI Symbol;Acc:MGI:1338871]
ENSMUSG00000038651	Sycp2l	-1.6514	12.7786	40.15	2.6	2.6	24.9	13.1	8.2	1.5	1.9	9.2	13.9	21.2	3.3	9	60.8	6.7	187.3	23.2	13.6	5.4	80.1	5	45.3	4.7	1.3	35.6	chr13	41114307	41171684	+	57378	2450	3	28	protein_coding	protein_coding	KNOWN		synaptonemal complex protein 2-like [Source:MGI Symbol;Acc:MGI:2685114]
ENSMUSG00000025647	Shisa5	-0.419105	271.871	363.52	265.4	306.8	352.8	278.3	233.7	267.9	257.9	232.2	261.7	200.8	232.3	173.1	454.1	289.2	909.8	316.2	190.8	329.5	396.1	196.6	456.4	245	283.4	311.4	chr9	109038565	109057777	+	19213	3297	19	43	protein_coding	protein_coding	KNOWN		shisa family member 5 [Source:MGI Symbol;Acc:MGI:1915044]
ENSMUSG00000037922	Bank1	-1.81695	7.10714	25.05	20.3	0.3	0.6	6.8		7.3	2.9	1.4	7.1	5.7	3.4	12.8	28.7	2.2	101.1	21.7	10.2	7.5	25.3	5.2	30.3	12.5	10.1	26.6	chr3	136053363	136326066	-	272704	7486	6	28	protein_coding	protein_coding	KNOWN		B cell scaffold protein with ankyrin repeats 1 [Source:MGI Symbol;Acc:MGI:2442120]
ENSMUSG00000020513	Tubd1	-0.979912	122.193	241.01	73.6	97.6	70.6	145.6	116.3	109.6	109.9	66.5	86.3	180.4	122	145.3	294.5	92.5	782.1	220.1	200.3	138.1	273.1	76.9	350.1	79.2	84.9	205.3	chr11	86544991	86567360	+	22370	2070	5	13	protein_coding	protein_coding	KNOWN		tubulin, delta 1 [Source:MGI Symbol;Acc:MGI:1891826]
ENSMUSG00000061689	Dlgap4	-0.694979	165.986	268.71	125.1	150.7	134.7	182.3	134.9	155.5	122.9	120.3	141.8	239.6	131.5	172.8	338.8	172.9	734.7	196.9	199.7	162.6	307	139.6	330.2	148.6	180.4	287.4	chr2	156613705	156764363	+	150659	8451	14	43	protein_coding	protein_coding	KNOWN		discs, large homolog-associated protein 4 (Drosophila) [Source:MGI Symbol;Acc:MGI:2138865]
ENSMUSG00000045136	Tubb2b	-0.744071	115.271	193.07	56.1	44.7	65.2	147.1	82.9	149.9	132.6	174.3	111.6	76.1	91.5	123.8	231	127	765.1	123.9	126	58.7	184.1	84.7	256.7	97.1	79	155.4	chr13	34127008	34130354	-	3347	1922	1	4	protein_coding	protein_coding	KNOWN		tubulin, beta 2B class IIB [Source:MGI Symbol;Acc:MGI:1920960]
ENSMUSG00000021965	Ska3	-0.63624	279.621	434.61	187.3	215	201.6	273.1	250	312.5	348.7	221.5	297.6	198.1	235.9	332.8	606.4	234.2	1546.3	241.5	220.2	305.3	489.2	180	496.1	314.3	171.7	381.5	chr14	57806561	57826163	-	19603	2260	1	9	protein_coding	protein_coding	KNOWN		spindle and kinetochore associated complex subunit 3 [Source:MGI Symbol;Acc:MGI:3041235]
ENSMUSG00000048626	Klf17	-0.982733	157.143	310.55	82.5	132.2	24.5	220	149.9	179.9	217.8	168.4	173.1	65.5	199.3	162	292.6	132.3	1225.5	190.4	247.4	56.2	456.8	92.1	357.5	105.4	115.2	259	chr4	117757836	117765648	-	7813	2400	1	3	protein_coding	protein_coding	KNOWN		Kruppel-like factor 17 [Source:MGI Symbol;Acc:MGI:2181068]
ENSMUSG00000040667	Nup88	-0.310762	201.9	250.43	184.9	171.8	211.5	180.1	236.7	202.6	179.7	209.5	206.2	163.6	202.2	177.1	323.6	177.1	692.9	172.2	148.6	156.7	250.1	183.6	290.1	177.4	152.7	280	chr11	70943058	70969973	-	26916	8144	15	48	protein_coding	protein_coding	KNOWN		nucleoporin 88 [Source:MGI Symbol;Acc:MGI:104900]
ENSMUSG00000083433	Gm15405	-2.02739	0.9	3.68						3.2	3.8						5.6		21.3	0.3			2.9		9.1	0.3		2.9	chr17	92039660	92040001	-	342	342	1	1	processed_pseudogene	pseudogene	KNOWN		predicted gene 15405 [Source:MGI Symbol;Acc:MGI:3705442]
ENSMUSG00000057454	Lypd3	-0.815674	237.386	417.83	203.1	173.1	152.8	187.8	224.1	316.6	316	256.9	228.5	195.8	231	154.6	503.6	179.5	1235.5	321.1	273.3	129.3	414.4	267.2	574.1	271.7	287.8	403.9	chr7	24636570	24641116	+	4547	1627	1	5	protein_coding	protein_coding	KNOWN		Ly6/Plaur domain containing 3 [Source:MGI Symbol;Acc:MGI:1919684]
ENSMUSG00000039395	Mreg	-0.908858	12.8714	24.17	12.5	13.3	0.5	19.1	17.6	11.2	9.6	11.9	8.1	4.5	16.8	15.2	36.7	3.2	134.5	1.8	1.5	11.5	37.8	7.5	20.4	3.2	4.3	19.2	chr1	72159442	72212307	-	52866	2284	1	5	protein_coding	protein_coding	KNOWN		melanoregulin [Source:MGI Symbol;Acc:MGI:2151839]
ENSMUSG00000030909	Anks4b	-1.0927	14.3929	30.7	21.9	18.6	4.3	8.2	3	12.6	10.8	3.7	5.7	5	22.9	27.2	52.5	5.1	154.5	7	16.4	22.1	39.1	10.2	21.3	10.5	8	17.9	chr7	120173858	120183716	+	9859	2030	1	2	protein_coding	protein_coding	KNOWN		ankyrin repeat and sterile alpha motif domain containing 4B [Source:MGI Symbol;Acc:MGI:1919324]
ENSMUSG00000083958	Gm12601	-1.54778	1.4	4.1		2.5		2.5		4	1.7				2.7		5.4	0.8	27.3	0.1			8.4	0.1		0.1		5	chr4	88612653	88614044	-	1392	846	1	3	unprocessed_pseudogene	pseudogene	KNOWN		predicted gene 12601 [Source:MGI Symbol;Acc:MGI:3650053]
ENSMUSG00000027519	Rab22a	-0.278854	150.886	183.06	138.8	154.6	123.6	184.2	155.9	132.2	117	159.6	149.2	97.3	155.2	128.6	219	197.2	440.8	159.8	143	118.2	187.8	135.6	176.1	139.7	152.7	176.9	chr2	173659760	173707343	+	47584	7206	3	11	protein_coding	protein_coding	KNOWN		RAB22A, member RAS oncogene family [Source:MGI Symbol;Acc:MGI:105072]
ENSMUSG00000029111	Nelfa	-0.481733	151.243	211.2	110.5	165.6	110.4	131.4	173.4	147.6	131.7	145.9	143.4	117.3	186.6	127.4	265	161.2	590.9	205	172.4	78.9	235.9	139.2	211.9	144.8	140.8	192.2	chr5	33896936	33936413	-	39478	4927	2	13	protein_coding	protein_coding	KNOWN		negative elongation factor complex member A, Whsc2 [Source:MGI Symbol;Acc:MGI:1346098]
ENSMUSG00000032507	Fbxl2	-0.973851	45.2714	88.92	43.2	44.1	21.4	48.4	78.3	35.2	41.7	45.7	36	32.1	34.3	32.2	102.3	38.9	313.2	55	84.6	21.9	96.8	17	73.7	43.2	86.4	97.4	chr9	113963637	114046191	-	82555	4444	6	27	protein_coding	protein_coding	KNOWN		F-box and leucine-rich repeat protein 2 [Source:MGI Symbol;Acc:MGI:1919429]
ENSMUSG00000029086	Prom1	-0.799908	20.55	35.78	23.6	18	10	31	30.7	11.3	18.8	18.5	19.6	13.8	3.9	22.2	40.3	26	121.6	20.8	29.1	14.4	32.5	12.4	38.3	15	33.2	40.5	chr5	43993620	44102032	-	108413	7175	19	60	protein_coding	protein_coding	KNOWN		prominin 1 [Source:MGI Symbol;Acc:MGI:1100886]
ENSMUSG00000047547	Cltb	-0.615261	137.279	210.29	132.4	113.4	90.3	155.4	153.4	156.5	109.5	137.7	110.8	124.6	91.6	116.7	267.8	161.8	542.8	168.1	186.1	103.7	188.4	145.6	221	114.6	190.4	242.2	chr13	54592401	54611344	-	18944	4868	4	10	protein_coding	protein_coding	KNOWN		clathrin, light polypeptide (Lcb) [Source:MGI Symbol;Acc:MGI:1921575]
ENSMUSG00000061455	Stx17	-0.578689	102.664	153.33	78.6	66.7	79.4	109.5	136.5	98.1	107.2	96.5	88.9	73.8	95.1	131.1	170.1	105.8	383	123.6	130.2	86.4	136.4	135	169.3	103	97	169.4	chr4	48124915	48186507	+	61593	5935	4	18	protein_coding	protein_coding	KNOWN		syntaxin 17 [Source:MGI Symbol;Acc:MGI:1914977]
ENSMUSG00000042757	Tmem108	-0.710842	61.6143	100.85	65	51	33.9	80.4	60.2	58.8	46.1	63.5	52.4	45.7	63.3	69.2	120.6	52.5	274.8	91.3	80.1	30.8	123.3	87.8	100.1	55.6	78	86.7	chr9	103482947	103761837	-	278891	8643	5	15	protein_coding	protein_coding	KNOWN		transmembrane protein 108 [Source:MGI Symbol;Acc:MGI:1932411]
ENSMUSG00000021428	Riok1	-0.524053	895.993	1288.43	847.8	721.7	552.7	1036.3	985	924.8	912.3	947.7	836.1	683.9	832.2	984.3	1430.5	848.6	3338.6	1041.6	1104.6	385.9	1458.4	864.9	1424.4	792.5	937.1	1536.3	chr13	38036989	38061433	+	24445	2744	1	17	protein_coding	protein_coding	KNOWN		RIO kinase 1 (yeast) [Source:MGI Symbol;Acc:MGI:1918590]
ENSMUSG00000024277	Mapre2	-0.453962	91.0929	124.78	99	87.9	62.3	85.3	95.4	85.2	80.2	97.5	91.9	69.5	102.6	106.1	142.6	69.8	306	88.3	108.9	53.1	144.6	77.9	142	93	84.7	149.3	chr18	23752333	23893861	+	141529	10202	9	22	protein_coding	protein_coding	KNOWN		microtubule-associated protein, RP/EB family, member 2 [Source:MGI Symbol;Acc:MGI:106271]
ENSMUSG00000007589	Tinf2	-0.25316	678.1	808.17	605.9	646.7	465.4	592.1	738	651.6	691.8	655.5	534.4	517.2	535.7	853.3	1204.3	801.5	2556	525.6	645.9	227.8	895.7	391	823.5	500.3	536.4	979.5	chr14	55679083	55681817	-	2735	1736	1	9	protein_coding	protein_coding	KNOWN		Terf1 (TRF1)-interacting nuclear factor 2 [Source:MGI Symbol;Acc:MGI:107246]
ENSMUSG00000037579	Kcnh3	-0.565388	93.2286	137.96	68.7	44.4	20.1	173.2	75.1	66.3	45.4	114	26	69.5	67.6	135.7	285	114.2	579.7	55	128.1	26.3	155.8	48.1	113	39.5	75.6	158.5	chr15	99224976	99242817	+	17842	3583	1	15	protein_coding	protein_coding	KNOWN		potassium voltage-gated channel, subfamily H (eag-related), member 3 [Source:MGI Symbol;Acc:MGI:1341723]
ENSMUSG00000056305	Usp39	-0.253357	335.736	400.19	315.9	265.2	319.6	271.7	301.2	327	258.1	302	367.8	311.2	313.4	437.3	603.7	306.2	1045.4	363.5	384	193.3	478.5	217.8	334.6	283	292.8	409	chr6	72318678	72345184	-	26507	2425	2	15	protein_coding	protein_coding	KNOWN		ubiquitin specific peptidase 39 [Source:MGI Symbol;Acc:MGI:107622]
ENSMUSG00000028869	Gnl2	-0.283355	172.593	210.05	173.4	156.7	160.1	148.4	171.7	166.3	165.6	165.1	157.8	131	197.2	192	245.7	185.3	451.1	178.2	159.4	139.5	246	147.7	165.8	172.9	206	233.9	chr4	125016585	125055380	+	38796	3683	6	28	protein_coding	protein_coding	KNOWN		guanine nucleotide binding protein-like 2 (nucleolar) [Source:MGI Symbol;Acc:MGI:2385207]
ENSMUSG00000041347	Bdkrb1	-2.18586	8.47857	38.59	1.8	1.5		18	0.1	0.8	16	2.9	17.6	22.9	4.1	1.7	30.9	0.4	208.2	0.1	15.5	0.8	48.9	29.7	14	2.2	18.9	47.6	chr12	105603085	105605428	+	2344	1435	3	5	protein_coding	protein_coding	KNOWN		bradykinin receptor, beta 1 [Source:MGI Symbol;Acc:MGI:88144]
ENSMUSG00000020696	Rffl	-0.734413	28.2786	47.05	25.9	29.5	23.4	49.3	12.4	26.6	40.1	32	16.2	28.5	21.2	28	49.9	12.9	180.8	12	37.2	10.7	50.2	41.8	40	17	23.6	57.2	chr11	82802449	82871210	-	68762	5922	7	17	protein_coding	protein_coding	KNOWN		ring finger and FYVE like domain containing protein [Source:MGI Symbol;Acc:MGI:1914588]
ENSMUSG00000078925	D030018L15Rik	-1.26205	77.9929	187.06	35.4	83.2	18.5	117.8	52.9	80.7	92.2	122.4	75.9	55.6	72.4	51.7	158.9	74.3	734.3	93.6	145.6	39.7	181.4	76.7	208.1	100.7	80.8	209.7	chr15	96051616	96079553	-	27938	4306	3	8	lincRNA	lncRNA	KNOWN		RIKEN cDNA D030018L15 gene [Source:MGI Symbol;Acc:MGI:3028082]
ENSMUSG00000052298	Cdc42se2	-0.41751	755.379	1008.9	618.6	773.2	553	870.7	689	857.3	762.9	823	785.4	699.7	774.7	615.8	1128.5	623.5	2561.7	609.5	997.4	591.1	1032.6	627	1019.4	675.7	716	1258.6	chr11	54717456	54787675	-	70220	3661	5	15	protein_coding	protein_coding	KNOWN		CDC42 small effector 2 [Source:MGI Symbol;Acc:MGI:1919979]
ENSMUSG00000091415	Ak9	-1.78767	2.71429	9.38		1.7	0.9	7.6	0.5	3.8	3.3	4	0.8	1.3	3	0.5	8.3	2.3	38.4	2.8	9.5	3.6	10.8	3	6.8	4.7	2	12.2	chr10	41303980	41434534	+	130555	6959	2	40	protein_coding	protein_coding	KNOWN		adenylate kinase 9 [Source:MGI Symbol;Acc:MGI:2685080]
ENSMUSG00000039431	Mtmr7	-0.891373	85.2571	158.15	69.2	59	44.8	124.8	71.3	129.7	94.7	113.1	46.8	76.5	64.8	88.8	160.7	49.4	543.4	131.8	113	55.3	177.9	67.1	108.4	93.6	92.5	198.5	chr8	40551095	40634797	-	83703	4454	6	27	protein_coding	protein_coding	KNOWN		myotubularin related protein 7 [Source:MGI Symbol;Acc:MGI:1891693]
ENSMUSG00000004105	Angptl2	-0.804109	144.357	252.06	190.2	150.4	89.2	138.7	109.8	130.8	113.2	172.3	106.5	101.1	96.3	161.1	294.2	167.2	878.8	180.2	236.3	79.6	275.2	114.5	152.3	185.8	142.1	275.8	chr2	33216069	33247717	+	31649	6286	4	11	protein_coding	protein_coding	KNOWN		angiopoietin-like 2 [Source:MGI Symbol;Acc:MGI:1347002]
ENSMUSG00000033124	Atg9a	-2.06554	0.807143	3.39	0.7		0.8	0.2		0.2	1	0.5	0.9		0.8		4.6	1.6	18.7	0.2	4	0.2	3.2	0.2	0.9		0.6	5.9	chr1	75180860	75192196	-	11337	5762	9	32	protein_coding	protein_coding	KNOWN		autophagy related 9A [Source:MGI Symbol;Acc:MGI:2138446]
ENSMUSG00000001473	Tubb6	-0.647958	1560.59	2445.36	1932.6	1341.7	672	1933.1	1090.5	1916.7	1469.3	1789.2	1508.5	1387.3	1443.4	1393.5	2341.7	1628.7	7233.3	1792.3	2058	713.7	2229	1733.5	2310.5	1854	1845.4	2683.9	chr18	67390717	67402748	+	12032	1757	1	4	protein_coding	protein_coding	KNOWN		tubulin, beta 6 class V [Source:MGI Symbol;Acc:MGI:1915201]
ENSMUSG00000031532	Saraf	-0.444186	886.636	1206.31	916.5	825.3	639.1	1071.6	824.7	1019.8	845.4	866.5	943.4	738.3	806.2	862.5	1176.1	877.5	2810.9	875.1	1280.7	561.1	1099.6	926	1137.4	914.8	1257.7	1199.8	chr8	34154563	34170845	+	16283	1897	1	6	protein_coding	protein_coding	KNOWN		store-operated calcium entry-associated regulatory factor [Source:MGI Symbol;Acc:MGI:1915137]
ENSMUSG00000039536	Stau1	-0.394408	214.507	281.95	173	178.5	180.8	227.2	201.5	290.1	222.6	232.7	219.5	210.5	200.3	199.5	253.2	213.7	609.8	259.5	261.8	148.2	264.4	242.4	301.7	198.6	222.9	310.2	chr2	166947549	166996299	-	48751	6065	11	36	protein_coding	protein_coding	KNOWN		staufen (RNA binding protein) homolog 1 (Drosophila) [Source:MGI Symbol;Acc:MGI:1338864]
ENSMUSG00000022019	Tdrd3	-0.467292	168.193	232.53	167.1	190	134.7	175.2	162.9	216.6	188.9	158.6	147.7	150	133.9	148.3	224.2	156.6	550.2	152.3	210.7	128.7	200.2	180.1	206.9	244.2	170.2	281.8	chr14	87416639	87545373	+	128735	5643	5	23	protein_coding	protein_coding	KNOWN		tudor domain containing 3 [Source:MGI Symbol;Acc:MGI:2444023]
ENSMUSG00000089876	Tmem102	-1.66023	21.0786	66.63	11	57.9	23.1	8.1	8	23.3	3.9	24	9.5	10.7	4.2	16.2	72.3	22.9	280.2	10.1	31.5	33.5	75.2	15.2	63.4	24.2	27	106	chr11	69803603	69805624	-	2022	1933	1	2	protein_coding	protein_coding	KNOWN		transmembrane protein 102 [Source:MGI Symbol;Acc:MGI:1921591]
ENSMUSG00000099964	Gm29514	-2.62951	0.478571	2.98	1.4	0.8		0.4				0.1					3.7	0.3	14.7	0.6		0.4	5.2		2.1	0.6	1.7	4.5	chr1	146419436	146495060	-	75625	2516	2	9	antisense	lncRNA	NOVEL		predicted gene 29514 [Source:MGI Symbol;Acc:MGI:5580220]
ENSMUSG00000039004	Bmp6	-1.06556	46.8643	98.09	40.1	110.3	29.9	59.1	27.4	49	26.6	31.6	32.2	28.5	31.9	16.5	109.1	63.9	360.2	60.9	67.5	23.2	141	30.3	75.4	45.2	59.4	117.8	chr13	38345716	38499728	+	154013	2410	1	7	protein_coding	protein_coding	KNOWN		bone morphogenetic protein 6 [Source:MGI Symbol;Acc:MGI:88182]
ENSMUSG00000074283	Zfp109	-1.68255	24.0571	77.23	1.3	53.5	38.3	32.8	3.1	36.4	26.9	15.5	14.1	4.1	32.5	3.9	48	26.4	282.6	24.7	53.7	19.8	107.2	37.1	72.6	35.9	30.9	107.8	chr7	24228048	24236632	-	8585	1935	1	3	protein_coding	protein_coding	KNOWN		zinc finger protein 109 [Source:MGI Symbol;Acc:MGI:1929099]
ENSMUSG00000046598	Bdh1	-1.29882	29.1857	71.81	17	31.7	16.4	29.5	29.2	30.8	19.5	20.8	24.3	30.5	31.6	17.1	65.9	44.3	238.5	32.2	50.1	15.6	92.9	38.7	75.6	23.8	72.4	78.3	chr16	31422280	31458901	+	36622	3800	6	17	protein_coding	protein_coding	KNOWN		3-hydroxybutyrate dehydrogenase, type 1 [Source:MGI Symbol;Acc:MGI:1919161]
ENSMUSG00000016664	Pacsin2	-0.32042	308.85	385.66	324.9	334.5	238.5	399.4	272.1	299.2	233.1	288.1	279.3	294.9	292.7	273.6	436.4	357.2	844.1	347.2	351.2	215.9	357.8	319	310.1	312.2	368.6	430.5	chr15	83375607	83464606	-	89000	3885	3	16	protein_coding	protein_coding	KNOWN		protein kinase C and casein kinase substrate in neurons 2 [Source:MGI Symbol;Acc:MGI:1345153]
ENSMUSG00000027316	Gfra4	-0.627623	166.243	256.85	285.7	151.4	112.3	233.3	141.2	124.6	90.4	78.2	128.2	123.9	104.3	189.3	396.4	168.2	850.2	229.5	221.2	53.6	264	111.1	167.4	172.9	159.3	339.3	chr2	131039632	131043088	-	3457	2165	8	14	protein_coding	protein_coding	KNOWN		glial cell line derived neurotrophic factor family receptor alpha 4 [Source:MGI Symbol;Acc:MGI:1341873]
ENSMUSG00000074026	Gm6091	-1.418	64.7286	172.97	67.3	139.4	40	194.5	15.2	35.8	27.9	0.6	41.2	26.1	14.5	40.6	236.4	26.7	744.2	32.1	127.3		141.8	37.6	198.8	120.6	105.5	221.8	chr8	126476248	126476412	-	165	165	1	1	processed_pseudogene	pseudogene	KNOWN		predicted pseudogene 6091 [Source:MGI Symbol;Acc:MGI:3648068]
ENSMUSG00000038457	Tmem255b	-0.788862	360.157	622.25	389.2	627.9	115	540	230.4	335.8	244	218.4	277.5	237.3	267.2	265.7	1019.6	274.2	2224.4	349.2	480.6	115.4	678	200.4	638.8	302.4	497.7	735.6	chr8	13435459	13461452	+	25994	1224	2	9	protein_coding	protein_coding	KNOWN		transmembrane protein 255B [Source:MGI Symbol;Acc:MGI:2685533]
ENSMUSG00000022056	Adam7	-1.22964	4.97857	11.68	11.1	1.1	1.5	12.2	0.4	0.3	2.4	0.2	7.4	0.2	1.9	3.2	26.2	1.6	63.4	8.8	0.9		20.6	10	9.5	0.1		3.5	chr14	68497336	68533689	-	36354	3655	2	26	protein_coding	protein_coding	KNOWN		a disintegrin and metallopeptidase domain 7 [Source:MGI Symbol;Acc:MGI:107247]
ENSMUSG00000000732	Icosl	-0.475431	94.2857	131.09	45	85.9	48.3	70.5	40.7	132.7	88.3	100.4	120.1	94.4	92.9	82.7	197.4	120.7	410.4	70.1	109.5	42.1	150.9	53.3	134.6	93.8	118.4	127.8	chr10	78069360	78079525	+	10166	2756	1	7	protein_coding	protein_coding	KNOWN		icos ligand [Source:MGI Symbol;Acc:MGI:1354701]
ENSMUSG00000040220	Gas8	-0.529076	176.921	255.3	112.8	198.3	142.2	144.8	111.1	215.1	126.1	115.2	165.9	257.1	199.6	121.5	396.4	170.8	747.6	218.5	272	100.5	255	153.3	150.4	167.4	226	262.3	chr8	123518835	123536649	+	17815	1679	1	11	protein_coding	protein_coding	KNOWN		growth arrest specific 8 [Source:MGI Symbol;Acc:MGI:1202386]
ENSMUSG00000025228	Actr1a	-0.305168	222.521	274.94	209.4	280.3	318.1	218.3	147.6	189.6	171.2	166.3	248.8	175.5	181.7	156.9	424.9	226.7	858	200.9	244	135.8	243.3	214.7	245.1	166.9	233.3	207.4	chr19	46376814	46395735	-	18922	2742	1	11	protein_coding	protein_coding	KNOWN		ARP1 actin-related protein 1A, centractin alpha [Source:MGI Symbol;Acc:MGI:1858964]
ENSMUSG00000032512	Wdr48	-0.425854	66.4143	89.22	28.9	67.4	120.1	74.8	31.2	50.3	53.5	50.6	57.9	70.2	29	68	147.5	80.4	318.8	41.8	65.1	55.9	88.9	43.5	90.2	47	68.4	72.6	chr9	119894895	119926579	+	31685	3821	1	19	protein_coding	protein_coding	KNOWN		WD repeat domain 48 [Source:MGI Symbol;Acc:MGI:1914811]
ENSMUSG00000015971	Actr8	-0.436067	326.429	441.63	246.3	373.7	433.3	314.1	215.8	292	217.3	281.2	349.6	291.3	283.7	362.1	517	392.6	1041.8	301	459.3	310.8	463.2	296.5	439.4	279.7	370	454.6	chr14	29978337	29993221	+	14885	2121	1	13	protein_coding	protein_coding	KNOWN		ARP8 actin-related protein 8 [Source:MGI Symbol;Acc:MGI:1860775]
ENSMUSG00000031349	Nsdhl	-0.305525	288.25	356.24	256.8	343.9	357.3	294.4	310.6	212.7	191	201.4	226.2	303.4	206.4	296	485.3	350.1	915.7	265.3	243.4	197.3	361.1	217.9	392.2	249	290.7	429.8	chrX	72918557	72958514	+	39958	2853	2	10	protein_coding	protein_coding	KNOWN		NAD(P) dependent steroid dehydrogenase-like [Source:MGI Symbol;Acc:MGI:1099438]
ENSMUSG00000040714	Klc3	-1.31345	2.75	6.84	4.2	10		7.5		0.5	0.1			2.5	0.5	0.3	12.9		46				8.6	0.5	10.5	0.1		2.7	chr7	19394437	19404104	-	9668	2619	6	23	protein_coding	protein_coding	KNOWN		kinesin light chain 3 [Source:MGI Symbol;Acc:MGI:1277971]
ENSMUSG00000041406	BC055324	-0.291599	49.3786	60.44	34.3	72.2	55.2	78.2	69.4	46.9	30.8	22.9	27.4	44.4	27.8	32.9	104.4	44.5	234.6	30.1	33.1	45.9	62.5	29	68	27	24.3	49.9	chr1	163945993	163994796	-	48804	4148	6	36	protein_coding	protein_coding	NOVEL		cDNA sequence BC055324 [Source:MGI Symbol;Acc:MGI:3590554]
ENSMUSG00000025006	Sorbs1	-0.693943	42.25	68.35	14.5	37.1	41.5	83.5	62.5	41.8	54.6	11.7	32.5	26.1	15.9	35.5	92.3	42	278.5	38.5	51.4	22.4	84	19.4	92.1	26.2	13.8	57.2	chr19	40295049	40402267	-	107219	3075	4	29	protein_coding	protein_coding	KNOWN		sorbin and SH3 domain containing 1 [Source:MGI Symbol;Acc:MGI:700014]
ENSMUSG00000029916	Agk	-0.124238	76.3714	83.24	65.1	79.6	79.9	112.1	57.3	64.5	91.8	54.3	63.2	72.4	64.4	76.1	121	67.5	217.8	65.4	55.2	72.9	86.8	50.2	71.2	66.1	64.8	82	chr6	40325478	40396762	+	71285	2225	1	16	protein_coding	protein_coding	KNOWN		acylglycerol kinase [Source:MGI Symbol;Acc:MGI:1917173]
ENSMUSG00000032264	Zw10	-0.384272	127.229	166.06	71.8	123.4	87	129.6	119.8	169.2	131.6	101.1	115.6	147.3	137.9	141	175.7	130.2	434.3	115.6	146.3	129.4	119.4	116.2	166.8	107.8	136.3	188.5	chr9	49055581	49078772	+	23192	2895	1	16	protein_coding	protein_coding	KNOWN		zw10 kinetochore protein [Source:MGI Symbol;Acc:MGI:1349478]
ENSMUSG00000044072	Eml6	-1.48118	1.99286	5.57	1.2	2.5	0.7	1	1.9	2.6	4.3	0.5	1.2	0.6	6.1	0.9	4	0.4	25.2	2.9	1.3	3.8	4.6		6.4	2.6	0.5	8.4	chr11	29743048	30026033	-	282986	9279	7	58	protein_coding	protein_coding	KNOWN		echinoderm microtubule associated protein like 6 [Source:MGI Symbol;Acc:MGI:2442895]
ENSMUSG00000026655	Fam107b	-0.621695	233.686	359.57	176.3	242.5	215.9	281	221.4	254.8	237.2	174.1	224.4	189.8	234.8	190.7	367.8	260.9	956.9	263.4	268.4	363.6	392.5	160.7	312.9	247	221.6	408.7	chr2	3613758	3782142	+	168385	3762	8	18	protein_coding	protein_coding	KNOWN		family with sequence similarity 107, member B [Source:MGI Symbol;Acc:MGI:1913790]
ENSMUSG00000028436	Dcaf12	-0.169767	540.414	607.9	475.7	630.4	484.3	464.1	522.7	490.7	491.6	550.1	534	610.5	494.4	510.1	718.8	588.4	1326.5	473.7	603.7	495.4	585.3	370.3	700.8	541.9	362.8	618.6	chr4	41291300	41314889	-	23590	3442	1	9	protein_coding	protein_coding	KNOWN		DDB1 and CUL4 associated factor 12 [Source:MGI Symbol;Acc:MGI:1916220]
ENSMUSG00000031539	Ap3m2	-0.458402	44.3143	60.89	46.8	48.6	21.4	40.8	38.5	58.4	46.8	57.9	45.1	26.8	36.6	23.2	90.1	39.4	194.5	24.2	54.5	32.9	50.2	38.5	66.1	41.6	20	86.4	chr8	22787354	22805654	-	18301	3467	1	9	protein_coding	protein_coding	KNOWN		adaptor-related protein complex 3, mu 2 subunit [Source:MGI Symbol;Acc:MGI:1929214]
ENSMUSG00000047878	A4galt	-1.15349	46.5071	103.46	67.8	56	49.7	13.9	15.2	35.7	27.5	9.7	33.5	36.7	24.7	107.4	153.6	19.7	458.5	21.4	27	43.9	122.2	54.9	150.4	9.9	84.9	61.5	chr15	83226726	83251774	-	25049	2171	2	4	protein_coding	protein_coding	KNOWN		alpha 1,4-galactosyltransferase [Source:MGI Symbol;Acc:MGI:3512453]
ENSMUSG00000043024	Gm16433	-0.33566	5.15	6.5	3.9	5.6	4.8	4.2	2.7	6.2	1.4	3.4	5.2	6.3	2.6	9.5	8.9	7.4	23.5	4	3.5	3.9	6.3	3.8	7.1	3.2	4.4	5.3	chr6	108563445	108565693	-	2249	2248	1	2	pseudogene	pseudogene	KNOWN		predicted gene 16433 [Source:MGI Symbol;Acc:MGI:3645626]
ENSMUSG00000054520	Sh3bp2	-0.568134	35.2071	52.2	26.6	17.9	29.3	38.4	46.3	37.6	30.5	30.7	33.4	32.3	15	40	80.9	34	179	55.7	40.1	20	43.5	30.1	26.7	34.7	44.9	47.3	chr5	34525838	34563638	+	37801	4277	7	22	protein_coding	protein_coding	KNOWN		SH3-domain binding protein 2 [Source:MGI Symbol;Acc:MGI:1346349]
ENSMUSG00000031447	Lamp1	-0.265584	2160.28	2596.92	2162.1	1854.4	1794.6	2331.6	2523.2	2112.6	1780.2	2201.9	1962.5	1544.7	1659.4	2357.1	3718.2	2241.4	6705.6	3021.6	2023.3	1270.4	2536	1870.2	2248.7	1900.4	2196.9	2196.1	chr8	13159135	13175338	+	16204	2255	1	9	protein_coding	protein_coding	KNOWN		lysosomal-associated membrane protein 1 [Source:MGI Symbol;Acc:MGI:96745]
ENSMUSG00000010609	Psen2	-0.453455	134.314	183.92	99.4	78.8	129.9	121.4	123.4	145.9	146.5	124	130.8	94.8	91.9	95.4	348.8	149.4	637.1	190.7	139.1	70	167.9	96.7	158.8	117.7	115.9	145.3	chr1	180227004	180263438	-	36435	4332	12	33	protein_coding	protein_coding	KNOWN		presenilin 2 [Source:MGI Symbol;Acc:MGI:109284]
ENSMUSG00000074064	Mlycd	-0.361448	196.564	252.53	159.3	137.6	217.8	185.2	174.9	251.6	117.2	220.1	123.9	221.9	164.3	179.2	364.4	234.5	763	300.9	213.8	110.3	244.6	158.7	137.8	154.2	214.4	227.6	chr8	119394878	119411102	+	16225	2968	2	8	protein_coding	protein_coding	KNOWN		malonyl-CoA decarboxylase [Source:MGI Symbol;Acc:MGI:1928485]
ENSMUSG00000020869	Lrrc59	-0.264417	286.15	343.71	335.4	296.8	238	255.7	225.4	253.9	199.5	190.9	317.1	300.9	204.5	253	579.2	355.8	981.3	358.1	308	198.1	373	175	240.4	200.4	306.2	296.6	chr11	94629767	94645216	+	15450	3073	2	9	protein_coding	protein_coding	KNOWN		leucine rich repeat containing 59 [Source:MGI Symbol;Acc:MGI:2138133]
ENSMUSG00000020079	Supv3l1	-0.302119	103.15	127.18	79.6	125.9	94.7	85.1	102.1	108	92.7	112.2	86.6	66.7	81.5	127.5	200.8	80.7	401	71.6	132.2	57.2	86.3	94.5	115.3	86.6	113.5	113.6	chr10	62429209	62449738	-	20530	2969	5	24	protein_coding	protein_coding	KNOWN		suppressor of var1, 3-like 1 (S. cerevisiae) [Source:MGI Symbol;Acc:MGI:2441711]
ENSMUSG00000034586	Hid1	-0.286868	18.6143	22.71	15.4	19.6	7.8	14.5	18.2	19.9	15.8	13.1	14.6	18.7	20.5	25.3	44.5	12.7	92.7	13.8	18.3	3.4	17.5	20.6	6	16.9	17.7	20.2	chr11	115347707	115367756	-	20050	4595	8	33	protein_coding	protein_coding	NOVEL		HID1 domain containing [Source:MGI Symbol;Acc:MGI:2445087]
ENSMUSG00000017264	Exosc10	-0.114534	116.236	125.84	137.4	74.9	103.5	111.9	102.4	120.5	94.4	88.9	98.6	101.4	127.9	123.2	219.5	122.8	372.6	79.5	121.5	56.7	92.8	103.4	91.7	130.1	119.1	91	chr4	148558429	148582401	+	23973	3594	8	41	protein_coding	protein_coding	KNOWN		exosome component 10 [Source:MGI Symbol;Acc:MGI:1355322]
ENSMUSG00000029428	Stx2	-0.208076	54.1571	62.56	36.7	50	31.4	56.9	41.2	45.9	58.1	53.4	65.4	43.8	46.4	67.4	91.7	69.9	172.5	54.4	70.6	26.3	62.1	51.9	44.5	44.7	61.2	37.4	chr5	128984557	129008574	-	24018	4586	9	28	protein_coding	protein_coding	KNOWN		syntaxin 2 [Source:MGI Symbol;Acc:MGI:108059]
ENSMUSG00000058301	Upf1	-0.343706	14.2071	18.03	18.2	10.4	11.6	11.3	12.3	15.3	14.1	7.9	12.2	16	8.8	15.4	30.3	15.1	70.9	5.9	12	8.3	26	16.1	10.5	7.1	12	11.5	chr8	70331522	70353273	-	21752	4616	1	24	protein_coding	protein_coding	KNOWN		UPF1 regulator of nonsense transcripts homolog (yeast) [Source:MGI Symbol;Acc:MGI:107995]
ENSMUSG00000003437	Paf1	-0.0685531	133.036	139.51	130.3	109.7	109.7	100.7	146.9	133	150.8	106	141.7	117.6	117.1	143.9	200.9	154.2	338	109.3	112.2	80.6	146.7	145.1	120.5	99.8	114.5	128.4	chr7	28392951	28399388	+	6438	3438	10	32	protein_coding	protein_coding	KNOWN		Paf1, RNA polymerase II associated factor, homolog (S. cerevisiae) [Source:MGI Symbol;Acc:MGI:1923988]
ENSMUSG00000029062	Cdk11b	-0.159843	141.286	157.84	164.6	137.3	119.4	138.8	133.3	129.9	152.5	100.6	118.5	137.9	119.4	132.5	227	166.3	433.5	130	128.2	146.5	149.1	107.4	133.5	73.8	90.7	185.7	chr4	155624854	155649938	+	25085	3752	8	35	protein_coding	protein_coding	KNOWN		cyclin-dependent kinase 11B [Source:MGI Symbol;Acc:MGI:88353]
ENSMUSG00000043091	Tuba1c	-0.130673	707.743	774.84	550.2	530.2	656.2	574.1	784.1	795.2	665.4	584.7	788.9	750.7	611.7	695.2	1145.8	776	1994.5	688	561.6	691.9	841.1	520.7	735.4	530.7	530.2	654.3	chr15	99029891	99038105	+	8215	1977	1	4	protein_coding	protein_coding	KNOWN		tubulin, alpha 1C [Source:MGI Symbol;Acc:MGI:1095409]
ENSMUSG00000033713	Foxn3	-0.123795	140.786	153.4	55.4	90.5	138.5	204.5	158.8	142.9	140.2	132.1	108.5	102.3	140.9	118	263.7	174.7	494.9	125.1	81.1	112.6	167.9	81.7	168.6	72.3	93.2	136.6	chr12	99194980	99450111	-	255132	4651	9	23	protein_coding	protein_coding	KNOWN		forkhead box N3 [Source:MGI Symbol;Acc:MGI:1918625]
ENSMUSG00000028796	Phc2	-0.430434	142.114	191.52	134.5	110.7	144.1	117.9	121.2	124.7	114	126.9	160.9	191.1	121.9	137.4	238.5	145.8	510.5	158.1	189.4	119.2	212.8	135.2	151.4	129.5	178.5	130.6	chr4	128654702	128752881	+	98180	7064	12	39	protein_coding	protein_coding	KNOWN		polyhomeotic-like 2 (Drosophila) [Source:MGI Symbol;Acc:MGI:1860454]
ENSMUSG00000034659	Tmem109	-0.23692	250.221	294.88	269.5	169.9	225.3	192.7	228.6	276.8	216.3	225.3	269.6	329.1	248.5	237.7	343.5	270.3	626.5	259.6	236.1	234.7	289.7	274.6	294.6	202.3	280.9	249.8	chr19	10870660	10882001	-	11342	3798	8	17	protein_coding	protein_coding	KNOWN		transmembrane protein 109 [Source:MGI Symbol;Acc:MGI:1915789]
ENSMUSG00000024176	Sox8	-0.93502	15.25	29.16	9.6	5.4	3.8	6	8	23.4	8.9	18.7	9.3	25.7	21.6	19.9	34.1	19.1	111.1	15.3	24.1	25.3	34.9	9	25.1	18.6	12.2	16	chr17	25565892	25570686	-	4795	3118	3	7	protein_coding	protein_coding	KNOWN		SRY (sex determining region Y)-box 8 [Source:MGI Symbol;Acc:MGI:98370]
ENSMUSG00000020087	Tysnd1	-0.20161	119.793	137.76	79.1	90.2	161.2	74.1	83.6	131.1	103.3	122.1	98.5	161.7	133.4	118.5	172.1	148.2	381.2	92.9	105	114	144.6	108.9	92	100.7	116.7	121.6	chr10	61695514	61702773	+	7260	2286	1	4	protein_coding	protein_coding	KNOWN		trypsin domain containing 1 [Source:MGI Symbol;Acc:MGI:1919017]
ENSMUSG00000091455	Otogl	-2.1307	0.1	0.45		1.3								0.1					3.7				0.6	0.2					chr10	107762223	107912134	-	149912	7071	1	58	protein_coding	protein_coding	KNOWN		otogelin-like [Source:MGI Symbol;Acc:MGI:3647600]
ENSMUSG00000106282	RP23-19G21.1	-8.50064		1.29															9.1	0.1			3.6			0.1			chr5	86066757	86067895	+	1139	1139	2	2	transcribed_processed_pseudogene	pseudogene	KNOWN
ENSMUSG00000045835	Hdgfl1	-1.70724	1.07857	3.53	0.1			3.2	0.6		0.1					0.4	3.7	7	23.3	2.1		0.6	8.4	0.1		0.1		0.7	chr13	26768173	26770119	-	1947	1947	1	1	protein_coding	protein_coding	KNOWN		hepatoma derived growth factor-like 1 [Source:MGI Symbol;Acc:MGI:1194493]
ENSMUSG00000062991	Nrg1	-1.29711	14.9286	36.69	39.8	33.3	5.2	6.9	15.7	17.6	11.1	1.6	3.2	1	14.9	10	24.4	24.3	162.7	24.5	10.6	3.7	47.9	11.6	29.1	34.3	21.7	20.8	chr8	31818028	31918203	-	100176	2103	1	9	protein_coding	protein_coding	KNOWN		neuregulin 1 [Source:MGI Symbol;Acc:MGI:96083]
ENSMUSG00000020121	Srgap1	-0.645871	11.4643	17.94	17.1	11.5	6.8	18.6	11.5	8.2	5.9	3.5	10.4	11.2	10.6	12.9	16.8	15.5	56.5	12	9.5	11.5	19	17.3	14.6	13	15.9	10.1	chr10	121780991	122047315	-	266325	9132	5	29	protein_coding	protein_coding	KNOWN		SLIT-ROBO Rho GTPase activating protein 1 [Source:MGI Symbol;Acc:MGI:2152936]
ENSMUSG00000029032	Arhgef16	-0.593675	72.1286	108.85	75.2	56.2	27.3	67.1	66.3	88.1	66.9	90	63	65.7	61.8	90.2	109.2	82.8	348.4	94.6	121.9	38	90	85.1	67.7	81.9	79.7	81.2	chr4	154278486	154301676	-	23191	5481	7	29	protein_coding	protein_coding	KNOWN		Rho guanine nucleotide exchange factor (GEF) 16 [Source:MGI Symbol;Acc:MGI:2446219]
ENSMUSG00000019066	Rab3d	-0.289684	206.279	252.15	206.4	158	132.5	201.9	230.6	193.7	164.7	233.3	173.2	212.8	152.6	262.8	303.2	262.2	729.8	222.7	227.4	104.9	210.4	232.3	161.9	216	208.7	207.4	chr9	21907491	21918192	-	10702	4196	5	15	protein_coding	protein_coding	KNOWN		RAB3D, member RAS oncogene family [Source:MGI Symbol;Acc:MGI:97844]
ENSMUSG00000022031	Elp3	-0.268578	265.486	319.81	281.2	223.9	230.8	203.1	258.3	234.3	255.6	268.7	276.9	279.9	229.1	312.3	391.8	270.9	842.4	239.5	306.4	158.7	234.3	285.5	251.8	264.3	346.8	268.4	chr14	65530446	65593112	-	62667	2891	1	15	protein_coding	protein_coding	KNOWN		elongator acetyltransferase complex subunit 3 [Source:MGI Symbol;Acc:MGI:1921445]
ENSMUSG00000001829	Clpb	-0.25566	79.0357	94.36	52.9	71.6	45.2	72.2	71.1	104.6	73.8	88.8	72.9	64.1	83.4	94.1	110	101.8	297.6	75.4	90.7	42	93.1	55.8	63.1	54	66	105.9	chr7	101663633	101790168	+	126536	7855	10	35	protein_coding	protein_coding	KNOWN		ClpB caseinolytic peptidase B [Source:MGI Symbol;Acc:MGI:1100517]
ENSMUSG00000028678	Kif2c	-0.27256	186.257	224.99	157.1	146.7	91	210.1	214.7	196.6	170.4	190.6	185.1	178.9	183.5	238.6	252.8	191.5	594.9	160.2	224	115.5	209.6	168.1	162.8	160.2	214.7	239.9	chr4	117159639	117182639	-	23001	4363	8	36	protein_coding	protein_coding	KNOWN		kinesin family member 2C [Source:MGI Symbol;Acc:MGI:1921054]
ENSMUSG00000014959	Gorasp2	-0.252951	744.493	887.17	678.3	790.5	476.9	720.4	830.5	803.5	742	895.1	715.3	725.2	724.1	713.5	935.5	672.1	2158.7	827.1	851.3	394.7	823.7	660.4	687.3	692.9	850.5	925.1	chr2	70661576	70712636	+	51061	4145	6	20	protein_coding	protein_coding	KNOWN		golgi reassembly stacking protein 2 [Source:MGI Symbol;Acc:MGI:2135962]
ENSMUSG00000004677	Myo9b	-0.168169	125.45	140.96	117	98.7	54.1	130.2	151.2	139.3	118.7	146.6	103.6	112.9	114.8	142.9	147.6	178.7	373	108.5	146.7	58.2	121.5	103.3	86.4	122.7	146.5	142.8	chr8	71272714	71360712	+	87999	7297	3	45	protein_coding	protein_coding	KNOWN		myosin IXb [Source:MGI Symbol;Acc:MGI:106624]
ENSMUSG00000038299	Wdr36	-0.165344	423.779	475.24	481.6	414.9	374.5	411.5	471.7	356.4	360.3	412.6	397.8	447.6	390.2	504.1	536.7	373	1176.6	417.7	435.4	327.4	444.2	310.8	401.6	374	351.5	513.2	chr18	32837225	32866420	+	29196	3281	2	25	protein_coding	protein_coding	KNOWN		WD repeat domain 36 [Source:MGI Symbol;Acc:MGI:1917819]
ENSMUSG00000017861	Mybl2	-0.219919	51.1643	59.59	40.6	41.8	23.6	50.5	71.8	60.7	54.7	56.1	40.2	47.1	54.5	73.9	62.4	38.4	197.8	43.4	36.8	16.1	54.9	41.9	46.5	46.4	36.1	76	chr2	163054687	163084688	+	30002	4632	5	22	protein_coding	protein_coding	KNOWN		myeloblastosis oncogene-like 2 [Source:MGI Symbol;Acc:MGI:101785]
ENSMUSG00000002799	Jag2	-0.122302	35.2786	38.4	22.9	33.8	13.2	48.2	30	37.1	34.3	38.3	32.1	32.1	32.4	40.7	50.4	48.4	151.9	26.4	38.2	13.2	17.1	23.7	32.6	24.1	27.6	29.2	chr12	112908590	112929495	-	20906	4054	1	26	protein_coding	protein_coding	KNOWN		jagged 2 [Source:MGI Symbol;Acc:MGI:1098270]
ENSMUSG00000021998	Lcp1	-0.22246	80.3357	93.73	80.9	71.1	23.9	97.9	96.6	77.1	78.7	91.8	80.8	59.6	58	109.3	108.9	90.1	343.4	84	74.9	30.9	65	31.8	61.2	90.2	68.4	87.5	chr14	75131101	75230842	+	99742	9504	11	38	protein_coding	protein_coding	KNOWN		lymphocyte cytosolic protein 1 [Source:MGI Symbol;Acc:MGI:104808]
ENSMUSG00000025813	Homer2	-0.324582	37.7857	47.32	22.9	28.6	20	57.2	47.8	34.8	28.2	38.6	26.9	32.1	30.1	63.4	50.8	47.6	153.4	41.9	39.4	18.4	37.3	23.6	47	33.7	25.6	52.9	chr7	81600481	81706925	-	106445	11149	2	10	protein_coding	protein_coding	KNOWN		homer homolog 2 (Drosophila) [Source:MGI Symbol;Acc:MGI:1347354]
ENSMUSG00000029765	Plxna4	-0.873526	30.4929	55.87	13	16	13.6	27.6	46.2	48.8	24.4	33.2	35.6	16.4	33	44.5	43.1	31.5	175.3	40.4	62.7	20.6	50.9	38.8	23.5	34.4	53.9	58.2	chr6	32144268	32588192	-	443925	12877	1	32	protein_coding	protein_coding	KNOWN		plexin A4 [Source:MGI Symbol;Acc:MGI:2179061]
ENSMUSG00000098112	Bin2	-1.0138	128.414	259.3	72.5	97.3	54.3	99	121.3	190.3	119.1	153.3	130.4	66.8	114.5	156.3	239.5	183.2	809.6	156.7	315.1	92.6	301.9	169.4	246.4	124	185.1	192.2	chr15	100641077	100669553	-	28477	2530	7	21	protein_coding	protein_coding	KNOWN		bridging integrator 2 [Source:MGI Symbol;Acc:MGI:3611448]
ENSMUSG00000039768	Dnajc11	-0.555496	135.607	199.3	93.9	95.4	101.4	146.9	126.8	140.9	126.7	171.9	131	159.3	125.7	132	211.4	135.2	512.1	146.2	215.7	88.3	226.1	128.7	150.7	134.9	202.8	187.5	chr4	151933691	151982137	+	48447	10678	12	42	protein_coding	protein_coding	KNOWN		DnaJ (Hsp40) homolog, subfamily C, member 11 [Source:MGI Symbol;Acc:MGI:2443386]
ENSMUSG00000004947	Dtx2	-0.391494	128.286	168.28	92.4	95.3	66.1	139.8	113.1	133.2	107.6	153.4	138.8	126.7	122.5	142.8	230.7	133.6	450.1	149.1	180.4	66.4	175	106.7	121.9	123.3	145.4	164.5	chr5	135994800	136032872	+	38073	7032	9	30	protein_coding	protein_coding	KNOWN		deltex 2 homolog (Drosophila) [Source:MGI Symbol;Acc:MGI:1921448]
ENSMUSG00000029330	Cds1	-0.545889	205.914	300.62	211.8	174.7	116.2	174.1	249.2	266	242.7	206.1	181.3	142.4	170.2	207.7	285.3	255.1	768.5	328.6	276.2	114.5	240.4	228.7	214.9	264.9	252.9	316.6	chr5	101765130	101823858	+	58729	3939	2	15	protein_coding	protein_coding	KNOWN		CDP-diacylglycerol synthase 1 [Source:MGI Symbol;Acc:MGI:1921846]
ENSMUSG00000027315	Spint1	-0.728208	178.921	296.4	153.8	150.3	82.4	125.8	150.1	215.9	160.2	212.5	151.5	163.5	212.4	232.3	296.1	198.1	859.8	308.8	296.1	63.4	280.4	147.5	213.1	222	217.5	355.4	chr2	119237362	119249527	+	12166	2767	5	19	protein_coding	protein_coding	KNOWN		serine protease inhibitor, Kunitz type 1 [Source:MGI Symbol;Acc:MGI:1338033]
ENSMUSG00000037979	Ccdc92	-0.634251	115.15	178.73	121.5	72.5	41.2	118.4	116.7	112.4	139.1	134.1	109.2	117	84.5	110.2	201.3	134	510.9	142.4	224.5	35.3	161.4	162.4	132.4	112.9	100.1	205	chr5	124834418	124862424	-	28007	2729	3	9	protein_coding	protein_coding	KNOWN		coiled-coil domain containing 92 [Source:MGI Symbol;Acc:MGI:106485]
ENSMUSG00000050605	Zfp61	-0.323509	163.5	204.6	152.6	120.6	107.1	125.1	190.1	205.1	149.1	176	154.7	159.8	159.4	213.8	225.7	149.9	448.7	159.8	185.3	126.1	193.6	131.3	188.5	184.8	208.5	219.4	chr7	24291039	24301232	-	10194	3431	8	22	protein_coding	protein_coding	KNOWN		zinc finger protein 61 [Source:MGI Symbol;Acc:MGI:99663]
ENSMUSG00000029613	Eif2ak1	-0.357715	113.157	145	90.1	62.6	97.9	105.6	136.3	131.5	124.2	110.9	121.5	116.3	110.4	113.2	134.3	129.4	378.5	132.6	126.8	55.1	114.6	133	130.3	138	101	140.1	chr5	143817788	143904251	+	86464	5670	3	19	protein_coding	protein_coding	KNOWN		eukaryotic translation initiation factor 2 alpha kinase 1 [Source:MGI Symbol;Acc:MGI:1353448]
ENSMUSG00000020739	Nup85	-0.228273	346.114	405.45	368.1	299.8	274.1	281.2	359	337.6	338.1	348.1	424.6	298.5	380.6	344.5	399.2	392.2	837.9	389.7	400.5	277.3	297.4	364.7	403.6	331.2	358.3	393.9	chr11	115564434	115583985	+	19552	3385	9	33	protein_coding	protein_coding	KNOWN		nucleoporin 85 [Source:MGI Symbol;Acc:MGI:3046173]
ENSMUSG00000053644	Aldh7a1	-0.248987	138.029	164.03	117.3	147.3	92.6	136	151.7	164.7	153.5	126.3	152.8	118.5	141.1	148.3	160	122.3	368.6	171.6	154.3	84.6	129.2	148.3	160.1	141.5	144.6	137.5	chr18	56509687	56572951	-	63265	5181	9	39	protein_coding	protein_coding	KNOWN		aldehyde dehydrogenase family 7, member A1 [Source:MGI Symbol;Acc:MGI:108186]
ENSMUSG00000003234	Abcf3	-0.290525	415.629	508.35	378.5	384.5	216.7	377.8	439.5	457.3	450	466.7	388.5	412.7	437.1	553.6	465	390.9	1156.9	500.7	549	197	425.2	456.6	417.4	361.7	489.1	529.9	chr16	20548577	20561379	+	12803	3557	5	28	protein_coding	protein_coding	KNOWN		ATP-binding cassette, sub-family F (GCN20), member 3 [Source:MGI Symbol;Acc:MGI:1351656]
ENSMUSG00000025586	Cpeb1	-0.346573	924.086	1175.01	595.4	704	387.3	1164.5	960.5	1138.6	1026.7	1143.1	945	754.8	935.9	1160.1	1034.5	986.8	2854.9	1070.1	1261.1	395.3	1101.9	851.1	1088.4	966.3	957.8	1203.2	chr7	81347026	81455465	-	108440	4192	9	26	protein_coding	protein_coding	KNOWN		cytoplasmic polyadenylation element binding protein 1 [Source:MGI Symbol;Acc:MGI:108442]
ENSMUSG00000033159	Cnppd1	-0.328276	144.586	181.53	118.8	132.9	84	141.1	159.7	148.7	172	173.4	116.6	154	137.1	161.1	162.8	162	404.9	156	162.9	81.2	153.9	155.3	217.7	150.1	181	152.3	chr1	75134554	75142711	-	8158	5635	8	22	protein_coding	protein_coding	KNOWN		cyclin Pas1/PHO80 domain containing 1 [Source:MGI Symbol;Acc:MGI:1916421]
ENSMUSG00000032939	Nup93	-0.239377	242.671	286.47	213.4	183.1	126.8	252.1	280.4	303.3	255.9	241.8	224.3	184.6	242.3	370	236.2	283.2	624.7	258.5	278.2	183.6	237.9	238.4	247.8	268	244.5	283.1	chr8	94214597	94315066	+	100470	2882	2	24	protein_coding	protein_coding	KNOWN		nucleoporin 93 [Source:MGI Symbol;Acc:MGI:1919055]
ENSMUSG00000096883	Shisa8	-0.357323	162.257	207.86	98.2	121.9	92.5	108.9	123.6	268.8	158.2	233.8	134.5	274.2	155.5	163.9	216.1	121.5	669.4	227.5	176.6	57.1	177	153.4	154.7	89.4	147.2	226.3	chr15	82206952	82212815	-	5864	1804	1	4	protein_coding	protein_coding	KNOWN		shisa family member 8 [Source:MGI Symbol;Acc:MGI:2146080]
ENSMUSG00000021266	Wars	-0.185048	103.443	117.6	67.2	93	105	99.2	78.4	87.3	124	97.2	122.5	149.5	93.2	84.5	136.1	111.1	390.3	66.9	112.9	55	87	69.8	106.7	72.6	135.9	78.9	chr12	108860030	108894174	-	34145	3447	7	22	protein_coding	protein_coding	KNOWN		tryptophanyl-tRNA synthetase [Source:MGI Symbol;Acc:MGI:104630]
ENSMUSG00000037526	Atg14	-0.140678	172.864	190.57	122.3	165.1	136.5	174.1	186.7	176.8	182.7	167.4	190.4	192.8	198.7	151	171.2	204.4	412.7	179.8	194.2	115.9	160.3	147.8	169.4	149.8	197.6	178.2	chr14	47540894	47568434	-	27541	3450	1	10	protein_coding	protein_coding	KNOWN		autophagy related 14 [Source:MGI Symbol;Acc:MGI:1261775]
ENSMUSG00000006301	Tmbim1	-0.356807	41.0429	52.56	23.5	34.5	46	43.3	43.6	44.7	44.2	43.8	44.5	41	36.1	37.9	57	34.5	133.6	36.3	58.3	28	50.7	47.5	48	31.8	44.7	46.7	chr1	74288247	74305622	-	17376	12659	8	28	protein_coding	protein_coding	KNOWN		transmembrane BAX inhibitor motif containing 1 [Source:MGI Symbol;Acc:MGI:1916910]
ENSMUSG00000008129	4930432K21Rik	-0.734612	67.3143	112.01	27.8	65.3	81.5	70	68.2	77	60.3	77.6	77.1	65.1	51.8	58.1	95.8	66.8	360.4	57.3	138.8	16.9	99.3	74.7	117.2	52.3	126.6	76.6	chr8	84148025	84172590	+	24566	2406	3	13	protein_coding	protein_coding	KNOWN		RIKEN cDNA 4930432K21 gene [Source:MGI Symbol;Acc:MGI:1921916]
ENSMUSG00000078619	Smarcd2	-0.500399	156.014	220.7	121.4	163.7	155.5	186.2	141.7	169.4	134	133.7	167.4	203.5	130.4	125.8	232.3	119.2	540.3	149.2	244.3	95.5	182.8	226.3	151.3	181	231.7	204.6	chr11	106263179	106272972	-	9794	3589	9	31	protein_coding	protein_coding	KNOWN		SWI/SNF related, matrix associated, actin dependent regulator of chromatin, subfamily d, member 2 [Source:MGI Symbol;Acc:MGI:1933621]
ENSMUSG00000001472	Tcf25	-0.0791545	307.45	324.79	326.7	304.6	355.6	353.6	303.6	284.7	257.1	232.8	275.8	349	302.3	260.9	426.4	271.2	893.9	246.5	238.2	228.9	333.1	262.5	288.5	242.7	280.4	233.2	chr8	123373824	123404173	+	30350	3765	2	20	protein_coding	protein_coding	KNOWN		transcription factor 25 (basic helix-loop-helix) [Source:MGI Symbol;Acc:MGI:1914105]
ENSMUSG00000059409	Ppp2r5d	-0.24595	72.25	85.68	82.9	65.9	83.8	84.2	68.6	87.4	58	45.9	49.4	89.4	43.8	57.3	140.3	54.6	305.4	49.7	71.8	44.2	76.1	61.4	76.6	29	84.5	58.1	chr17	46682991	46705002	-	22012	2926	1	15	protein_coding	protein_coding	KNOWN		protein phosphatase 2, regulatory subunit B', delta [Source:MGI Symbol;Acc:MGI:2388481]
ENSMUSG00000005823	Gpr108	-0.156736	149	166.1	165.4	170.5	174.3	144.9	161.6	153.1	125.9	134.7	124.6	123.1	149.5	113.6	198.6	146.2	393.2	138.2	105.6	118.7	185.9	157	156.4	125.4	169.7	110.9	chr17	57234914	57247641	-	12728	2095	1	17	protein_coding	protein_coding	KNOWN		G protein-coupled receptor 108 [Source:MGI Symbol;Acc:MGI:1925558]
ENSMUSG00000068040	Tm9sf4	-0.0256903	72.1143	73.41	86.2	90.9	64.2	65.4	61.4	67.1	62.9	80.2	71.7	71.4	58.5	59.3	108.8	61.6	202.3	47.7	53.9	56	78.1	54.7	75.6	49.1	57.5	59.2	chr2	153161303	153210466	+	49164	7281	10	38	protein_coding	protein_coding	KNOWN		transmembrane 9 superfamily protein member 4 [Source:MGI Symbol;Acc:MGI:2139220]
ENSMUSG00000054309	Cpsf3	0.021811	345.321	340.14	325.3	413.2	383.7	304.5	338.3	327	365.6	267.5	334.4	304.6	304.6	340.7	459.6	365.5	785.3	283.5	278.6	263.1	317.8	295.4	271.6	275.3	390.4	240.4	chr12	21286297	21315056	+	28760	2560	1	18	protein_coding	protein_coding	KNOWN		cleavage and polyadenylation specificity factor 3 [Source:MGI Symbol;Acc:MGI:1859328]
ENSMUSG00000026229	Psmd1	0.0366557	178.057	173.59	154	195.3	273.3	146.9	143.4	161.4	138.4	144.3	179	137.2	167.6	155.5	283.9	212.6	578.4	93.7	69.4	144	193.9	95.8	189.1	130.8	123.2	117.6	chr1	86064387	86139151	+	74765	7265	9	39	protein_coding	protein_coding	KNOWN		proteasome (prosome, macropain) 26S subunit, non-ATPase, 1 [Source:MGI Symbol;Acc:MGI:1917497]
ENSMUSG00000005103	Wdr1	-0.120798	448.821	488.02	355.6	545.6	513.7	380.1	381.4	330.3	385.3	413.6	486.9	545	438.6	386.1	692.6	428.7	1361.7	423.4	353	423.5	478.5	393.3	317.9	336.7	406.3	385.9	chr5	38526814	38561666	-	34853	2948	1	15	protein_coding	protein_coding	KNOWN		WD repeat domain 1 [Source:MGI Symbol;Acc:MGI:1337100]
ENSMUSG00000022680	Pdxdc1	-0.262621	39.4857	47.37	35.9	48.1	49.9	34.3	39.1	36.6	25.8	23.3	32.7	52.3	33.1	29.8	71.6	40.3	150.8	49.4	25.1	42.9	52	20.7	47.2	30.3	27.5	27.8	chr16	13833148	13903131	-	69984	7973	15	54	protein_coding	protein_coding	KNOWN		pyridoxal-dependent decarboxylase domain containing 1 [Source:MGI Symbol;Acc:MGI:1920909]
ENSMUSG00000078652	Psme3	-0.296322	401.364	492.88	344.1	431.1	443.6	378.9	305.7	313.3	285	326.2	416	552.2	333.9	359.8	621.6	507.7	1266	334.7	387.7	449.7	595.2	251.5	491.6	393.1	322.4	436.9	chr11	101316213	101323537	+	7325	2949	5	19	protein_coding	protein_coding	KNOWN		proteaseome (prosome, macropain) activator subunit 3 (PA28 gamma, Ki) [Source:MGI Symbol;Acc:MGI:1096366]
ENSMUSG00000024966	Stip1	-0.197276	580.429	665.48	371.9	564.3	704.4	500.3	377.9	493.9	370.1	344	795.9	883.7	607.9	399.4	1214	498.3	2354.8	300.9	437.1	597.7	768	224.6	623.4	284.7	439.5	624.1	chr19	7020696	7040026	-	19331	2173	1	14	protein_coding	protein_coding	KNOWN		stress-induced phosphoprotein 1 [Source:MGI Symbol;Acc:MGI:109130]
ENSMUSG00000098195	Gm7693	-1.66185	0.335714	1.07	1.2												1.9	1.6	7.4				1		1.1	0.1	1.1		chr7	72712634	72713621	-	988	988	1	1	processed_pseudogene	pseudogene	KNOWN		predicted gene 7693 [Source:MGI Symbol;Acc:MGI:3649138]
ENSMUSG00000029030	Tprgl	-0.311702	934.657	1160.07	1147.5	937	941.9	923.9	911.9	784.9	743.1	911.8	706	969.2	746	800.4	1405.1	1156.5	2531.6	965.4	889.8	918.3	1246.1	679	1255.5	865.3	1162.8	1086.9	chr4	154157485	154160666	-	3182	2242	5	11	protein_coding	protein_coding	KNOWN		transformation related protein 63 regulated like [Source:MGI Symbol;Acc:MGI:1915058]
ENSMUSG00000079445	B3gnt7	-0.25414	13.2643	15.82	11.7	7.3	18.2	13.8	13.1	8.7	11.6	10.4	15.3	15	5.9	7.8	21.8	25.1	66.6	8.8	11.5	1.6	17.7	7.1	20.4	6.6	11.8	6.1	chr1	86302832	86307305	+	4474	4137	3	5	protein_coding	protein_coding	KNOWN		UDP-GlcNAc:betaGal beta-1,3-N-acetylglucosaminyltransferase 7 [Source:MGI Symbol;Acc:MGI:2384394]
ENSMUSG00000035845	Alg12	-0.472893	35.6214	49.44	36.2	30.7	48.6	16.8	26.6	39.3	28.4	34.8	32.9	19.1	39	16.1	75	55.2	165.1	42.6	8.5	30.7	56.1	37.6	34.6	44.4	45.5	29.3	chr15	88805244	88819318	-	14075	2356	4	17	protein_coding	protein_coding	KNOWN		asparagine-linked glycosylation 12 (alpha-1,6-mannosyltransferase) [Source:MGI Symbol;Acc:MGI:2385025]
ENSMUSG00000018661	Cog1	-0.816735	11.8071	20.8	4.5	15.1	18.3	13.6	12.8	9.1	6.1	6.1	14.2	11.7	10	8.6	24.2	11	64	15	17.1	16.3	21	11.2	12.7	15.6	26.1	9	chr11	113649169	113667054	+	17886	4987	8	29	protein_coding	protein_coding	KNOWN		component of oligomeric golgi complex 1 [Source:MGI Symbol;Acc:MGI:1333873]
ENSMUSG00000032867	Fbxw8	-0.237441	24.3357	28.69	20.4	28.2	28.9	30.5	25.4	20.2	14.9	14	27.3	24.3	19.6	19	50.1	17.9	87.5	18.9	23.1	24.6	26.6	17.3	18.5	12.5	36.4	21.5	chr5	118064981	118155458	-	90478	4978	1	11	protein_coding	protein_coding	KNOWN		F-box and WD-40 domain protein 8 [Source:MGI Symbol;Acc:MGI:1923041]
ENSMUSG00000044268	Gm4895	-1.25099	1.46429	3.49	1.1	3.7	2.8	0.9		2	0.1	0.5	3.4				3.3	2.7	17.6	0.1	1.1	2.9	1.8	3.3	2.8	0.1	1	4.2	chr10	22153280	22154416	-	1137	1137	1	1	processed_pseudogene	pseudogene	KNOWN		predicted gene 4895 [Source:MGI Symbol;Acc:MGI:3648582]
ENSMUSG00000017288	Vps53	-0.111301	56.6929	61.24	62.5	69.4	65.4	61.1	56.2	51	48.2	50.9	59.7	57.7	44.7	49.5	68.2	49.2	140	52.5	54.4	57.5	47.9	48.8	58.5	32.3	59	61.5	chr11	76046226	76179647	-	133422	5203	16	51	protein_coding	protein_coding	KNOWN		vacuolar protein sorting 53 (yeast) [Source:MGI Symbol;Acc:MGI:1915549]
ENSMUSG00000072423	Psmb11	-1.34097	2.15714	5.47	3.2	0.3	3.3		1.7	2.2	7.9	0.6	1.1	1	3	2.8	2.8	0.3	24.7	1.6	2.9	1.3	5.7	4.3	4.7	2	2.8	4.7	chr14	54625310	54629556	+	4247	4247	1	1	protein_coding	protein_coding	KNOWN		proteasome (prosome, macropain) subunit, beta type, 11 [Source:MGI Symbol;Acc:MGI:1921152]
ENSMUSG00000040055	Gjb6	-2.09847	0.221429	0.96							2.6				0.5				6.9				0.9			0.7		1.1	chr14	57123303	57133611	-	10309	2269	3	8	protein_coding	protein_coding	KNOWN		gap junction protein, beta 6 [Source:MGI Symbol;Acc:MGI:107588]
ENSMUSG00000019900	Rfx6	-2.88753	0.0928571	0.71				0.3					1						4.7			0.3			1.3		0.6	0.2	chr10	51677756	51730429	+	52674	3995	3	21	protein_coding	protein_coding	KNOWN		regulatory factor X, 6 [Source:MGI Symbol;Acc:MGI:2445208]
ENSMUSG00000036026	Tmem63b	-0.390674	24.1714	31.69	23.6	16.2	18.2	32.4	32.4	20.2	20.5	15.4	28.2	24.1	18.5	25.2	32.3	31.2	94.6	20.2	21.5	22.3	22.3	16.5	46.8	22.7	23.2	26.8	chr17	45660171	45686905	-	26735	5098	9	38	protein_coding	protein_coding	KNOWN		transmembrane protein 63b [Source:MGI Symbol;Acc:MGI:2387609]
ENSMUSG00000092051	Gm17229	-5.20945	0.0357143	1.45													0.5		8.3	0.1		0.6	2.3	0.1	3	0.1			chr10	20518011	20519768	-	1758	1758	1	1	processed_pseudogene	pseudogene	KNOWN		predicted gene 17229 [Source:MGI Symbol;Acc:MGI:4938056]
ENSMUSG00000054385	Ceacam2	-3.18701	0.835714	7.64		0.3		2.4		3.2		0.6			0.9	1.3	3		38.2	0.4	5.1		6.5	1.3	18	0.1	0.8	6	chr7	25516042	25540004	-	23963	3935	4	12	protein_coding	protein_coding	KNOWN		carcinoembryonic antigen-related cell adhesion molecule 2 [Source:MGI Symbol;Acc:MGI:1347246]
ENSMUSG00000060212	Pcnxl2	-3.00449	1	8.05		1.2	0.7	0.9	1.3	1.1		1.8		0.1	1	0.2	3.7	2	38.2	9.3	0.8	2.9	4.5	3.2	17.5	0.8	1.7	1.6	chr8	125751508	125898317	-	146810	9574	6	42	protein_coding	protein_coding	KNOWN		pecanex-like 2 (Drosophila) [Source:MGI Symbol;Acc:MGI:2445010]
ENSMUSG00000041544	Ptchd2	-2.79553	0.0214286	0.17		0.2						0.1							1.1						0.6				chr4	148240264	148287965	-	47702	5450	3	25	protein_coding	protein_coding	KNOWN		patched domain containing 2 [Source:MGI Symbol;Acc:MGI:2444403]
ENSMUSG00000100851	Gm28928	-7.35226		0.58															3.6						2.1	0.1			chr1	124505757	124846039	-	340283	1443	1	3	lincRNA	lncRNA	NOVEL		predicted gene 28928 [Source:MGI Symbol;Acc:MGI:5579634]
ENSMUSG00000089817	Gm7162	-2.47315	0.764286	4.26						4.3							6.4		25.6	0.1		2.1		2.4	12.3	0.1			chr17	12819819	12820842	-	1024	1024	1	1	processed_pseudogene	pseudogene	KNOWN		predicted gene 7162 [Source:MGI Symbol;Acc:MGI:3645097]
ENSMUSG00000082254	Gm11922	-1.7762	1.18571	4.07	4.8	2.1	2.3			2.3			2.1	1.5				1.5	24.2	0.2		4.6		2.7	8.8	0.2			chr4	31380472	31380946	+	475	475	1	1	processed_pseudogene	pseudogene	KNOWN		predicted gene 11922 [Source:MGI Symbol;Acc:MGI:3650177]
ENSMUSG00000099471	Gm8451	-1.17275	17.4571	39.36	30.2	23.5		39.4	26.2	25.7	13.2	2.9	4.3	8.1	26	13.2	30.4	1.3	160.9	29.1	7.6		45.4	13.9	68.5	19.5	21.9	26.8	chr1	127282662	127283108	-	447	447	1	1	processed_pseudogene	pseudogene	KNOWN		predicted gene 8451 [Source:MGI Symbol;Acc:MGI:3644810]
ENSMUSG00000035107	Dcbld2	-0.366683	29.5714	38.13	37.4	36.4	28.8	34.9	22.9	27.2	22.3	18.5	29.1	22.3	32.1	26	43.8	32.3	115.5	30.6	29.9	13.6	40.3	16.5	53.7	12.3	24.7	44.2	chr16	58408443	58469727	+	61285	8401	7	30	protein_coding	protein_coding	KNOWN		discoidin, CUB and LCCL domain containing 2 [Source:MGI Symbol;Acc:MGI:1920629]
ENSMUSG00000044092	C130050O18Rik	-1.38351	4.27143	11.15	3.1	0.7	5.8	5.6	3.4	2.6	1.4	0.2	2.7	1.1	6.2	14	12.8	0.2	46.9	14.6	2.8	1	9.9	6.1	16.3	5.4	3.8	4.7	chr5	139405280	139415623	+	10344	3180	3	8	protein_coding	protein_coding	NOVEL		RIKEN cDNA C130050O18 gene [Source:MGI Symbol;Acc:MGI:2442694]
ENSMUSG00000032735	Ablim3	-1.92279	3.89286	14.77	3	3.2	8.8	18.7	3.4	6.8	3.2	3.7		0.1	1.8		1	0.8	66.4	18.9	13.3	3.6	15.8	10.4	5.1	4.7	3.3	6.2	chr18	61799395	61911852	-	112458	4560	2	25	protein_coding	protein_coding	KNOWN		actin binding LIM protein family, member 3 [Source:MGI Symbol;Acc:MGI:2442582]
ENSMUSG00000090535	Gm8540	-2.917	0.192857	1.48				2.7											8.5	1.8	1.5				1.5	0.1		1.4	chr10	22040701	22048512	-	7812	732	1	5	unprocessed_pseudogene	pseudogene	KNOWN		predicted gene 8540 [Source:MGI Symbol;Acc:MGI:3645422]
ENSMUSG00000029175	Slc35f6	-0.67215	29.0929	46.36	22.2	43.8	26.6	43.2	17.4	25.5	30.5	29.4	33.7	27.9	20.6	20.1	40.4	26	119.6	45.6	34.1	19.9	56.2	24.6	48.1	39.6	26.4	49.5	chr5	30647933	30659729	+	11797	8495	7	18	protein_coding	protein_coding	KNOWN		solute carrier family 35, member F6 [Source:MGI Symbol;Acc:MGI:1922169]
ENSMUSG00000037996	Slc24a2	-0.396469	11.6	15.27	24	5.8	5	20.2	8	14.2	6.3	3	6.6	9.1	9.2	11.6	24.8	14.6	61.9	11.6	2.9	4.4	12.1	5.5	17.7	16	11.7	8.9	chr4	86983124	87230477	-	247354	12217	9	27	protein_coding	protein_coding	KNOWN		solute carrier family 24 (sodium/potassium/calcium exchanger), member 2 [Source:MGI Symbol;Acc:MGI:1923626]
ENSMUSG00000029408	Abcb9	-0.317985	16.6929	20.81	17.5	10.3	8.2	32.5	20.9	16.3	14.8	11.2	14.2	6.3	15.4	25.1	28.8	12.2	69.1	15.9	22.7	9.4	20.3	10.9	13.2	10.1	17.4	19.1	chr5	124061530	124095798	-	34269	5601	6	22	protein_coding	protein_coding	KNOWN		ATP-binding cassette, sub-family B (MDR/TAP), member 9 [Source:MGI Symbol;Acc:MGI:1861729]
ENSMUSG00000045010	Gm4779	-0.456383	52.0143	71.37	34.7	11.8	49.8	113.9	30.3	54.7	39.6	38.5	31.9	59.2	9.4	105.9	90.2	58.3	263	46.4	67.3	27.2	54.5	21.5	51.6	63.3	49.5	69.4	chrX	101790053	101793308	-	3256	1249	3	11	antisense	lncRNA	NOVEL		predicted gene 4779 [Source:MGI Symbol;Acc:MGI:3646776]
ENSMUSG00000089648	Gm15790	-1.36696	0.478571	1.24		0.8	0.9	0.8		0.9				1.3			0.7	1.3	5.8	0.1	0.9	1.8	1.6		0.9	0.1		1.2	chr1	129796608	129797858	-	1251	1251	1	1	processed_pseudogene	pseudogene	KNOWN		predicted pseudogene 15790 [Source:MGI Symbol;Acc:MGI:3783232]
ENSMUSG00000037108	Zcwpw1	-1.15788	7.39286	16.5	15.2	9.9	3.1	5.1	1.9	3.5	2.1	5.3	2.5	4.1	3.5	2.5	19.9	24.9	69	5.5	5.1	18.6	23.9	4.1	11	5.7	2.5	19.6	chr5	137787798	137822621	+	34824	5697	5	24	protein_coding	protein_coding	KNOWN		zinc finger, CW type with PWWP domain 1 [Source:MGI Symbol;Acc:MGI:2685899]
ENSMUSG00000030231	Plekha5	-0.372031	18.8143	24.35	23.4	8.4	34.8	16.2	25.3	10.8	17.8	10.2	14.4	10.8	11.4	18.8	40.2	20.9	92.1	7.3	17	18.8	28.5	22.7	22.9	12.1	4	18.1	chr6	140424099	140594906	+	170808	5133	1	31	protein_coding	protein_coding	KNOWN		pleckstrin homology domain containing, family A member 5 [Source:MGI Symbol;Acc:MGI:1923802]
ENSMUSG00000056234	Ncoa4	-0.346878	18.8071	23.92	28.9	11.3	28.4	19.4	21.5	21.3	10.5	14.9	15.9	14.6	15.9	11.6	28.5	20.6	84.3	11.3	11.4	28	35	8.5	24.7	5.1	8.3	22.6	chr14	32159865	32179855	+	19991	4452	8	25	protein_coding	protein_coding	KNOWN		nuclear receptor coactivator 4 [Source:MGI Symbol;Acc:MGI:1350932]
ENSMUSG00000057219	Armc7	-0.505082	21.2714	30.19	15.7	17.8	27.3	20.3	24.2	17.4	16.1	20	31	19	5.3	21	40.2	22.5	91.5	26.8	23.1	28.5	41.7	20.6	17.2	25.4	9.9	17.2	chr11	115475667	115490467	+	14801	3069	4	9	protein_coding	protein_coding	KNOWN		armadillo repeat containing 7 [Source:MGI Symbol;Acc:MGI:2679719]
ENSMUSG00000000811	Txnrd3	-0.496706	150.021	211.68	148.8	212.7	107.3	179.2	121.1	132.3	122.1	133	99.6	142.8	136.2	153.5	179.4	232.3	572.4	231.9	219.1	91.9	198	155.4	105.1	148.4	170.5	224.1	chr6	89643988	89675529	+	31542	2836	2	16	protein_coding	protein_coding	KNOWN		thioredoxin reductase 3 [Source:MGI Symbol;Acc:MGI:2386711]
ENSMUSG00000020527	Myo19	-0.534831	21.0857	30.55	20	31.1	4.3	14	6.8	24.1	29.3	24.3	17.1	26.5	19.1	21.8	29.9	26.9	90	26.6	29.4	8.2	19.7	19.3	17.1	33	29.3	32.9	chr11	84880148	84911226	+	31079	7113	7	37	protein_coding	protein_coding	KNOWN		myosin XIX [Source:MGI Symbol;Acc:MGI:1913446]
ENSMUSG00000043155	Hpdl	-0.701368	33.7	54.8	17.2	29	24.2	31.1	13.8	32.8	40.1	35.5	54.3	34.8	14.2	39	75.9	29.9	213.2	86.3	34.4	18.2	32.7	2.8	28.1	72	24.7	35.6	chr4	116819904	116821707	-	1804	1804	1	1	protein_coding	protein_coding	KNOWN		4-hydroxyphenylpyruvate dioxygenase-like [Source:MGI Symbol;Acc:MGI:2444646]
ENSMUSG00000024732	Ccdc86	-0.390109	83.3571	109.24	63.9	58.2	66.1	54.7	60.3	82	76	88.5	105.7	104.3	76.8	111	142.8	76.7	287.6	128.1	87.1	60.1	88.1	67.5	75	93.4	116.6	88.9	chr19	10941481	10949266	-	7786	5774	3	6	protein_coding	protein_coding	KNOWN		coiled-coil domain containing 86 [Source:MGI Symbol;Acc:MGI:1277220]
ENSMUSG00000084336	Olfr1267-ps1	-2.6581	0.0857143	0.56					1.2										5.6										chr2	90085530	90086459	-	930	930	1	1	unprocessed_pseudogene	pseudogene	KNOWN		olfactory receptor 1267, pseudogene 1 [Source:MGI Symbol;Acc:MGI:3031101]
ENSMUSG00000069892	9930111J21Rik2	-1.83188	0.0142857	0.06					0.2										0.6										chr11	49015874	49051242	-	35369	7017	3	8	protein_coding	protein_coding	KNOWN		RIKEN cDNA 9930111J21 gene 2 [Source:MGI Symbol;Acc:MGI:3711310]
ENSMUSG00000039194	Rlbp1	-2.24154	0.107143	0.52		0.5			1										4.7									0.5	chr7	79374871	79387027	-	12157	2202	2	10	protein_coding	protein_coding	KNOWN		retinaldehyde binding protein 1 [Source:MGI Symbol;Acc:MGI:97930]
ENSMUSG00000057967	Fgf18	-1.19944	1.12143	2.58			2.7		4.7	1	1.3					3.7	2.3		23.8	0.1			1.7	0.1		0.1			chr11	33117430	33147400	-	29971	1187	2	6	protein_coding	protein_coding	KNOWN		fibroblast growth factor 18 [Source:MGI Symbol;Acc:MGI:1277980]
ENSMUSG00000037086	Prr32	-1.49084	0.335714	0.95					4									0.7	8.4			1				0.1			chrX	45090904	45092791	+	1888	1110	1	2	protein_coding	protein_coding	NOVEL		proline rich 32 [Source:MGI Symbol;Acc:MGI:1916050]
ENSMUSG00000066141	Gm11232	-1.18194	0.328571	0.75			0.7		3.9										7.4							0.1			chr4	71755643	71757965	-	2323	1680	1	3	protein_coding	protein_coding	NOVEL		predicted gene 11232 [Source:MGI Symbol;Acc:MGI:3651439]
ENSMUSG00000059187	Fam19a1	-1.18214	3.75714	8.53	3.5	0.3		2.7	21.6	2.8	1.4	1.1	1.4	4.7	0.6	0.8	5.8	5.9	48.2	3.1	1.6		8	10.7	3.3	3.4	4.1	2.9	chr6	96113154	96657198	+	544045	4214	4	11	protein_coding	protein_coding	KNOWN		family with sequence similarity 19, member A1 [Source:MGI Symbol;Acc:MGI:2443695]
ENSMUSG00000031930	Wwp2	-0.136942	84.2143	92.6	69.4	85.6	82.5	96.2	123.5	91.1	86	101.9	56.7	69.9	83.5	62.1	80.8	89.8	233.1	93.5	75.2	58.1	87	71.2	72.6	86.1	68.6	80.6	chr8	107436398	107558594	+	122197	4280	1	24	protein_coding	protein_coding	KNOWN		WW domain containing E3 ubiquitin protein ligase 2 [Source:MGI Symbol;Acc:MGI:1914144]
ENSMUSG00000074063	Osgin1	-0.349127	26.4714	33.72	36.5	21.2	31	30.7	46.3	25.1	14.2	21.7	14.1	18.2	15.3	17.1	43.5	35.7	124.8	16.4	36	23	24.7	15.9	25.3	22.3	23.1	25.7	chr8	119434124	119446256	+	12133	2674	6	19	protein_coding	protein_coding	KNOWN		oxidative stress induced growth inhibitor 1 [Source:MGI Symbol;Acc:MGI:1919089]
ENSMUSG00000036196	Slc26a8	-1.20389	0.492857	1.14			0.3	0.7	3.2	0.6			1.9				0.2		7.5	0.3			0.2		0.3	1		2.1	chr17	28637783	28689987	-	52205	4179	2	21	protein_coding	protein_coding	KNOWN		solute carrier family 26, member 8 [Source:MGI Symbol;Acc:MGI:2385046]
ENSMUSG00000082002	Gm6568	-2.18235	0.464286	2.12	4.9				1.6										13.5	0.1			1.4			2.2		4	chrX	157540866	157541562	+	697	697	1	1	processed_pseudogene	pseudogene	KNOWN		predicted pseudogene 6568 [Source:MGI Symbol;Acc:MGI:3647518]
ENSMUSG00000034906	Ncaph	-0.162473	189	211.53	181.9	119.9	138	129.8	236.7	209.7	193.8	191.6	210.2	159.4	174.3	212.8	256.5	231.4	552.2	184.4	176.9	173.2	141.7	142.6	159.2	187.2	216.7	181.2	chr2	127103809	127133954	-	30146	4307	6	29	protein_coding	protein_coding	KNOWN		non-SMC condensin I complex, subunit H [Source:MGI Symbol;Acc:MGI:2444777]
ENSMUSG00000027469	Tpx2	-0.122754	304.157	331.17	341.3	267.4	188.1	215.3	349.9	321.5	248.4	293.5	363.1	270.4	273	338.8	435.4	352.1	741.8	291.9	250.6	269.7	342.5	252.6	316.3	241.2	289.3	315.8	chr2	152847964	152895321	+	47358	4677	7	31	protein_coding	protein_coding	KNOWN		TPX2, microtubule-associated protein homolog (Xenopus laevis) [Source:MGI Symbol;Acc:MGI:1919369]
ENSMUSG00000033278	Ptprm	-0.546957	20.6286	30.14	13.1	21.4	14.1	5	28.6	30.5	13.8	14	26	11.5	18.2	33.5	21.3	37.8	102.6	26.6	18.5	6.1	25	19	21.3	15.7	41.7	24.9	chr17	66666848	67354459	-	687612	5569	1	31	protein_coding	protein_coding	KNOWN		protein tyrosine phosphatase, receptor type, M [Source:MGI Symbol;Acc:MGI:102694]
ENSMUSG00000032096	Arcn1	-0.0906596	440.857	469.45	490.8	410.2	383.1	420.6	466	487.9	453.4	414.8	499.9	311.6	452.8	419.7	516.5	444.7	912.5	389.2	405.7	306.4	466.4	461.5	409.7	388.7	428	526.4	chr9	44741564	44767845	-	26282	6084	3	14	protein_coding	protein_coding	KNOWN		archain 1 [Source:MGI Symbol;Acc:MGI:2387591]
ENSMUSG00000003814	Calr	0.101707	2139.21	1993.59	2190	1998.5	1575.9	2271.7	2736.8	1942.7	1710.8	2091.2	2352.4	2142.3	2092.9	2331.4	2424.9	2087.4	5185.6	2099.1	1819.9	1196.2	1822.1	1102.7	1655.8	1608.1	1821.7	1624.7	chr8	84841850	84846934	-	5085	2880	4	15	protein_coding	protein_coding	KNOWN		calreticulin [Source:MGI Symbol;Acc:MGI:88252]
ENSMUSG00000052337	Immt	0.0357958	402.514	392.65	345.8	392.6	305.5	323.3	387.6	421.2	457.6	444.4	445	377.7	403.5	393.4	544.6	393	961	319.4	287.6	217.1	477.2	265.8	382.9	330.5	337.6	347.4	chr6	71831331	71875257	+	43927	4964	8	31	protein_coding	protein_coding	KNOWN		inner membrane protein, mitochondrial [Source:MGI Symbol;Acc:MGI:1923864]
ENSMUSG00000097158	Gm26516	-1.64002	1.42857	4.46	0.1		0.8	1.5		4.8	2					9.5	1.3		26.3	1.9			8	0.9	2.3	1.1		4.1	chr4	130774817	130779246	-	4430	1397	1	2	lincRNA	lncRNA	KNOWN		predicted gene, 26516 [Source:MGI Symbol;Acc:MGI:5477010]
ENSMUSG00000035299	Mid1	-0.942017	1.52857	2.94	0.4	3	1.1	2.2	2.3	1.9	0.3	0.2	0.9	0.1	0.7	3.8	1.2	3.3	11.7	2.9	2.6	2	3.8	1.1	1.9	1.5	0.8	1.1	chrX	169685199	170005736	+	320538	6720	15	35	protein_coding	protein_coding	KNOWN		midline 1 [Source:MGI Symbol;Acc:MGI:1100537]
[truncated: 1,479 more rows]

## Sheet: func.genome
Enriched_In	DB	Level	Term_Acc	Term_Name	Clust_Term_Pct	Bkg_Term_Pct	Pct_LFC	DB_Term_Pct	Raw_P	Adj_P	Clust_With	Clust_Without	Bkg_With	Bkg_Without	DB_With	Input_Xrefs	Mapped_Symbols	Mapped_Names
[truncated: 170 more rows]
